# Supplementary material for: The Transcriptional Foundations of Sp110-mediated Macrophage (RAW264.7) Resistance to Mycobacterium tuberculosis H37Ra
Source: Sci Rep. 2016 Feb 25;6:22041. doi: 10.1038/srep22041 (PMC4766572; doi:10.1038/srep22041)
Supplement: Supplementary Table S1 [file srep22041-s2.xls]

## Sheet: Table S1
RAW-Control (UI)
Map to Gene	reads number	percentage	Map to Genome	reads number	percentage
Total Reads	11804102	1	Total Reads	11804102	1
Total BasePairs	578400998	1	Total BasePairs	578400998	1
Total Mapped Reads	8047180	0.6817	Total Mapped Reads	9777983	0.8284
perfect match	6965786	0.5901	perfect match	8107151	0.6868
<=2bp mismatch	1081394	0.0916	<=3bp mismatch	1670832	0.1415
unique match	5688566	0.4819	unique match	7547723	0.6394
multi-position match	2358614	0.1998	multi-position match	2230260	0.1889
Total Unmapped Reads	3756922	0.3183	Total Unmapped Reads	2026119	0.1716
RAW-Control (I)
Map to Gene	reads number	percentage	Map to Genome	reads number	percentage
Total Reads	12442834	1	Total Reads	12442834	1
Total BasePairs	609698866	1	Total BasePairs	609698866	1
Total Mapped Reads	8706089	0.6997	Total Mapped Reads	10309937	0.8286
perfect match	7538435	0.6058	perfect match	8538901	0.6863
<=2bp mismatch	1167654	0.0938	<=3bp mismatch	1771036	0.1423
unique match	6094858	0.4898	unique match	8043375	0.6464
multi-position match	2611231	0.2099	multi-position match	2266562	0.1822
Total Unmapped Reads	3736745	0.3003	Total Unmapped Reads	2132897	0.1714
RAW-Sp110 (UI)
Map to Gene	reads number	percentage	Map to Genome	reads number	percentage
Total Reads	11693713	1	Total Reads	11693713	1
Total BasePairs	572991937	1	Total BasePairs	572991937	1
Total Mapped Reads	7503664	0.6417	Total Mapped Reads	9516378	0.8138
perfect match	6521467	0.5577	perfect match	7886870	0.6745
<=2bp mismatch	982197	0.084	<=3bp mismatch	1629508	0.1393
unique match	5374902	0.4596	unique match	7145141	0.611
multi-position match	2128762	0.182	multi-position match	2371237	0.2028
Total Unmapped Reads	4190049	0.3583	Total Unmapped Reads	2177335	0.1862
RAW-Sp110 (I)
Map to Gene	reads number	percentage	Map to Genome	reads number	percentage
Total Reads	11778509	1	Total Reads	11778509	1
Total BasePairs	577146941	1	Total BasePairs	577146941	1
Total Mapped Reads	7900812	0.6708	Total Mapped Reads	9596169	0.8147
perfect match	6856495	0.5821	perfect match	7940751	0.6742
<=2bp mismatch	1044317	0.0887	<=3bp mismatch	1655418	0.1405
unique match	5629452	0.4779	unique match	7336655	0.6229
multi-position match	2271360	0.1928	multi-position match	2259514	0.1918
Total Unmapped Reads	3877697	0.3292	Total Unmapped Reads	2182340	0.1853
