# Supplementary material for: The Transcriptional Foundations of Sp110-mediated Macrophage (RAW264.7) Resistance to Mycobacterium tuberculosis H37Ra
Source: Sci Rep. 2016 Feb 25;6:22041. doi: 10.1038/srep22041 (PMC4766572; doi:10.1038/srep22041)
Supplement: Supplementary Table S2 [file srep22041-s3.xls]

## Sheet: Sheet1
Differentially expressed genes of Mtb-infected versus uninfected RAW-Control cells (p<0.05, Fold Change>1.5)
Functional annotation of DEG2 is in the Sheet 2.
RAW-Control (UI)-Expression	RAW-Control (I)-Expression	RAW-Control (UI)-RPKM	RAW-Control (I)-RPKM	log2 Ratio(RAW-Control (I)/RAW-Control (UI))	Up-Down-Regulation(RAW-Control (I)/RAW-Control (UI))	P-value	FDR	Gene Symbol
57	38	10.1489	6.35775	-0.674734	Down	0.0245356	0.0739288	0610009B22Rik
1075	1770	97.7306	151.207	0.629641	Up	2.54542e-30	9.91971e-29	0610031J06Rik
634	1157	111.621	191.41	0.778063	Up	8.18634e-29	2.97707e-27	1110007C09Rik
259	181	61.4096	40.3266	-0.606734	Down	1.21082e-05	8.1045e-05	1110038B12Rik
59	37	2.48482	1.46427	-0.762961	Down	0.0108471	0.0367965	1110059G10Rik
16	147	3.35527	28.9668	3.1099	Up	3.3268e-26	1.09345e-24	1190003J15Rik
43	26	8.13725	4.62337	-0.815596	Down	0.0214668	0.0661195	1190007I07Rik
176	117	8.91336	5.56789	-0.678838	Down	6.77576e-05	0.000396928	1300018I17Rik
242	151	45.4313	26.6374	-0.77023	Down	1.79115e-07	1.56547e-06	1500012F01Rik
50	34	1.17625	0.751598	-0.646165	Down	0.0427812	0.116181	1700001L05Rik
53	36	6.99177	4.46262	-0.647767	Down	0.0365396	0.102529	1700012B15Rik
404	284	5.8419	3.85893	-0.598236	Down	6.74092e-08	6.22486e-07	1700025G04Rik
260	179	29.0933	18.8213	-0.628323	Down	6.09076e-06	4.28775e-05	1700029F09Rik
51	20	2.65504	0.97838	-1.44027	Down	7.17656e-05	0.000418571	1700054N08Rik
63	43	6.19713	3.97461	-0.640786	Down	0.0238582	0.0721393	1700106N22Rik
41	25	3.97232	2.27602	-0.803467	Down	0.0266772	0.0792762	1700113I22Rik
27	15	2.35917	1.23158	-0.937768	Down	0.0411058	0.112841	1810014B01Rik
75	48	5.27124	3.17007	-0.733627	Down	0.0054579	0.020378	1810032O08Rik
35	58	10.0289	15.6167	0.638927	Up	0.037389	0.104314	1810043H04Rik
93	53	6.04971	3.23969	-0.90101	Down	0.00022087	0.00116602	2010012O05Rik
150	75	6.80312	3.19635	-1.08977	Down	3.8214e-08	3.62453e-07	2010317E24Rik
34	19	4.57917	2.40457	-0.929307	Down	0.0226202	0.0690927	2210411K11Rik
53	495	7.61641	66.843	3.13359	Up	2.50002e-85	2.93842e-83	2310016C08Rik
30	60	2.01352	3.78409	0.910229	Up	0.00401556	0.0155911	2310028H24Rik
405	273	10.5693	6.69468	-0.658792	Down	3.8615e-09	4.17463e-08	2310035C23Rik
139	85	31.6326	18.1767	-0.799321	Down	4.47512e-05	0.000270347	2310045N01Rik
122	85	9.58332	6.27409	-0.611118	Down	0.00253178	0.0104281	2310047M10Rik
128	74	12.5822	6.83528	-0.880318	Down	2.11076e-05	0.000134773	2310061C15Rik
226	160	69.3934	46.1643	-0.588022	Down	7.07852e-05	0.000413181	2410006H16Rik
124	87	14.2469	9.39281	-0.601024	Down	0.00270666	0.0110186	2510002D24Rik
104	60	11.5915	6.28398	-0.88332	Down	0.000121767	0.000677393	2610002D18Rik
74	50	2.47688	1.5726	-0.655368	Down	0.0124383	0.0414854	2610008E11Rik
151	100	5.86717	3.65113	-0.68432	Down	0.000202682	0.00107774	2610015P09Rik
148	93	16.115	9.51539	-0.760066	Down	5.52022e-05	0.000328353	2610039C10Rik
88	47	4.83182	2.42494	-0.994614	Down	9.54116e-05	0.000543328	2610203C20Rik
69	37	7.73928	3.89968	-0.988842	Down	0.000592012	0.00284057	2610203C22Rik
100	56	14.9789	7.88212	-0.926272	Down	8.8024e-05	0.000504978	2610524H06Rik
308	208	7.56507	4.80067	-0.656118	Down	3.10414e-07	2.62405e-06	2700049A03Rik
44	73	6.03509	9.40871	0.640622	Up	0.0190397	0.0596825	2700062C07Rik
279	155	56.6607	29.5792	-0.937768	Down	3.33704e-11	4.49384e-10	2700094K13Rik
73	40	8.10445	4.17289	-0.957668	Down	0.000578644	0.00278919	2700099C18Rik
274	156	36.5549	19.5567	-0.902401	Down	1.99389e-10	2.48046e-09	2810002N01Rik
91	51	7.55488	3.97862	-0.925141	Down	0.000187062	0.00100084	2810055F11Rik
1273	632	75.4895	35.2169	-1.10001	Down	7.89424e-59	6.30338e-57	2810417H13Rik
323	219	15.8368	10.0898	-0.650375	Down	1.99728e-07	1.73019e-06	3110056O03Rik
364	247	20.8011	13.2635	-0.649199	Down	3.5612e-08	3.39087e-07	3830406C13Rik
231	158	9.47772	6.09151	-0.63774	Down	1.56112e-05	0.000102256	4632434I11Rik
17	40	0.919158	2.03225	1.14469	Up	0.00475852	0.0180792	4921536K21Rik
97	40	13.8971	5.38505	-1.36776	Down	1.26561e-07	1.1283e-06	4930420K17Rik
350	215	7.01339	4.04832	-0.792789	Down	1.20706e-10	1.5421e-09	4930422G04Rik
146	86	6.13063	3.39333	-0.853331	Down	9.66302e-06	6.60629e-05	4930427A07Rik
34	59	9.43669	15.3875	0.705409	Up	0.0219414	0.0673977	4930539J05Rik
268	169	10.4563	6.19593	-0.754981	Down	6.7001e-08	6.19496e-07	4930547N16Rik
161	89	11.3721	5.90717	-0.944955	Down	4.0743e-07	3.40498e-06	4930579G24Rik
105	59	3.59438	1.89786	-0.921374	Down	6.30824e-05	0.000371317	4932415G12Rik
35	11	3.9382	1.16305	-1.75962	Down	0.000151919	0.000828815	4933436C20Rik
53	36	11.9843	7.64918	-0.647767	Down	0.0365396	0.102568	5430416N02Rik
497	350	16.1986	10.7193	-0.595662	Down	2.45234e-09	2.71718e-08	5730419I09Rik
190	130	19.2104	12.351	-0.637259	Down	9.06616e-05	0.000518894	5730455O13Rik
185	328	16.3361	27.2162	0.736399	Up	1.6253e-08	1.62001e-07	5730508B09Rik
506	322	9.92991	5.93782	-0.741848	Down	2.68276e-13	4.24275e-12	5730590G19Rik
113	67	9.70581	5.4076	-0.843861	Down	0.000116445	0.000651489	5930434B04Rik
73	44	4.04746	2.29239	-0.820164	Down	0.00253934	0.0104563	6030422M02Rik
72	42	4.65583	2.55206	-0.867379	Down	0.00166462	0.00720797	6030429G01Rik
65	36	8.54296	4.44604	-0.942214	Down	0.00136492	0.00604747	6230427J02Rik
442	824	37.0208	64.8526	0.808827	Up	2.54872e-22	7.01232e-21	6330409N04Rik
217	153	6.11394	4.05069	-0.593935	Down	8.54126e-05	0.000490955	6330503K22Rik
553	381	14.066	9.1064	-0.62726	Down	4.40342e-11	5.88672e-10	6430548M08Rik
452	306	27.9026	17.7502	-0.652562	Down	6.80506e-10	8.04344e-09	6720463M24Rik
33	19	1.62419	0.878722	-0.886238	Down	0.0309486	0.0895249	9130206I24Rik
27	13	1.80447	0.816403	-1.14422	Down	0.0162839	0.0523508	9230114K14Rik
270	177	12.0373	7.41509	-0.698981	Down	4.06604e-07	3.40001e-06	9430008C03Rik
133	85	4.87346	2.92672	-0.735663	Down	0.000203362	0.0010798	9930111J21Rik1
30	17	2.38702	1.27104	-0.909199	Down	0.0357086	0.10062	A030009H04Rik
34	17	1.19511	0.561506	-1.08977	Down	0.00935244	0.0325298	A230051G13Rik
269	171	34.3346	20.5093	-0.743381	Down	9.46762e-08	8.55989e-07	A430005L14Rik
43	21	1.24268	0.570279	-1.12372	Down	0.00268378	0.0109376	A430107O13Rik
34	78	0.843447	1.81823	1.10817	Up	0.000111272	0.000625167	Aatk
114	45	3.22606	1.19662	-1.43081	Down	3.01356e-09	3.2992e-08	Abcc3
555	358	22.9642	13.9193	-0.722299	Down	7.497e-14	1.23899e-12	Abcd1
88	141	5.85634	8.81736	0.590349	Up	0.00237148	0.00984788	Abhd10
39	23	3.70501	2.05319	-0.851611	Down	0.0231554	0.0704784	Abhd14b
35	17	1.52486	0.695963	-1.13159	Down	0.0065538	0.0239048	Abhd15
165	272	5.08287	7.87355	0.631369	Up	7.12536e-06	4.96376e-05	Abtb2
442	245	35.5889	18.5368	-0.941036	Down	5.58254e-17	1.14073e-15	Acaa1a
45	30	3.18807	1.99716	-0.674734	Down	0.0459668	0.123463	Accs
72	130	4.60118	7.8065	0.762672	Up	0.000254944	0.00132683	Acot2
119	396	11.8207	36.963	1.64477	Up	2.62914e-32	1.08504e-30	Acp5
24	53	1.10694	2.29703	1.05319	Up	0.00230636	0.00961823	Acsf2
1767	2853	47.3711	71.8712	0.601406	Up	3.29056e-44	1.97326e-42	Acsl4
196	349	9.7931	16.3857	0.742602	Up	4.38414e-09	4.68109e-08	Acss2
1175	2237	44.4829	79.5788	0.839133	Up	2.2698e-61	1.85266e-59	Actn1
48	29	3.97334	2.25574	-0.816753	Down	0.0149224	0.048655	Acvr2b
42	150	1.2123	4.06844	1.74673	Up	3.43366e-14	5.78524e-13	Adamts1
223	145	7.7557	4.73871	-0.710762	Down	2.99682e-06	2.20809e-05	Adamts10
129	76	8.40312	4.65201	-0.853071	Down	3.22632e-05	0.000199668	Adrb2
50	20	1.90307	0.715304	-1.4117	Down	0.000108013	0.000608483	Agbl3
231	596	17.1194	41.5049	1.27765	Up	2.60784e-33	1.13022e-31	Agpat4
92	158	4.52646	7.30473	0.690448	Up	0.000216488	0.00114535	Agpat9
68	38	11.3641	5.96743	-0.929307	Down	0.00120339	0.00540019	AI462493
285	188	16.5947	10.2863	-0.69	Down	2.66116e-07	2.25999e-06	AI506816
1045	681	105.057	64.3326	-0.707547	Down	6.743e-24	1.99332e-22	AI662270
101	221	13.5641	27.8894	1.03992	Up	5.51264e-10	6.56867e-09	Aig1
83	134	2.45737	3.72797	0.601279	Up	0.00260022	0.01068	Aim1l
52	35	3.49507	2.21053	-0.660928	Down	0.035026	0.0992865	Ak1
829	576	31.7578	20.7346	-0.615075	Down	2.20248e-15	4.00977e-14	Akap8
748	1373	19.2054	33.126	0.78645	Up	1.74448e-34	7.93494e-33	Akna
1451	2496	157.507	254.597	0.692799	Up	1.73071e-49	1.1772e-47	Akr1b8
1637	3286	46.539	87.7834	0.915507	Up	3.57904e-103	5.25833e-101	Alcam
2302	1552	54.0379	34.2343	-0.65853	Down	8.33914e-45	5.10494e-43	Aldh1l2
115	80	17.8882	11.6933	-0.613333	Down	0.00327396	0.0130179	Alg14
277	166	12.5913	7.09049	-0.828474	Down	2.71866e-09	3.0032e-08	Alg6
397	279	5.61674	3.70915	-0.598645	Down	8.59322e-08	7.80777e-07	Alms1
30	13	1.50213	0.611652	-1.29622	Down	0.00516684	0.0194295	Alox5
100	178	2.72947	4.56535	0.742106	Up	2.8725e-05	0.000178825	Als2cl
23	42	1.26433	2.1695	0.778984	Up	0.035678	0.100572	Amacr
383	961	37.0566	87.3707	1.23742	Up	3.37668e-50	2.3401e-48	Amdhd2
2253	1563	87.3734	56.9578	-0.617301	Down	2.64448e-39	1.36805e-37	Ampd2
226	897	7.80634	29.1144	1.89901	Up	2.42718e-86	2.94712e-84	Ampd3
12	72	0.632627	3.56677	2.49519	Up	5.2426e-11	6.93912e-10	Amz1
43	24	3.17675	1.66611	-0.931073	Down	0.0100953	0.0346057	Angptl4
212	67	13.9575	4.14499	-1.7516	Down	6.16586e-21	1.58649e-19	Ankle1
499	804	21.1731	32.0566	0.598384	Up	1.74256e-13	2.79494e-12	Ankrd13b
63	44	4.13813	2.71577	-0.60762	Down	0.0311646	0.0899549	Ankrd13d
23	12	1.66615	0.816852	-1.02837	Down	0.0423356	0.115419	Ankrd23
78	137	3.01829	4.98154	0.722859	Up	0.000338392	0.00171614	Ankrd24
269	189	6.6755	4.40727	-0.598991	Down	1.04126e-05	7.08248e-05	Ankrd26
84	477	1.58579	8.46174	2.41576	Up	1.08754e-62	9.1304e-61	Ankrd33b
237	155	5.44955	3.34904	-0.70239	Down	1.8801e-06	1.42825e-05	Ankrd44
143	322	4.11835	8.71403	1.08127	Up	1.02888e-14	1.78048e-13	Ankrd50
147	96	10.9862	6.74184	-0.704481	Down	0.000169364	0.000914145	Ankrd54
28	69	1.37285	3.17899	1.2114	Up	9.66872e-05	0.000549527	Ankrd55
149	268	4.67339	7.89871	0.757149	Up	1.71131e-07	1.49837e-06	Ankrd57
1593	927	41.5956	22.7451	-0.870876	Down	3.44252e-50	2.37453e-48	Anln
40	725	1.64641	28.041	4.09014	Up	7.1429e-155	1.47808e-152	Anpep
95	59	5.30255	3.09449	-0.776984	Down	0.00100306	0.00456959	Anubl1
38	75	3.32237	6.16171	0.89112	Up	0.00155214	0.00677681	Anxa3
898	2229	63.4609	148.019	1.22184	Up	7.80326e-112	1.23275e-109	Anxa4
65	34	3.6039	1.77139	-1.02468	Down	0.00059778	0.00286638	Aoc2
183	518	3.88478	10.3329	1.41134	Up	1.08742e-33	4.76908e-32	Apbb2
1785	3344	43.2872	76.2015	0.81588	Up	1.18026e-86	1.44503e-84	Arap1
92	42	4.25715	1.82624	-1.22102	Down	2.47072e-06	1.85109e-05	Arc
262	144	13.9474	7.20329	-0.953269	Down	7.31464e-11	9.56109e-10	Arf2
568	397	46.4475	30.5057	-0.606523	Down	9.11488e-11	1.18092e-09	Arglu1
470	1048	21.8988	45.8839	1.06713	Up	1.87262e-43	1.11387e-41	Arhgap10
1030	709	29.0606	18.797	-0.628558	Down	2.02518e-19	4.80678e-18	Arhgap11a
463	315	18.1244	11.5869	-0.645432	Down	6.22594e-10	7.38269e-09	Arhgap18
81	56	2.22632	1.44633	-0.622266	Down	0.0124893	0.0416273	Arhgap19
199	125	3.56609	2.10487	-0.760612	Down	2.85572e-06	2.1126e-05	Arhgap26
91	54	2.91757	1.62686	-0.842678	Down	0.000556698	0.00269578	Arhgap33
134	74	3.45874	1.79482	-0.946407	Down	3.73804e-06	2.72282e-05	Arhgef10
261	145	6.57144	3.43055	-0.937768	Down	1.42744e-10	1.81105e-09	Arhgef40
33	67	0.819645	1.56373	0.931924	Up	0.00191292	0.00815098	Arid5a
270	441	8.50436	13.0525	0.618048	Up	1.98431e-08	1.95007e-07	Arid5b
75	51	2.8747	1.83687	-0.646165	Down	0.0129532	0.0429688	Arl4a
54	290	4.73002	23.8695	2.33525	Up	2.7962e-37	1.36032e-35	Arl5c
1173	812	77.0838	50.1415	-0.620423	Down	1.97732e-21	5.20622e-20	Arl6ip1
26	13	0.756487	0.355425	-1.08977	Down	0.0234438	0.0711498	Armc2
143	80	4.93459	2.59407	-0.927714	Down	2.6059e-06	1.94147e-05	Arrdc3
43	83	1.55948	2.82857	0.859003	Up	0.00124035	0.00554911	Arrdc4
26	49	3.15906	5.59445	0.824499	Up	0.017018	0.0542714	Arv1
185	126	17.3999	11.1358	-0.643873	Down	9.70044e-05	0.000551117	Ascc1
679	474	60.108	39.4291	-0.608296	Down	1.2034e-12	1.82084e-11	Asf1b
1029	625	14.7634	8.42609	-0.809086	Down	2.56868e-29	9.48217e-28	Aspm
586	395	11.4066	7.22487	-0.658819	Down	1.37511e-12	2.07638e-11	Atad5
175	1306	12.5044	87.6891	2.80996	Up	2.66004e-199	7.10569e-197	Atf3
434	301	10.1207	6.59576	-0.617703	Down	8.52476e-09	8.72185e-08	Atp11c
2283	3799	45.3239	70.8707	0.644918	Up	9.1693e-66	8.16457e-64	Atp2b1
384	267	109.587	71.6006	-0.614038	Down	7.1717e-08	6.59366e-07	Atp5j2
228	155	90.6558	57.912	-0.646537	Down	1.39729e-05	9.24732e-05	Atp5k
995	1668	87.1011	137.206	0.65558	Up	1.12692e-30	4.45071e-29	Atp6v0d1
25	617	1.40538	32.5924	4.5355	Up	2.78354e-141	5.24305e-139	Atp6v0d2
2569	4781	92.1548	161.157	0.806334	Up	1.19999e-120	1.98092e-118	Atp6v1a
1120	2212	74.8873	138.98	0.892081	Up	3.78662e-67	3.43414e-65	Atp6v1c1
452	765	45.3764	72.1654	0.669366	Up	2.03288e-15	3.71944e-14	Atp6v1d
625	1086	44.7717	73.1021	0.707325	Up	3.03124e-23	8.63081e-22	Atp6v1h
677	1331	11.764	21.733	0.885512	Up	1.28698e-40	7.10837e-39	Atp7a
1052	614	78.1685	42.8707	-0.866595	Down	1.84219e-33	8.00755e-32	Aurka
764	447	55.2603	30.3811	-0.863069	Down	1.36914e-24	4.18201e-23	Aurkb
35	73	4.16675	8.16635	0.97077	Up	0.00079779	0.00372572	B230217C12Rik
64	41	1.9941	1.20041	-0.732219	Down	0.010436	0.035558	B3galtl
164	107	11.4075	6.99369	-0.705856	Down	6.8962e-05	0.0004035	B3gnt1
583	1175	19.6252	37.1671	0.921322	Up	1.99675e-38	1.00812e-36	B4galt5
90	48	5.87346	2.94353	-0.996662	Down	7.7147e-05	0.000447824	B930041F14Rik
95	67	9.26121	6.13755	-0.593538	Down	0.00947482	0.0328854	Bad
384	241	29.9478	17.6615	-0.761844	Down	7.2352e-11	9.46568e-10	Bag2
602	413	7.92239	5.10724	-0.633393	Down	4.04108e-12	5.86096e-11	Bahcc1
306	198	7.95051	4.83409	-0.717802	Down	3.37262e-08	3.22385e-07	Bard1
1071	3324	81.7253	238.344	1.54419	Up	7.13958e-236	2.33099e-233	Basp1
28	56	2.06966	3.88961	0.910229	Up	0.00547358	0.0204054	BC022687
13	34	0.965453	2.3727	1.29725	Up	0.00417534	0.0161304	BC025920
169	97	21.6293	11.6655	-0.890738	Down	7.87744e-07	6.29681e-06	BC048355
53	37	3.67934	2.41363	-0.608238	Down	0.048041	0.127819	BC067068
107	66	10.5694	6.12611	-0.786844	Down	0.000414554	0.00206812	BC088983
73	235	3.11616	9.42628	1.59692	Up	4.84822e-19	1.11123e-17	Bcar3
117	204	21.6772	35.516	0.712289	Up	1.54263e-05	0.000101225	Bcl2a1b
662	1807	39.5218	101.371	1.35892	Up	5.41144e-107	8.19638e-105	Bcl2l1
13	154	0.537114	5.97889	3.47658	Up	3.7956e-30	1.47137e-28	Bcl6b
48	30	6.92601	4.06761	-0.767843	Down	0.0209866	0.0647083	Bcl7c
126	89	3.33933	2.21643	-0.591318	Down	0.0028863	0.0116563	Bcl9l
34	12	2.29943	0.762604	-1.59227	Down	0.000506788	0.00247943	Bco2
87	509	3.95595	21.7483	2.45881	Up	3.84916e-68	3.57923e-66	Bhlhe40
600	375	44.5594	26.1695	-0.767843	Down	2.35752e-16	4.55746e-15	Bid
659	373	27.3073	14.5237	-0.910874	Down	2.50822e-23	7.2115e-22	Birc5
34	77	2.29505	4.88404	1.08955	Up	0.00015231	0.00083064	Blnk
110	24	3.34562	0.685917	-2.28617	Down	8.8159e-16	1.64998e-14	Bmf
768	1235	19.8341	29.9705	0.595562	Up	9.53436e-20	2.30772e-18	Bmpr1a
263	426	10.6153	16.157	0.606019	Up	5.93086e-08	5.50798e-07	Bmpr2
66	31	10.8505	4.78901	-1.17997	Down	0.00010555	0.000595521	Bmyc
548	993	44.174	75.2162	0.767847	Up	1.97161e-24	5.97256e-23	Bnip3
94	60	6.4341	3.85911	-0.737469	Down	0.00176491	0.00757526	Bpgm
800	549	17.0337	10.9842	-0.632965	Down	1.33474e-15	2.47913e-14	Brca1
650	425	8.56443	5.26199	-0.702748	Down	2.7532e-15	4.98153e-14	Brca2
329	194	18.6728	10.3465	-0.851802	Down	3.15998e-11	4.26322e-10	Brd9
55	97	5.62926	9.32903	0.728782	Up	0.0024228	0.0100213	Brf2
227	155	12.5222	8.03456	-0.640195	Down	1.73195e-05	0.000112543	Brms1l
210	135	9.64176	5.82435	-0.727201	Down	3.75998e-06	2.73609e-05	Btg2
2388	1417	92.1292	51.3699	-0.842734	Down	2.19492e-70	2.12156e-68	Bub1b
63	33	4.34584	2.13906	-1.02266	Down	0.000742436	0.0034894	C030030A07Rik
54	36	4.88416	3.05967	-0.674734	Down	0.028659	0.0841779	C030044B11Rik
122	51	8.60874	3.38163	-1.34808	Down	4.49716e-09	4.79479e-08	C130050O18Rik
168	114	8.04209	5.12791	-0.649199	Down	0.000183037	0.000980738	C1d
23	12	1.33265	0.653348	-1.02837	Down	0.0423356	0.115398	C1qtnf6
64	41	1.7601	1.05954	-0.732219	Down	0.010436	0.0355663	C3
718	503	25.5745	16.8355	-0.603197	Down	4.12438e-13	6.43947e-12	C330027C09Rik
544	900	17.9119	27.8459	0.636547	Up	1.76403e-16	3.44643e-15	C3ar1
17	41	0.74339	1.68472	1.18032	Up	0.0033961	0.0134453	C630004H02Rik
173	768	4.72107	19.6939	2.06056	Up	2.12142e-82	2.45417e-80	C77080
29	70	0.572758	1.29911	1.18153	Up	0.000117816	0.000658657	Cacna1b
41	20	0.639229	0.293008	-1.1254	Down	0.0033506	0.0132831	Cacna1d
116	235	2.99741	5.70601	0.928765	Up	5.6642e-09	5.94842e-08	Cadps
100	43	6.90826	2.79134	-1.30736	Down	2.19292e-07	1.88853e-06	Calhm2
380	619	37.5098	57.4154	0.614169	Up	3.70834e-11	4.98471e-10	Camk1
384	825	12.6437	25.5255	1.01352	Up	6.61082e-32	2.69795e-30	Camk2d
234	149	7.50913	4.493	-0.740967	Down	6.9568e-07	5.60358e-06	Capn5
65	40	2.58014	1.49199	-0.790211	Down	0.00582478	0.0215833	Caprin2
2950	1907	231.087	140.372	-0.719181	Down	3.51806e-66	3.171e-64	Car2
287	192	11.7244	7.3703	-0.669716	Down	4.91062e-07	4.04637e-06	Car5b
119	77	9.02222	5.48572	-0.717802	Down	0.0005852	0.00281617	Cars2
939	565	20.3702	11.5174	-0.822646	Down	1.25376e-27	4.34441e-26	Casc5
223	136	13.4322	7.69765	-0.803208	Down	2.04552e-07	1.76989e-06	Casp7
378	252	7.86275	4.9256	-0.674734	Down	6.1811e-09	6.45435e-08	Casp8ap2
1683	2818	93.3866	146.932	0.653865	Up	2.02972e-50	1.4133e-48	Cat
1212	792	92.6845	56.9122	-0.703589	Down	3.33082e-27	1.13542e-25	Cbx3
2495	1559	39.6729	23.2941	-0.76819	Down	6.87932e-63	5.80868e-61	Cbx5
71	39	8.9813	4.63577	-0.954116	Down	0.000716804	0.00338083	Cby1
52	33	1.87484	1.11802	-0.745817	Down	0.0190994	0.059844	Ccdc116
124	78	3.74888	2.2159	-0.758565	Down	0.00023012	0.00121007	Ccdc18
94	62	15.5441	9.63396	-0.690164	Down	0.0031701	0.0126425	Ccdc28b
120	204	6.20608	9.91385	0.675764	Up	3.6732e-05	0.000225142	Ccdc45
156	109	3.50951	2.30422	-0.606989	Down	0.000685812	0.00324821	Ccdc88c
74	39	4.64305	2.29939	-1.01382	Down	0.000280454	0.00144424	Ccdc92
166	2640	29.153	435.668	3.90151	Up	0	0	Ccl2
7662	56712	1348.95	9382.23	2.79809	Up	0	0	Ccl3
1142	6332	239.837	1249.59	2.38133	Up	0	0	Ccl4
39	444	6.05314	64.7553	3.41924	Up	5.55958e-83	6.48265e-81	Ccl7
2537	4920	119.386	217.558	0.865764	Up	7.2516e-140	1.34861e-137	Ccl9
1883	1075	94.2834	50.5789	-0.898468	Down	4.14426e-62	3.43997e-60	Ccna2
1196	777	73.0976	44.6241	-0.712002	Down	2.12716e-27	7.2849e-26	Ccnb1
824	573	75.6894	49.4583	-0.61388	Down	2.9813e-15	5.37439e-14	Ccnb2
5703	3368	212.661	118.014	-0.8496	Down	1.04811e-167	2.48369e-165	Ccnd1
681	452	45.235	28.2125	-0.681103	Down	3.60164e-15	6.46096e-14	Ccnd3
523	363	36.6127	23.8788	-0.616613	Down	2.76886e-10	3.38155e-09	Ccne1
143	89	6.6959	3.91596	-0.773909	Down	5.67266e-05	0.000336738	Ccne2
599	360	27.36	15.4514	-0.82433	Down	2.94676e-18	6.53985e-17	Ccnf
165	107	22.0963	13.4647	-0.714626	Down	5.44926e-05	0.000324394	Ccs
476	800	28.9673	45.7475	0.659267	Up	1.13981e-15	2.12245e-14	Cd180
35	86	2.61992	6.04914	1.20721	Up	1.37907e-05	9.1432e-05	Cd200r1
87	459	3.37117	16.7128	2.30964	Up	2.51322e-57	1.95366e-55	Cd274
296	511	9.02604	14.6421	0.697955	Up	1.69619e-11	2.35098e-10	Cd300a
42	18	3.02858	1.21966	-1.31216	Down	0.000804024	0.00374888	Cd300e
84	44	9.45921	4.65591	-1.02266	Down	9.61532e-05	0.000547127	Cd302
366	214	23.046	12.6621	-0.864004	Down	1.35739e-12	2.05173e-11	Cd3eap
1186	825	316.156	206.655	-0.613409	Down	3.01834e-21	7.87663e-20	Cd52
4438	7741	623.214	1021.46	0.712839	Up	3.88194e-157	8.26572e-155	Cd68
921	568	86.7384	50.2662	-0.787081	Down	2.92638e-25	9.30614e-24	Cd72
406	275	37.4638	23.8448	-0.651819	Down	5.1615e-09	5.45167e-08	Cd81
21	138	1.37427	8.48613	2.62644	Up	5.67338e-21	1.46491e-19	Cd83
1600	677	68.839	27.3703	-1.33062	Down	1.09842e-98	1.52245e-96	Cd84
11	62	0.613255	3.248	2.40499	Up	2.62192e-09	2.89851e-08	Cd86
1765	4708	191.299	479.491	1.32567	Up	2.11454e-265	7.76671e-263	Cd9
18	34	0.383836	0.681285	0.827767	Up	0.0470584	0.125729	Cd93
674	432	53.2096	32.0472	-0.731488	Down	7.80828e-17	1.57581e-15	Cdc20
171	121	12.4704	8.29176	-0.58876	Down	0.000541666	0.00262993	Cdc25c
56	151	5.31644	13.4706	1.34128	Up	3.65712e-10	4.41136e-09	Cdc42ep2
355	207	10.905	5.97509	-0.867959	Down	2.41708e-12	3.57621e-11	Cdc6
869	452	31.8259	15.5552	-1.0328	Down	6.76784e-37	3.23886e-35	Cdca2
218	111	16.1899	7.74617	-1.06354	Down	7.86104e-11	1.02389e-09	Cdca5
866	491	42.861	22.8351	-0.908415	Down	5.14092e-30	1.97207e-28	Cdk1
1222	2295	56.5091	99.7255	0.819479	Up	1.7298e-60	1.39639e-58	Cdk18
55	93	4.19917	6.67206	0.668028	Up	0.00594976	0.0220186	Cdk20
497	303	77.2234	44.2396	-0.803699	Down	8.15876e-15	1.42531e-13	Cdk2ap2
236	167	13.8902	9.23609	-0.58871	Down	4.80264e-05	0.000288473	Cdkn1b
119	83	4.82097	3.15967	-0.60955	Down	0.00292818	0.0118092	Cdkn2aip
82	55	10.3728	6.53762	-0.665964	Down	0.00759546	0.0271053	Cdkn2c
129	82	23.6222	14.1098	-0.743446	Down	0.000222476	0.00117407	Cdkn3
17	55	1.47178	4.47437	1.60413	Up	1.75532e-05	0.000113709	Ceacam16
514	1665	48.2793	146.956	1.60591	Up	5.35776e-126	9.37098e-124	Cebpb
124	69	9.11804	4.76766	-0.935443	Down	1.05541e-05	7.17213e-05	Cecr5
1143	800	17.7637	11.683	-0.604525	Down	4.80324e-20	1.18206e-18	Celf2
55	123	0.673582	1.4155	1.07138	Up	2.20734e-06	1.66394e-05	Celsr3
526	302	55.6884	30.0443	-0.890285	Down	2.81328e-18	6.26253e-17	Cenpa
1906	1206	34.5315	20.5313	-0.750089	Down	1.43992e-46	9.27863e-45	Cenpe
1572	900	19.9925	10.7556	-0.894376	Down	9.26792e-52	6.7076e-50	Cenpf
302	195	13.5795	8.23923	-0.720846	Down	3.69152e-08	3.50587e-07	Cenpi
93	52	10.0798	5.29599	-0.92849	Down	0.000151591	0.00082764	Cenpk
197	129	6.42225	3.95173	-0.700596	Down	1.46124e-05	9.64014e-05	Cenpl
185	103	21.4998	11.248	-0.934652	Down	7.38548e-08	6.77748e-07	Cenpm
70	45	9.40087	5.67883	-0.727201	Down	0.00773816	0.027541	Cenpp
78	35	7.23047	3.04871	-1.24589	Down	1.06402e-05	7.22392e-05	Cenpw
547	384	14.0676	9.27982	-0.600206	Down	2.96668e-10	3.61713e-09	Cep164
644	406	33.0164	19.559	-0.755352	Down	5.39548e-17	1.10404e-15	Cep55
573	306	16.8624	8.46181	-0.994775	Down	1.72479e-23	5.03788e-22	Cep68
404	672	12.5354	19.593	0.644335	Up	6.3092e-13	9.74708e-12	Cerk
1097	2041	22.42	39.1965	0.805941	Up	1.60486e-52	1.17893e-50	Cflar
1283	793	119.166	69.211	-0.7839	Down	2.60606e-34	1.16378e-32	Cfp
834	536	35.6871	21.5519	-0.727586	Down	2.75496e-20	6.86032e-19	Chaf1a
74	125	11.0493	17.5383	0.66656	Up	0.00143793	0.00633846	Chchd10
72	51	15.2114	10.1247	-0.587271	Down	0.0253804	0.0761153	Chchd7
43	23	0.641647	0.322501	-0.992474	Down	0.00667112	0.0242544	Chd5
270	150	11.2507	5.87331	-0.937768	Down	6.89998e-11	9.0513e-10	Chek1
269	187	12.0383	7.86374	-0.614339	Down	6.50018e-06	4.55633e-05	Chtf18
105	55	11.8334	5.82452	-1.02266	Down	1.27887e-05	8.54055e-05	Cirbp
418	266	22.7482	13.6028	-0.741848	Down	3.07838e-11	4.1646e-10	Ckap2
760	518	34.1085	21.8451	-0.642819	Down	2.8626e-15	5.1731e-14	Ckap2l
620	421	115.933	73.973	-0.648219	Down	6.71206e-13	1.03477e-11	Cks1b
263	165	53.6423	31.6236	-0.762368	Down	6.8984e-08	6.36229e-07	Cks2
100	178	4.86427	8.13606	0.742106	Up	2.8725e-05	0.000178901	Clcn6
489	988	17.0362	32.3442	0.924905	Up	8.85928e-33	3.74025e-31	Clcn7
792	485	50.4536	29.0325	-0.797287	Down	2.09938e-22	5.80868e-21	Clec12a
1275	2465	135.087	245.413	0.861319	Up	2.02096e-70	1.96635e-68	Clec4d
776	5049	43.6058	266.602	2.6121	Up	0	0	Clec4e
542	896	31.3528	48.7036	0.635435	Up	2.28662e-16	4.42622e-15	Cln5
727	453	20.5362	12.0243	-0.772216	Down	1.1463e-19	2.75637e-18	Clspn
2558	1661	37.2248	22.7132	-0.712735	Down	9.4072e-57	7.19847e-55	Cmah
145	101	17.2768	11.3082	-0.611469	Down	0.000985854	0.00450659	Cmc1
1107	2144	72.8142	132.516	0.863878	Up	8.6709e-62	7.1569e-60	Cndp2
264	181	6.75755	4.35352	-0.634319	Down	4.29276e-06	3.09315e-05	Cntln
1473	1007	32.0627	20.5969	-0.638465	Down	8.37252e-28	2.92183e-26	Col4a5
112	79	13.4925	8.94285	-0.593345	Down	0.00484438	0.0183579	Commd9
171	116	15.1093	9.63124	-0.649643	Down	0.000158735	0.000863756	Coq6
112	197	2.32356	3.84041	0.724926	Up	1.60945e-05	0.000105047	Cpeb2
28	50	0.68429	1.14823	0.74673	Up	0.0268582	0.0796369	Cpeb3
157	495	9.6122	28.4777	1.56689	Up	2.15952e-37	1.06113e-35	Cpeb4
45	29	3.86046	2.33777	-0.723643	Down	0.0338406	0.0963352	Cradd
39	70	2.41701	4.07651	0.75411	Up	0.00807352	0.0285753	Creb3l1
70	138	3.44884	6.38896	0.88947	Up	1.71526e-05	0.000111606	Creb5
1580	2752	104.607	171.209	0.710785	Up	8.43606e-57	6.48914e-55	Creg1
111	54	34.1567	15.6143	-1.1293	Down	1.14515e-06	8.96829e-06	Crip1
6387	3541	233.311	121.546	-0.940753	Down	1.61938e-222	4.8555e-220	Csf1r
17	54	0.520969	1.55501	1.57765	Up	2.6317e-05	0.000165164	Csf2rb2
61	3892	6.33497	379.808	5.90579	Up	0	0	Csf3
886	2167	202.28	464.894	1.20055	Up	7.44694e-106	1.11643e-103	Cstb
538	328	15.7898	9.04573	-0.803682	Down	6.51826e-16	1.22777e-14	Ctdsp2
2364	3888	91.9299	142.073	0.628027	Up	3.01072e-64	2.58675e-62	Ctnnb1
210	120	11.0669	5.9424	-0.897126	Down	3.02198e-08	2.90569e-07	Ctnnbip1
10150	30821	302.089	861.969	1.51266	Up	0	0	Ctsb
8363	27752	598.173	1865.24	1.64073	Up	0	0	Ctsd
121	77	8.07905	4.83105	-0.741848	Down	0.000358982	0.00181492	Ctse
258	129	18.4911	8.68779	-1.08977	Down	5.26424e-13	8.17571e-12	Ctsf
11	71	1.05064	6.37231	2.60054	Up	2.5388e-11	3.45051e-10	Ctsk
6514	12438	467.813	839.365	0.843368	Up	0	0	Ctsl
3069	4999	311.858	477.33	0.6141	Up	6.1776e-79	6.77323e-77	Ctsz
1049	140	39.5647	4.96177	-2.99529	Down	2.16952e-185	5.59203e-183	Cx3cr1
275	193	15.9013	10.4866	-0.600602	Down	7.8901e-06	5.46799e-05	Cxcl16
692	15164	90.4458	1862.4	4.36396	Up	0	0	Cxcl2
69	35	3.94785	1.88172	-1.06901	Down	0.000249848	0.00130447	Cyb561
112	69	3.76571	2.17999	-0.788602	Down	0.0002951	0.00151542	Cyb561d1
46	25	3.97516	2.03008	-0.969477	Down	0.00590194	0.0218582	Cyb5rl
219	152	16.4019	10.6972	-0.616631	Down	4.47312e-05	0.000270338	Cyp27a1
463	801	15.0558	24.4755	0.701019	Up	2.64118e-17	5.52767e-16	Cyp51
116	70	5.96218	3.38081	-0.818469	Down	0.000142524	0.00078396	Cysltr1
148	87	7.42888	4.10352	-0.856281	Down	7.89456e-06	5.4685e-05	D030028A08Rik
117	82	10.1541	6.68724	-0.602584	Down	0.00350264	0.0138187	D030056L22Rik
853	580	44.0988	28.1761	-0.646264	Down	4.2378e-17	8.74463e-16	D1Ertd622e
871	555	39.5415	23.6758	-0.739956	Down	1.06191e-21	2.85221e-20	D2Ertd750e
144	102	6.66555	4.43659	-0.587271	Down	0.00154315	0.00674158	D2hgdh
70	34	2.77239	1.26535	-1.13159	Down	0.00011205	0.000628335	D3Ertd751e
166	113	4.60823	2.94768	-0.644632	Down	0.00021928	0.00115887	D430050G20
93	51	6.03861	3.11172	-0.956505	Down	0.00010281	0.000580954	D630023F18Rik
76	47	2.82432	1.64125	-0.78311	Down	0.00307312	0.0122992	D930016D06Rik
494	998	11.6465	22.1094	0.924758	Up	4.3736e-33	1.86252e-31	Daam1
417	247	18.123	10.0871	-0.845308	Down	1.11184e-13	1.81502e-12	Daglb
265	591	6.35454	13.3169	1.06739	Up	3.12208e-25	9.88569e-24	Dapk1
118	43	5.40898	1.85216	-1.54615	Down	1.62421e-10	2.03956e-09	Dapp1
210	601	4.58233	12.323	1.4272	Up	1.86972e-39	9.74112e-38	Dcbld2
332	212	11.5353	6.92152	-0.73689	Down	3.98972e-09	4.29114e-08	Dclre1a
54	33	3.97283	2.28137	-0.800265	Down	0.011126	0.0376037	Dctn2
183	379	4.5953	8.94289	0.960583	Up	2.60946e-14	4.42194e-13	Dcun1d3
243	754	39.1317	114.096	1.54384	Up	6.4742e-55	4.82837e-53	Ddit3
367	199	12.4668	6.35209	-0.972783	Down	4.37382e-15	7.79856e-14	Ddx11
193	135	9.69454	6.37206	-0.605413	Down	0.000164103	0.000887049	Ddx55
1474	897	80.0634	45.7831	-0.806328	Down	4.92432e-41	2.74046e-39	Dek
250	168	10.6173	6.70442	-0.663238	Down	3.2623e-06	2.39529e-05	Depdc1a
79	48	4.41995	2.52353	-0.808589	Down	0.00191553	0.00815501	Depdc1b
124	44	5.31886	1.77348	-1.58454	Down	2.49842e-11	3.39878e-10	Deptor
642	1568	52.4987	120.486	1.19851	Up	6.5993e-77	7.07715e-75	Dhrs3
34	21	3.41812	1.98383	-0.784917	Down	0.0482228	0.12821	Dhrs4
349	942	17.5368	44.4786	1.34273	Up	1.20107e-55	9.14308e-54	Dhrs9
427	240	16.2304	8.57213	-0.920973	Down	6.3432e-16	1.19633e-14	Dhx40
429	704	9.53298	14.7001	0.624827	Up	7.79982e-13	1.19869e-11	Dip2a
577	946	10.1762	15.6776	0.623498	Up	1.12304e-16	2.23876e-15	Dip2c
18	38	0.559487	1.10988	0.988231	Up	0.0146787	0.0479562	Dirc2
71	46	2.01162	1.22468	-0.715956	Down	0.00814282	0.028779	Dlg3
455	241	23.3268	11.6101	-1.0066	Down	2.55394e-19	5.98445e-18	Dmpk
467	261	26.2317	13.7761	-0.929144	Down	1.64895e-17	3.51617e-16	Dmwd
626	383	21.497	12.3588	-0.798589	Down	4.4002e-18	9.67781e-17	Dna2
89	58	12.2787	7.51913	-0.707524	Down	0.00334514	0.0132686	Dnajc17
364	252	31.5906	20.551	-0.620286	Down	1.20883e-07	1.08162e-06	Dnajc9
26	45	1.02831	1.67239	0.701642	Up	0.0469608	0.125514	Dnm2
169	310	3.91586	6.74961	0.785474	Up	6.3991e-09	6.65833e-08	Dnmbp
33	17	1.07954	0.522575	-1.0467	Down	0.0132408	0.0437842	Dnmt3b
90	60	1.54963	0.970764	-0.674734	Down	0.00465502	0.0177272	Dock9
253	531	4.88504	9.63426	0.979803	Up	4.8102e-20	1.1818e-18	Dopey2
1874	3546	46.5868	82.8339	0.8303	Up	1.64006e-94	2.21062e-92	Dot1l
171	105	13.7062	7.90834	-0.793378	Down	6.80916e-06	4.76382e-05	Dpep2
269	515	22.6111	40.6773	0.847195	Up	1.35134e-15	2.50681e-14	Dpp7
511	313	15.2182	8.75918	-0.796932	Down	5.42708e-15	9.61817e-14	Dpy19l1
47	16	5.01346	1.60375	-1.64436	Down	2.69864e-05	0.000169004	Dscc1
219	105	13.5784	6.11745	-1.15031	Down	3.7676e-12	5.48598e-11	Dsn1
556	290	18.7296	9.17971	-1.0288	Down	4.70996e-24	1.40363e-22	Dtl
271	440	29.2602	44.6413	0.609439	Up	3.07326e-08	2.95306e-07	Dtnbp1
1143	3145	27.9627	72.2985	1.37046	Up	3.77422e-187	9.90194e-185	Dtx4
406	242	57.1267	31.9966	-0.836244	Down	3.84626e-13	6.03087e-12	Dtymk
132	212	10.5682	15.9493	0.593755	Up	0.000176555	0.000949818	Dus4l
152	444	11.0224	30.2545	1.45672	Up	1.92249e-30	7.53205e-29	Dusp1
66	132	6.47423	12.1673	0.910229	Up	1.81605e-05	0.000117281	Dusp14
306	591	8.45324	15.3414	0.859855	Up	4.36508e-18	9.61496e-17	Dusp16
118	194	10.2472	15.8307	0.627499	Up	0.000164271	0.000887629	Dusp2
803	2139	46.8335	117.227	1.32369	Up	2.15256e-121	3.5938e-119	Dusp4
55	257	6.74049	29.5963	2.13449	Up	6.6956e-30	2.53535e-28	Dusp5
128	68	6.43868	3.21419	-1.00231	Down	2.12404e-06	1.60362e-05	Dusp6
11	68	0.321772	1.86913	2.53826	Up	1.21207e-10	1.54715e-09	Dusp8
516	306	30.9754	17.2609	-0.843611	Down	1.60426e-16	3.15105e-15	Dut
542	379	37.6634	24.7477	-0.605866	Down	2.53868e-10	3.10819e-09	Dynll1
235	127	16.0542	8.15269	-0.977603	Down	2.98582e-10	3.63745e-09	Dyrk3
169	90	14.4982	7.25514	-0.998798	Down	5.4699e-08	5.1057e-07	E130306D19Rik
52	35	4.77652	3.02101	-0.660928	Down	0.035026	0.0993057	E130311K13Rik
326	214	9.03748	5.57468	-0.697032	Down	2.79716e-08	2.70724e-07	E2f3
185	96	4.7821	2.33182	-1.03619	Down	4.55206e-09	4.84279e-08	E2f7
627	299	23.9547	10.7342	-1.15809	Down	2.80354e-32	1.15377e-30	E2f8
62	100	4.49827	6.81757	0.599889	Up	0.00951828	0.0329817	E330009J07Rik
659	1395	22.0108	43.7825	0.992144	Up	5.13732e-51	3.66396e-49	Eaf1
87	196	6.79629	14.3875	1.082	Up	1.61517e-09	1.83103e-08	Echdc3
602	358	20.8091	11.6283	-0.839575	Down	7.08246e-19	1.61326e-17	Ect2
1331	2649	24.0433	44.965	0.903166	Up	1.07377e-81	1.23249e-79	Eea1
1729	3157	102.789	176.361	0.778845	Up	9.1865e-76	9.64058e-74	Efhd2
120	44	2.59448	0.893917	-1.53723	Down	1.36126e-10	1.73007e-09	Efr3b
31	58	3.09891	5.44818	0.814013	Up	0.0101137	0.0346608	Egr3
998	691	55.2041	35.9166	-0.620125	Down	1.87757e-18	4.19228e-17	Eid1
68	44	3.97088	2.41439	-0.717802	Down	0.00945868	0.0328372	Eid2b
37	68	4.0133	6.93083	0.788238	Up	0.00668368	0.0242821	Eid3
1792	2900	31.5849	48.0303	0.604711	Up	2.46956e-45	1.53741e-43	Eif2c2
281	464	5.20964	8.08343	0.633783	Up	3.89524e-09	4.208e-08	Eif2c3
429	882	19.684	38.0277	0.95003	Up	1.03399e-30	4.09471e-29	Ell
400	173	12.6667	5.14785	-1.299	Down	4.61294e-25	1.44506e-23	Endod1
201	1098	10.7122	54.9871	2.35984	Up	3.38358e-138	6.21394e-136	Eno2
129	91	12.1248	8.03717	-0.593204	Down	0.00249778	0.0102967	Eno3
109	71	6.35199	3.88792	-0.708208	Down	0.00114786	0.00516836	Eny2
76	176	6.29849	13.706	1.12173	Up	4.0156e-09	4.31582e-08	Ephx1
169	105	12.7994	7.47252	-0.776405	Down	1.13225e-05	7.64478e-05	Epsti1
390	754	6.55481	11.9081	0.861319	Up	1.04501e-22	2.90781e-21	Ercc6
309	185	10.419	5.8616	-0.829853	Down	3.14362e-10	3.82019e-09	Ercc6l
164	108	6.50441	4.02498	-0.692436	Down	9.10682e-05	0.000521018	Eri2
302	499	10.7516	16.6933	0.63472	Up	9.64892e-10	1.12065e-08	Ern1
1263	863	142.113	91.2467	-0.639193	Down	4.06422e-24	1.21612e-22	Erp29
339	156	16.5524	7.15753	-1.20951	Down	2.27116e-19	5.34742e-18	Esco2
2276	3876	199.115	318.634	0.678297	Up	3.79918e-73	3.84949e-71	Esd
1175	685	25.0862	13.7424	-0.868256	Down	2.72092e-37	1.3281e-35	Espl1
120	58	4.05201	1.84032	-1.13868	Down	3.52078e-07	2.96092e-06	Etaa1
185	106	7.82864	4.21499	-0.893232	Down	2.22036e-07	1.90435e-06	Etohi1
1004	1759	34.278	56.4317	0.719225	Up	1.14335e-37	5.65593e-36	Etv1
924	1702	25.3572	43.89	0.791495	Up	8.62256e-43	4.98751e-41	Etv3
234	135	6.01576	3.26125	-0.88332	Down	7.8012e-09	8.02066e-08	Exo1
168	103	18.8584	10.8645	-0.795588	Down	7.80314e-06	5.41283e-05	Exosc6
98	176	3.98848	6.73085	0.754951	Up	2.41986e-05	0.00015298	Ext1
49	96	1.69211	3.11516	0.880481	Up	0.000386016	0.00193495	Eya4
307	651	25.5323	50.8755	0.994648	Up	8.64428e-25	2.6681e-23	F630110N24Rik
47	29	2.67183	1.54912	-0.786379	Down	0.0197369	0.0614743	F8a
26	14	1.34662	0.681358	-0.982856	Down	0.0372524	0.104032	F9
49	444	10.7368	91.4192	3.08993	Up	1.07644e-75	1.12163e-73	Fabp4
927	2921	140.791	416.872	1.56605	Up	8.77762e-212	2.48002e-209	Fabp5
37	77	4.16656	8.14784	0.967562	Up	0.00059042	0.00283571	Fads6
65	45	7.40803	4.81923	-0.620286	Down	0.0257594	0.0770475	Fahd2a
48	27	2.15833	1.14082	-0.919846	Down	0.00709338	0.0255494	Fam107b
84	59	2.52125	1.66405	-0.599446	Down	0.0138709	0.0455706	Fam116b
406	286	10.3848	6.87407	-0.595236	Down	7.16636e-08	6.59287e-07	Fam117b
188	101	3.452	1.74265	-0.986149	Down	1.39906e-08	1.40884e-07	Fam120c
2010	3554	77.042	128.004	0.732477	Up	1.19045e-76	1.26739e-74	Fam129b
39	25	2.2242	1.33975	-0.731317	Down	0.0463758	0.124357	Fam129c
287	192	17.6323	11.0842	-0.669716	Down	4.91062e-07	4.04864e-06	Fam133b
588	1092	26.3058	45.9064	0.803314	Up	9.76438e-29	3.53345e-27	Fam134b
74	47	20.2606	12.0919	-0.744636	Down	0.00517368	0.0194403	Fam165b
63	40	7.64809	4.56298	-0.745123	Down	0.00988754	0.0340924	Fam173b
38	109	3.94638	10.637	1.43049	Up	2.34768e-08	2.28879e-07	Fam176b
203	142	9.3234	6.12834	-0.60536	Down	0.00011108	0.000624323	Fam185a
163	90	17.1036	8.87396	-0.946646	Down	3.31546e-07	2.79145e-06	Fam33a
98	57	30.9641	16.9233	-0.871591	Down	0.000226572	0.00119312	Fam36a
119	66	7.30147	3.80525	-0.940195	Down	1.46631e-05	9.66925e-05	Fam54a
368	784	18.2774	36.5896	1.00138	Up	7.7501e-30	2.9196e-28	Fam63a
257	174	24.8148	15.7871	-0.652452	Down	3.31444e-06	2.42993e-05	Fam64a
14	52	0.675197	2.35658	1.80331	Up	5.89768e-06	4.16781e-05	Fam65c
79	31	4.90459	1.80848	-1.43936	Down	7.34204e-07	5.89772e-06	Fam83d
109	63	5.17057	2.8082	-0.880676	Down	8.69672e-05	0.000499305	Fancb
555	358	16.4352	9.9619	-0.722299	Down	7.497e-14	1.23759e-12	Fancd2
215	135	6.58587	3.88584	-0.761148	Down	1.12199e-06	8.81512e-06	Fanci
242	151	4.40581	2.58323	-0.77023	Down	1.79115e-07	1.56454e-06	Fancm
30	12	1.25008	0.469864	-1.4117	Down	0.00284168	0.0115045	Far2
157	502	7.14808	21.4768	1.58715	Up	1.40421e-38	7.18838e-37	Fblim1
19	43	1.69575	3.60622	1.08857	Up	0.00490018	0.0185455	Fbxo15
93	64	6.21832	4.02111	-0.62893	Down	0.00686796	0.0248532	Fbxo48
235	92	18.2771	6.72362	-1.44273	Down	9.21504e-18	2.00574e-16	Fbxo5
113	75	7.36426	4.59291	-0.681131	Down	0.00137749	0.00609946	Fbxo9
337	195	18.425	10.0182	-0.879046	Down	5.13492e-12	7.38905e-11	Fcgr1
162	388	14.7372	33.1672	1.17029	Up	1.41325e-19	3.38166e-18	Fcgr2b
64	39	7.24737	4.14994	-0.804369	Down	0.00546672	0.0203902	Fcgr4
50	25	4.07222	1.91327	-1.08977	Down	0.00157147	0.0068531	Fcgrt
349	563	17.1412	25.9837	0.600137	Up	6.43176e-10	7.61446e-09	Fdft1
930	1571	20.237	32.123	0.666609	Up	8.3444e-30	3.13545e-28	Fem1b
578	350	29.4302	16.746	-0.813486	Down	2.61984e-17	5.49867e-16	Fes
203	34	10.9092	1.71692	-2.66764	Down	4.36478e-33	1.86417e-31	Fgd2
370	261	16.8404	11.1626	-0.593247	Down	2.946e-07	2.49611e-06	Fgd3
222	156	9.73186	6.42604	-0.598785	Down	6.2577e-05	0.000368637	Fgd4
54	36	3.05017	1.91077	-0.674734	Down	0.028659	0.0841948	Fgf13
28	48	2.23291	3.59691	0.687836	Up	0.043627	0.118107	Fgfbp3
41	78	1.06703	1.90749	0.838079	Up	0.00218072	0.00916189	Fhod3
343	225	16.3254	10.063	-0.698055	Down	1.16881e-08	1.18347e-07	Fignl1
769	1835	11.8756	26.6283	1.16495	Up	8.10252e-86	9.67823e-84	Flnc
739	2291	14.7353	42.9254	1.54256	Up	6.05886e-163	1.30907e-160	Flrt2
90	61	6.28182	4.00082	-0.650887	Down	0.00611922	0.0225266	Fn3krp
904	1517	20.7158	32.6659	0.657055	Up	3.7529e-28	1.32224e-26	Fndc3a
30	16	0.829072	0.415496	-0.996662	Down	0.0233982	0.0710702	Fndc7
1989	5784	39.682	108.433	1.45025	Up	0	0	Fnip2
971	321	65.2327	20.2641	-1.68667	Down	1.85659e-85	2.19976e-83	Fos
49	135	4.06801	10.5316	1.37233	Up	1.6544e-09	1.87405e-08	Fosl1
1467	883	47.2909	26.7476	-0.822155	Down	3.53922e-42	2.02328e-40	Foxm1
282	189	18.3359	11.5476	-0.66708	Down	6.7533e-07	5.45462e-06	Foxred1
53	88	1.59791	2.49307	0.64174	Up	0.00984164	0.0339421	Frmd6
82	53	1.07943	0.655591	-0.719403	Down	0.00427622	0.0164725	Fry
36957	115030	5305.55	15517.5	1.54832	Up	0	0	Ftl1
820	3322	27.0815	103.094	1.92859	Up	0	0	Furin
105	70	4.73941	2.96899	-0.674734	Down	0.0022288	0.00933985	Fut10
1776	1256	325.218	216.121	-0.589566	Down	5.39534e-29	1.97677e-27	Fxyd2
86	249	1.75661	4.77918	1.44397	Up	1.55111e-17	3.33172e-16	Fzd5
487	277	10.2842	5.49664	-0.903807	Down	1.9526e-17	4.15161e-16	G2e3
959	1621	36.1413	57.4043	0.66751	Up	9.03884e-31	3.59888e-29	Gaa
646	1678	15.22	37.1492	1.28737	Up	1.07912e-91	1.39074e-89	Gab2
306	494	24.43	37.06	0.601208	Up	6.75258e-09	7.01123e-08	Gabarapl1
98	260	11.3333	28.2539	1.31789	Up	4.42428e-16	8.43081e-15	Gadd45a
90	740	9.76209	75.4238	2.94976	Up	1.7629e-119	2.87783e-117	Gadd45b
250	167	13.9266	8.74176	-0.671851	Down	2.51372e-06	1.87947e-05	Galnt11
88	37	12.9754	5.12646	-1.33975	Down	7.3616e-07	5.9102e-06	Gamt
111	78	3.26112	2.15335	-0.598785	Down	0.00469008	0.0178422	Ganc
864	607	47.8855	31.6122	-0.599106	Down	2.6448e-15	4.79129e-14	Gas5
24	60	1.04305	2.45031	1.23216	Up	0.00023293	0.00122265	Gata3
129	212	4.41276	6.81447	0.626922	Up	8.2503e-05	0.00047572	Gcc1
337	575	17.2585	27.6705	0.681042	Up	2.79936e-12	4.11694e-11	Gch1
403	1009	38.806	91.2979	1.2343	Up	2.03596e-52	1.48818e-50	Gclm
18	247	2.35047	30.3078	3.68867	Up	7.93486e-50	5.42228e-48	Gdf15
96	250	5.47054	13.3868	1.29105	Up	4.42502e-15	7.88029e-14	Gdpd1
97	54	12.6431	6.6138	-0.934797	Down	9.9585e-05	0.000564687	Gemin6
137	92	25.416	16.038	-0.664241	Down	0.00056736	0.00274019	Gemin7
77	49	5.93648	3.54985	-0.741848	Down	0.00446602	0.0170872	Gemin8
221	134	9.47384	5.39777	-0.811585	Down	1.80724e-07	1.57766e-06	Gen1
216	519	10.0841	22.768	1.17493	Up	8.20672e-26	2.66166e-24	Gla
134	79	4.17057	2.31043	-0.85208	Down	2.30784e-05	0.000146592	Gm10825
26	82	7.58826	22.4884	1.56734	Up	2.3044e-07	1.97183e-06	Gm11428
37	65	4.67621	7.71938	0.723143	Up	0.0139022	0.045653	Gm12942
31	54	3.3625	5.5039	0.71092	Up	0.0274226	0.0809998	Gm13476
132	85	3.95442	2.39279	-0.724774	Down	0.000259336	0.0013473	Gm14326
443	1044	40.5344	89.763	1.14697	Up	2.01034e-48	1.33647e-46	Gm15645
109	68	2.81294	1.64899	-0.770493	Down	0.000466142	0.00229356	Gm347
54	32	4.4963	2.50373	-0.844659	Down	0.00784166	0.0278891	Gm6225
239	129	34.0005	17.2446	-0.979411	Down	1.98102e-10	2.46653e-09	Gmnn
132	88	5.72797	3.58827	-0.674734	Down	0.000603032	0.00288873	Gna11
87	58	6.23854	3.90812	-0.674734	Down	0.00539986	0.0201818	Gna15
462	314	58.3895	37.2905	-0.6469	Down	6.00116e-10	7.13342e-09	Gng10
317	2637	34.3842	268.774	2.96657	Up	0	0	Gp49a
336	218	25.7504	15.6992	-0.713904	Down	8.50754e-09	8.7103e-08	Gpn1
22	701	0.819933	24.5499	4.90407	Up	1.34731e-167	3.14202e-165	Gpnmb
18	52	0.461577	1.253	1.44074	Up	0.000114862	0.000643124	Gpr124
179	516	8.45711	22.9084	1.43764	Up	1.83014e-34	8.29888e-33	Gpr137b
215	548	10.2954	24.6583	1.26007	Up	3.88e-30	1.50013e-28	Gpr137b-ps
56	16	1.62235	0.435565	-1.89713	Down	4.02654e-07	3.3689e-06	Gpr155
132	86	6.49449	3.97599	-0.707901	Down	0.0003459	0.0017518	Gpr180
110	219	4.80424	8.98777	0.903656	Up	3.89112e-08	3.68353e-07	Gpr68
13	88	0.888105	5.64911	2.66922	Up	4.40228e-14	7.39181e-13	Gprc5a
1514	956	201.039	119.285	-0.753054	Down	1.36263e-37	6.71805e-36	Gpx1
406	675	20.4227	31.9056	0.643637	Up	5.90068e-13	9.14481e-12	Gramd1b
25	59	1.35533	3.00561	1.14902	Up	0.000554678	0.00268689	Gramd3
200	111	49.8417	25.9933	-0.939212	Down	1.92052e-08	1.89117e-07	Grcc10
714	1208	59.6969	94.9067	0.668853	Up	2.0154e-23	5.85183e-22	Grina
5045	8849	304.14	501.283	0.720889	Up	7.4333e-183	1.88293e-180	Grn
219	133	11.0005	6.27766	-0.809276	Down	2.19868e-07	1.89238e-06	Gsg2
88	61	16.7425	10.9055	-0.618465	Down	0.00959448	0.0331832	Gstp1
57	33	4.30772	2.34349	-0.878267	Down	0.00473538	0.0180006	Gstt3
37	13	4.25802	1.40581	-1.59878	Down	0.00027111	0.00140104	Gt(ROSA)26Sor
68	48	2.7755	1.84098	-0.592272	Down	0.0286144	0.084131	Gtf2ird2
308	201	15.6432	9.59281	-0.705506	Down	4.8809e-08	4.58212e-07	Gtf3c5
96	61	13.3224	7.95457	-0.743996	Down	0.00144847	0.00637917	Gtf3c6
121	82	12.9951	8.27533	-0.651082	Down	0.00146475	0.00643351	Gtpbp8
59	34	3.79958	2.05749	-0.884951	Down	0.00382048	0.0149164	Gypc
2331	1309	143.209	75.5691	-0.922255	Down	8.20968e-80	9.13762e-78	H1f0
137	78	11.8535	6.34159	-0.902401	Down	7.00012e-06	4.89043e-05	H2afv
885	313	88.5941	29.443	-1.58929	Down	8.6597e-72	8.53881e-70	H2afx
37	22	3.15884	1.76492	-0.839793	Down	0.0288974	0.0847257	H2-DMa
261	183	21.4794	14.1517	-0.601977	Down	1.29076e-05	8.60822e-05	Hadh
94	56	3.52563	1.97366	-0.837005	Down	0.000485794	0.00238227	Hap1
197	126	17.5601	10.5538	-0.734543	Down	6.2445e-06	4.38548e-05	Haus4
80	32	4.1556	1.56196	-1.4117	Down	9.04966e-07	7.17526e-06	Havcr2
1187	818	85.2462	55.2018	-0.626918	Down	4.8136e-22	1.30482e-20	Hdac1
1021	661	37.8729	23.0399	-0.717032	Down	6.69816e-24	1.98406e-22	Hdac5
131	70	3.16004	1.5867	-0.993911	Down	1.90296e-06	1.44338e-05	Hdgfrp3
1073	663	49.9781	29.0182	-0.784341	Down	5.40116e-29	1.97398e-27	Hells
442	293	18.3961	11.459	-0.682917	Down	2.1194e-10	2.6277e-09	Hexim1
30	61	0.964677	1.84318	0.934076	Up	0.00302904	0.0121658	Hip1r
491	803	16.3187	25.0781	0.619906	Up	2.98996e-14	5.04925e-13	Hipk2
553	358	31.1738	18.9637	-0.717091	Down	1.18755e-13	1.93216e-12	Hirip3
27	11	1.92053	0.735236	-1.38523	Down	0.00531462	0.0198936	Hist3h2a
479	825	6.92711	11.2111	0.694597	Up	1.61903e-17	3.46746e-16	Hivep2
96	426	1.50635	6.28119	2.05998	Up	1.91355e-46	1.22768e-44	Hivep3
656	400	10.9903	6.29711	-0.803467	Down	4.65844e-19	1.0694e-17	Hjurp
238	154	6.97061	4.23829	-0.717802	Down	1.12837e-06	8.85578e-06	Hlcs
788	1306	55.6595	86.6827	0.639116	Up	2.28364e-23	6.60457e-22	Hmga1
1829	3319	61.2625	104.464	0.769922	Up	5.04706e-78	5.45231e-76	Hmga2
2035	1078	107.004	53.2636	-1.00644	Down	1.34666e-80	1.52193e-78	Hmgb2
553	340	40.9614	23.6649	-0.791516	Down	6.26428e-16	1.18297e-14	Hmgn5
1791	1169	64.5409	39.5849	-0.705262	Down	1.47794e-39	7.75498e-38	Hmha1
1189	807	43.0003	27.4246	-0.648879	Down	2.2564e-23	6.53866e-22	Hmmr
968	10775	83.856	877.106	3.38677	Up	0	0	Hmox1
1761	1104	111.182	65.4968	-0.763426	Down	1.89879e-44	1.14803e-42	Hnrnph1
88	49	5.74029	3.00347	-0.934493	Down	0.000211808	0.0011214	Hnrnph3
1065	691	55.3215	33.7286	-0.713867	Down	1.10935e-24	3.40974e-23	Hnrnpr
63	461	2.70396	18.5925	2.78157	Up	9.95214e-71	9.74779e-69	Hpgds
99	181	7.68704	13.2062	0.780718	Up	1.04201e-05	7.08429e-05	Hsd3b7
151	105	8.12086	5.30628	-0.61393	Down	0.000740002	0.0034813	Hsdl2
33	18	1.80006	0.922618	-0.96424	Down	0.0205854	0.0636315	Hspa2
14	60	0.395629	1.59326	2.00976	Up	1.61314e-07	1.42003e-06	Hunk
28	55	1.42466	2.62962	0.884234	Up	0.00723074	0.0259932	Hvcn1
82	373	5.32681	22.7687	2.09571	Up	9.62268e-42	5.43755e-40	Hyal1
36	118	3.95331	12.1763	1.62295	Up	1.80964e-10	2.26081e-09	Id2
186	367	7.76419	14.3954	0.890706	Up	1.99677e-12	2.97531e-11	Idua
492	288	45.1932	24.8586	-0.862361	Down	2.27354e-16	4.40671e-15	Ier2
590	1868	76.619	227.949	1.57294	Up	5.25294e-137	9.52793e-135	Ier3
191	432	15.0535	31.9937	1.08769	Up	2.12348e-19	5.01578e-18	Ifi202b
239	123	70.3337	34.0132	-1.04812	Down	1.70556e-11	2.36174e-10	Ifi27l2a
252	170	16.9941	10.7727	-0.65766	Down	3.52902e-06	2.57824e-05	Ifngr1
964	2161	74.3216	156.556	1.07482	Up	1.01501e-88	1.27458e-86	Ifrd1
226	155	7.82161	5.04075	-0.633826	Down	2.14318e-05	0.000136724	Ift80
1634	5450	59.2755	185.779	1.64808	Up	0	0	Igf2bp2
234	85	16.0091	5.46444	-1.55075	Down	1.60058e-19	3.81131e-18	Igfbp4
36	75	1.48566	2.9084	0.969122	Up	0.000686246	0.00324817	Igsf11
594	1270	26.2507	52.7392	1.00652	Up	1.11731e-47	7.29576e-46	Ikbke
48	167	5.20246	17.0083	1.70897	Up	3.2609e-15	5.87122e-14	Il10
341	224	13.8187	8.52975	-0.696044	Down	1.40223e-08	1.41107e-07	Il10ra
656	403	23.3897	13.5021	-0.792687	Down	1.17852e-18	2.65159e-17	Il17ra
103	62	5.84122	3.30395	-0.822075	Down	0.00032223	0.00164325	Il18rap
45	85	3.86749	6.86455	0.827767	Up	0.00154025	0.00673091	Il1f9
308	9722	17.5796	521.424	4.89048	Up	0	0	Il1rn
460	221	19.4775	8.79312	-1.14736	Down	8.85992e-24	2.61385e-22	Il6ra
15	305	0.657965	12.5715	4.256	Up	7.84938e-68	7.25302e-66	Il7r
22	11	1.12139	0.52687	-1.08977	Down	0.0375334	0.104638	Immt
1018	596	31.2036	17.1664	-0.862125	Down	3.6511e-32	1.49838e-30	Inf2
247	168	12.4291	7.94377	-0.645821	Down	6.25472e-06	4.39056e-05	Ing1
171	121	5.33269	3.54578	-0.58876	Down	0.000541666	0.0026308	Ing5
461	321	13.7668	9.00769	-0.611965	Down	3.98048e-09	4.28434e-08	Inpp5f
264	483	14.0117	24.0886	0.781714	Up	5.1488e-13	8.01337e-12	Insig1
30	62	6.4341	12.495	0.957534	Up	0.00227434	0.00950629	Insl6
73	130	4.6693	7.81356	0.742772	Up	0.000351248	0.00177766	Iqcc
7554	12441	144.947	224.317	0.630019	Up	1.78148e-202	4.84693e-200	Iqgap1
200	127	4.71599	2.81399	-0.744943	Down	4.05634e-06	2.9401e-05	Iqsec2
607	1704	26.775	70.6296	1.39939	Up	1.60624e-105	2.38373e-103	Irak2
1278	14157	69.9	727.602	3.37978	Up	0	0	Irg1
139	86	5.56276	3.23408	-0.782448	Down	6.14998e-05	0.000362728	Irgm2
7798	3789	112.256	51.2537	-1.13106	Down	0	0	Itga4
192	123	6.46318	3.89068	-0.732219	Down	8.67728e-06	5.95454e-05	Itga6
66	132	2.31532	4.35128	0.910229	Up	1.81605e-05	0.000117229	Itga7
747	1290	14.9898	24.3243	0.69842	Up	9.59026e-27	3.22426e-25	Itgav
433	291	18.5506	11.7149	-0.663119	Down	9.0173e-10	1.05228e-08	Itgb5
342	904	17.9563	44.6001	1.31256	Up	1.06916e-51	7.70006e-50	Itgb7
1905	1317	76.7587	49.8649	-0.622307	Down	5.8568e-34	2.59181e-32	Ivns1abp
120	258	3.09231	6.24737	1.01457	Up	5.00568e-11	6.6495e-10	Jag1
12	31	1.02202	2.48095	1.27946	Up	0.00688578	0.0248932	Jdp2
30	17	1.73681	0.92482	-0.909199	Down	0.0357086	0.1006	Jmjd5
58	29	5.93631	2.78909	-1.08977	Down	0.000655156	0.00311104	Jmjd7
90	61	2.30413	1.46747	-0.650887	Down	0.00611922	0.0225209	Jrk
43	27	1.73756	1.0252	-0.761148	Down	0.030248	0.0878442	Jub
327	658	14.5237	27.4619	0.919026	Up	3.78624e-22	1.03783e-20	Jun
1372	2844	105.547	205.588	0.96187	Up	4.26848e-97	5.86098e-95	Junb
684	1234	33.6416	57.031	0.761503	Up	1.45602e-29	5.42941e-28	Jund
95	62	2.77092	1.69929	-0.705431	Down	0.00249404	0.0102899	Kank2
58	23	3.1169	1.16145	-1.42419	Down	2.64306e-05	0.000165665	Kank3
927	354	18.756	6.73039	-1.47859	Down	1.05812e-67	9.71622e-66	Kbtbd11
178	125	10.529	6.94791	-0.59972	Down	0.00033268	0.00169302	Kbtbd4
84	57	2.62535	1.67402	-0.649199	Down	0.0082472	0.0291129	Kbtbd7
161	306	7.32314	13.0788	0.8367	Up	1.13144e-09	1.3048e-08	Kcnk13
712	2012	16.5872	44.0451	1.40891	Up	1.64479e-125	2.84297e-123	Kctd12
47	105	3.99092	8.37801	1.06989	Up	1.26908e-05	8.48289e-05	Kctd6
380	207	14.761	7.55577	-0.96614	Down	2.08462e-15	3.80936e-14	Kdelc2
595	1009	12.6574	20.1695	0.672193	Up	5.51774e-20	1.35337e-18	Kdm6b
549	364	20.6569	12.8697	-0.682639	Down	1.46324e-12	2.20041e-11	Khdrbs1
1236	601	36.0734	16.4824	-1.13001	Down	1.23423e-59	9.90891e-58	Kif11
482	284	7.77962	4.30731	-0.852913	Down	8.49666e-16	1.59429e-14	Kif14
955	492	27.9299	13.5209	-1.04661	Down	3.12242e-41	1.75094e-39	Kif15
967	541	38.2451	20.1059	-0.927659	Down	1.84991e-34	8.33708e-33	Kif20a
1075	572	27.3533	13.6765	-1.00002	Down	5.57166e-43	3.26131e-41	Kif20b
622	389	42.2072	24.804	-0.766916	Down	7.25916e-17	1.46701e-15	Kif22
1254	667	51.615	25.7977	-1.00055	Down	6.87348e-50	4.71893e-48	Kif23
571	281	28.4596	13.1606	-1.11269	Down	8.38556e-28	2.91945e-26	Kif2c
280	471	7.28836	11.5204	0.660529	Up	7.53406e-10	8.86942e-09	Kif3a
601	331	18.0543	9.3435	-0.950305	Down	7.086e-23	1.99058e-21	Kif4
158	104	9.59869	5.93696	-0.693112	Down	0.000121013	0.000673456	Kifc1
399	190	16.4613	7.3658	-1.16016	Down	3.52236e-21	9.1432e-20	Kifc3
133	65	7.16642	3.29109	-1.12269	Down	1.14108e-07	1.02412e-06	Kifc5b
107	27	3.98366	0.94458	-2.07635	Down	8.37926e-14	1.38014e-12	Kirrel3
366	247	19.5352	12.3883	-0.657104	Down	2.32136e-08	2.26765e-07	Klf16
246	138	11.3907	6.00441	-0.923761	Down	7.88124e-10	9.25589e-09	Klf4
248	171	11.6471	7.5464	-0.626115	Down	1.0649e-05	7.22654e-05	Klhl17
141	68	4.31911	1.95731	-1.14186	Down	3.1024e-08	2.97912e-07	Klhl23
321	217	19.9113	12.6483	-0.654649	Down	1.85135e-07	1.61328e-06	Klrg2
2776	1912	189.736	122.799	-0.627696	Down	2.00826e-49	1.35969e-47	Kpna2
503	1078	19.1089	38.4825	1.00996	Up	5.98378e-41	3.3175e-39	Kpna4
174	87	4.65767	2.18834	-1.08977	Down	3.13672e-09	3.41875e-08	L1cam
1732	5303	71.4142	205.464	1.5246	Up	0	0	Lasp1
677	1519	62.9216	132.661	1.07612	Up	5.01602e-63	4.28461e-61	Lat2
240	1000	19.0213	74.4741	1.96912	Up	1.03508e-100	1.47645e-98	Layn
1190	781	47.2099	29.1148	-0.697338	Down	2.38582e-26	7.87696e-25	Lbr
79	161	13.1096	25.1052	0.937365	Up	1.20272e-06	9.3792e-06	Lcn2
55	96	1.66958	2.73837	0.713832	Up	0.0030482	0.0122227	Lcor
56	96	3.58193	5.77001	0.687836	Up	0.0041315	0.0159863	Leng1
2659	4537	267.697	429.211	0.681084	Up	6.58992e-86	7.93599e-84	Lgals3
855	1460	40.3957	64.8184	0.682201	Up	6.6413e-29	2.42119e-27	Lgals8
3163	5312	238.913	377.03	0.65819	Up	1.69765e-94	2.26745e-92	Lgmn
479	1314	15.594	40.1969	1.3661	Up	6.33776e-79	6.89736e-77	Lhfpl2
1420	936	62.9309	38.9787	-0.691082	Down	1.16818e-30	4.60133e-29	Lig1
1070	5871	106.661	549.934	2.36622	Up	0	0	Lilrb4
365	661	12.171	20.7115	0.766983	Up	9.39074e-17	1.88225e-15	Lima1
27	150	2.26413	11.8197	2.38416	Up	1.85249e-20	4.65245e-19	Lims2
2986	5392	141.314	239.784	0.762835	Up	1.33522e-123	2.28106e-121	Lipa
65	45	5.91689	3.84919	-0.620286	Down	0.0257594	0.0770318	Lipt1
883	1969	55.7986	116.919	1.06721	Up	4.30048e-80	4.8231e-78	Litaf
1513	913	74.5962	42.2985	-0.818496	Down	3.9726e-43	2.34399e-41	Lmnb1
49	22	2.23885	0.944557	-1.24505	Down	0.000502634	0.00246075	Lnx1
933	1496	17.8661	26.9189	0.59139	Up	2.60144e-23	7.46491e-22	Lonrf3
47	76	1.64309	2.49662	0.603567	Up	0.0232514	0.0707266	Loxl3
355	220	6.1266	3.56771	-0.780087	Down	1.61187e-10	2.02753e-09	Lphn1
10025	5468	350.467	179.625	-0.964288	Down	0	0	Lpl
489	900	41.3736	71.5539	0.790319	Up	2.3826e-23	6.86376e-22	Lpxn
149	74	7.27276	3.39407	-1.09949	Down	3.38834e-08	3.23677e-07	Lrdd
960	599	58.7498	34.4459	-0.77025	Down	2.348e-25	7.51565e-24	Lrmp
10921	17616	103.701	157.182	0.60001	Up	3.7107e-262	1.3297e-259	Lrp1
66	31	6.22406	2.74706	-1.17997	Down	0.00010555	0.00059575	Lrr1
58	93	3.52508	5.31129	0.591407	Up	0.0135932	0.0447381	Lrrc27
328	226	18.7514	12.1407	-0.627144	Down	3.91928e-07	3.28103e-06	Lrrc45
87	55	23.866	14.1775	-0.751355	Down	0.00223512	0.009361	Lsm5
263	160	9.79419	5.59898	-0.806762	Down	1.47512e-08	1.47935e-07	Lsm6
436	721	19.3346	30.0441	0.6359	Up	1.77201e-13	2.83908e-12	Lss
292	200	98.882	63.6415	-0.63574	Down	1.27024e-06	9.89523e-06	Lst1
239	137	30.152	16.2411	-0.892606	Down	3.95382e-09	4.26189e-08	Ltb
412	283	58.4942	37.7553	-0.631614	Down	1.0505e-08	1.06735e-07	Ly86
530	954	30.6336	51.8139	0.758226	Up	4.62916e-23	1.30792e-21	Ly9
719	1975	8.62059	22.2511	1.36802	Up	6.14068e-118	9.91416e-116	Lyst
5767	3589	636.755	372.368	-0.77401	Down	9.91018e-145	1.91579e-142	Lyz1
25735	17947	3446.35	2258.42	-0.60976	Down	0	0	Lyz2
55	36	6.06329	3.72928	-0.701206	Down	0.0223426	0.0684012	Macrod1
637	364	52.271	28.0672	-0.897126	Down	4.54718e-22	1.23717e-20	Mad2l1
70	21	2.72063	0.766949	-1.82674	Down	3.18936e-08	3.05463e-07	Maf
30	105	2.35917	7.75896	1.71758	Up	3.8945e-10	4.68232e-09	Maff
66	41	4.39432	2.56512	-0.776613	Down	0.00619156	0.0227587	Maged2
17	38	0.357238	0.750358	1.07069	Up	0.00916936	0.0319839	Magi2
30	15	0.636467	0.299035	-1.08977	Down	0.0147613	0.0481727	Magi3
447	859	12.6344	22.8148	0.852612	Up	3.09162e-25	9.81038e-24	Malt1
101	66	3.28808	2.01902	-0.703589	Down	0.00186177	0.00795147	Map3k15
33	56	2.45205	3.91003	0.67319	Up	0.0322354	0.0926452	Mapk12
37	77	1.25116	2.44669	0.967562	Up	0.00059042	0.00283479	Marcks
1116	1906	98.0572	157.367	0.68244	Up	3.02648e-37	1.46749e-35	Marcksl1
322	222	14.8129	9.59649	-0.626272	Down	5.1692e-07	4.24279e-06	Marveld1
1194	715	60.275	33.9168	-0.829559	Down	3.7079e-35	1.70773e-33	Mat2a
244	150	11.9883	6.92524	-0.79169	Down	7.982e-08	7.27491e-07	Mboat1
1037	581	30.4539	16.033	-0.925577	Down	1.06494e-36	5.07992e-35	Mbp
155	85	10.2238	5.26837	-0.956505	Down	5.1524e-07	4.23136e-06	Mccc2
1953	1211	95.2939	55.5243	-0.779264	Down	8.07332e-51	5.70256e-49	Mcm6
1259	835	74.3789	46.3539	-0.682201	Down	8.64326e-27	2.91254e-25	Mcm7
617	1075	25.4255	41.6264	0.711223	Up	3.1171e-23	8.85811e-22	Mdfic
164	276	26.9307	42.5881	0.661201	Up	2.4531e-06	1.83882e-05	Med10
311	187	12.7011	7.17629	-0.823648	Down	3.5786e-10	4.32375e-09	Med22
151	262	9.88626	16.1188	0.705247	Up	1.18145e-06	9.23292e-06	Med29
392	255	19.0418	11.6396	-0.710128	Down	5.96978e-10	7.10186e-09	Melk
183	122	19.0049	11.9056	-0.674734	Down	5.32244e-05	0.000317359	Metrn
270	456	15.4856	24.5757	0.666303	Up	1.04608e-09	1.20826e-08	Metrnl
190	392	4.15039	8.04633	0.955083	Up	1.26543e-14	2.17702e-13	Mfap3l
161	265	5.57612	8.62439	0.62916	Up	9.9735e-06	6.80588e-05	Mfsd7b
31	62	1.39215	2.61633	0.910229	Up	0.0034416	0.0135961	Mfsd9
604	331	32.6322	16.804	-0.957489	Down	2.97326e-23	8.48216e-22	Mgat2
1091	2057	63.5782	112.64	0.825119	Up	5.05652e-55	3.79033e-53	Mgat4b
95	49	22.6767	10.9908	-1.04492	Down	2.40622e-05	0.000152314	Mgst2
467	323	9.88249	6.42286	-0.62166	Down	1.88957e-09	2.12733e-08	Mical2
446	772	18.8677	30.6887	0.701786	Up	9.20396e-17	1.84986e-15	Micall2
304	211	23.5144	15.3362	-0.6166	Down	1.5088e-06	1.16364e-05	Miip
673	434	23.5917	14.2959	-0.722683	Down	1.72039e-16	3.36565e-15	Mis18bp1
9922	6200	139.083	81.6664	-0.768134	Down	2.6777e-244	8.94108e-242	Mki67
941	1514	43.3872	65.5956	0.596327	Up	6.674e-24	1.9809e-22	Mknk2
382	807	21.5084	42.6968	0.989225	Up	4.37516e-30	1.68714e-28	Mllt11
381	254	19.3995	12.1528	-0.674734	Down	5.38456e-09	5.67503e-08	Mmd
126	53	5.2303	2.06732	-1.33913	Down	3.02456e-09	3.30877e-08	Mmp19
400	250	12.6328	7.41917	-0.767843	Down	2.14648e-11	2.93906e-10	Mms22l
30	15	0.70423	0.330873	-1.08977	Down	0.0147613	0.0481834	Mobkl2b
97	202	4.76088	9.31629	0.968527	Up	2.24312e-08	2.19414e-07	Mocos
28	14	3.25403	1.52886	-1.08977	Down	0.0185865	0.0585491	Mogat1
28	12	5.98702	2.41107	-1.31216	Down	0.0064322	0.0235138	Morn2
55	88	4.44111	6.6771	0.588301	Up	0.016915	0.0539898	Mospd1
1408	4422	45.8378	135.275	1.56128	Up	0	0	Mpeg1
392	268	57.86	37.1709	-0.638392	Down	1.7515e-08	1.73404e-07	Mrpl18
416	279	88.5488	55.8045	-0.66609	Down	1.65879e-09	1.87757e-08	Mrpl20
318	201	26.1399	15.5257	-0.751602	Down	4.65268e-09	4.93554e-08	Mrpl49
459	325	42.8855	28.5337	-0.587826	Down	1.4784e-08	1.48162e-07	Mrpl51
292	194	97.7132	61.0026	-0.679683	Down	2.74524e-07	2.32736e-06	Mrps21
42	24	3.22403	1.73116	-0.897126	Down	0.0137393	0.0451989	Ms4a6c
78	55	7.88074	5.22169	-0.593814	Down	0.0187413	0.0589484	Ms4a6d
355	240	16.4432	10.4459	-0.654556	Down	4.19262e-08	3.95874e-07	Msh2
1917	3335	74.4858	121.765	0.709065	Up	3.6228e-68	3.3902e-66	Msr1
983	2519	238.669	574.707	1.26782	Up	1.57589e-133	2.82354e-131	Mt1
1255	3973	319.506	950.453	1.57277	Up	4.2237e-289	1.59114e-286	Mt2
29	13	0.34679	0.146079	-1.24731	Down	0.0076413	0.0272292	Mtap1a
90	165	3.65239	6.29208	0.784698	Up	2.37542e-05	0.00015043	Mtm1
207	432	5.62938	11.0395	0.971629	Up	2.2037e-16	4.27698e-15	Mtmr10
61	40	3.07061	1.89205	-0.69858	Down	0.016438	0.0527655	Mtmr11
280	165	10.6629	5.90443	-0.852732	Down	8.82166e-10	1.03109e-08	Mum1
77	209	2.33792	5.96295	1.3508	Up	1.15873e-13	1.88736e-12	Mxd1
1179	789	45.0804	28.3483	-0.669238	Down	2.09622e-24	6.33697e-23	Mybl2
155	78	14.7746	6.98643	-1.08049	Down	2.83276e-08	2.73629e-07	Mycbp
5651	3850	308.128	197.262	-0.643419	Down	4.57762e-103	6.65885e-101	Mycn
71	15	1.63071	0.323732	-2.33263	Down	6.83254e-11	8.9869e-10	Myh7b
1014	1768	17.7244	29.0397	0.712289	Up	3.031e-37	1.46485e-35	Myo10
1498	4741	39.6119	117.804	1.57238	Up	0	0	Myo1d
217	393	8.01367	13.6377	0.767063	Up	1.48714e-10	1.88354e-09	Myo1f
98	65	13.7346	8.5601	-0.682113	Down	0.0028617	0.011576	Mzt2
198	131	14.6969	9.13708	-0.685705	Down	2.00756e-05	0.000128463	N4bp2l1
269	138	15.7083	7.5724	-1.05271	Down	7.73656e-13	1.19022e-11	Naaa
3184	2183	147.624	95.1073	-0.634299	Down	1.87331e-57	1.4718e-55	Nadk
285	635	16.111	33.7308	1.06602	Up	6.13596e-27	2.07718e-25	Naglu
1301	874	59.6556	37.6584	-0.663687	Down	2.14792e-26	7.12353e-25	Nasp
158	483	11.0718	31.8041	1.52233	Up	4.3732e-35	2.00785e-33	Nat6
1675	940	52.3739	27.6188	-0.9232	Down	5.80606e-58	4.58616e-56	Ncapd2
948	602	24.3141	14.5085	-0.744895	Down	9.84792e-24	2.89951e-22	Ncapd3
882	610	46.2055	30.0283	-0.621741	Down	1.47831e-16	2.91534e-15	Ncaph
510	1559	16.4294	47.1925	1.52228	Up	2.18056e-109	3.40817e-107	Nceh1
26	57	1.31958	2.7184	1.04268	Up	0.00170745	0.00736737	Nck2
53	133	2.21499	5.22304	1.23759	Up	3.30516e-08	3.16142e-07	Nckap1
307	569	8.92136	15.5375	0.800419	Up	1.23964e-15	2.30542e-14	Nckap5l
666	419	40.8814	24.1681	-0.758343	Down	1.24059e-17	2.68041e-16	Nde1
1109	1999	53.9633	91.4021	0.760248	Up	1.03091e-46	6.67229e-45	Ndrg1
976	587	64.0487	36.1972	-0.823292	Down	1.09083e-28	3.92806e-27	Ndrg2
99	184	4.72471	8.25151	0.804434	Up	5.0933e-06	3.6308e-05	Ndrg4
19	36	0.441763	0.786529	0.832226	Up	0.0399388	0.11007	Ndst1
9201	18324	409.948	767.167	0.904101	Up	0	0	Neat1
27	84	0.465399	1.36056	1.54766	Up	2.11954e-07	1.82963e-06	Nedd4l
316	171	19.6961	10.0153	-0.975699	Down	2.97482e-13	4.69453e-12	Neil3
694	443	30.527	18.3107	-0.7374	Down	1.64236e-17	3.51231e-16	Nek2
240	632	10.6999	26.4765	1.30712	Up	1.98605e-36	9.44308e-35	Nek6
117	50	2.67335	1.07353	-1.31628	Down	1.72125e-08	1.70638e-07	Neurl1b
35	17	1.91803	0.87541	-1.13159	Down	0.0065538	0.0239107	Neurl3
621	386	13.1986	7.70903	-0.775764	Down	3.78442e-17	7.84213e-16	Nfatc2
117	83	1.73818	1.15868	-0.585097	Down	0.00445948	0.017071	Nfia
114	76	4.52643	2.83557	-0.674734	Down	0.00143824	0.00633791	Nfix
2228	4124	198.099	344.558	0.798524	Up	1.23504e-102	1.77894e-100	Nfkbia
491	859	35.7333	58.7436	0.717164	Up	3.91562e-19	9.10258e-18	Nfkbib
882	1550	32.3858	53.4804	0.723646	Up	9.8185e-34	4.31896e-32	Nfkbiz
63	581	4.58021	39.6915	3.11534	Up	2.58288e-99	3.61406e-97	Niacr1
38	20	1.09483	0.541465	-1.01577	Down	0.00940382	0.0326853	Nid2
778	2099	97.2846	246.634	1.34209	Up	1.13848e-121	1.92258e-119	Ninj1
61	133	3.35845	6.88076	1.03477	Up	1.70177e-06	1.29815e-05	Nkain1
119	195	3.34614	5.15239	0.622741	Up	0.000174965	0.000941953	Nlgn2
133	220	4.61426	7.17215	0.636306	Up	4.81746e-05	0.000289244	Nlrc3
110	65	3.47324	1.92855	-0.848763	Down	0.000133138	0.000735641	Nlrp10
480	324	14.1374	8.96702	-0.656812	Down	1.59773e-10	2.01146e-09	Nlrp1a
418	853	14.7148	28.2164	0.939272	Up	3.15944e-29	1.16046e-27	Nlrp3
100	70	10.3472	6.80611	-0.604344	Down	0.00681984	0.0246973	Nmi
305	182	36.4021	20.4114	-0.834642	Down	3.35336e-10	4.05828e-09	Nmral1
102	63	2.6962	1.56483	-0.784917	Down	0.00058291	0.00280791	Nnt
2338	7139	82.9435	237.986	1.52068	Up	0	0	Nos2
855	1719	23.2339	43.8943	0.917802	Up	4.51974e-55	3.40533e-53	Npc1
67	38	4.1964	2.23646	-0.907933	Down	0.00162296	0.00705041	Nphp1
161	108	3.86658	2.43725	-0.665801	Down	0.000180225	0.000967435	Nphp3
200	382	10.7766	19.3415	0.843801	Up	7.10958e-12	1.01313e-10	Nr1d1
110	214	6.14465	11.233	0.870336	Up	1.4202e-07	1.25923e-06	Nr4a1
473	196	44.5761	17.3569	-1.36076	Down	2.1104e-31	8.51813e-30	Nrm
39	23	4.71834	2.61474	-0.851611	Down	0.0231554	0.0704638	Nrp
5443	11648	114.328	229.902	1.00784	Up	0	0	Nrp2
420	287	40.0614	25.7238	-0.63911	Down	5.25912e-09	5.5468e-08	Nsmce4a
356	598	35.1163	55.4289	0.658497	Up	4.60086e-12	6.64006e-11	Nt5dc2
2284	1586	53.0349	34.6055	-0.615941	Down	1.13544e-39	6.02233e-38	Nucks1
48	28	7.2358	3.96624	-0.867379	Down	0.0103983	0.0354542	Nudt1
146	95	8.19118	5.00833	-0.70974	Down	0.000161621	0.000876537	Nudt13
82	55	14.637	9.22521	-0.665964	Down	0.00759546	0.0270987	Nudt14
242	141	17.7764	9.7325	-0.869083	Down	7.02472e-09	7.27323e-08	Nudt19
796	406	46.8499	22.4542	-1.06106	Down	2.13144e-35	9.84752e-34	Nuf2
251	178	27.542	18.3534	-0.585581	Down	3.01364e-05	0.000187136	Nup43
864	610	56.0749	37.2016	-0.591993	Down	5.1868e-15	9.21457e-14	Nup85
663	403	31.7054	18.1092	-0.808	Down	2.0383e-19	4.83011e-18	Nusap1
52	32	3.74395	2.16498	-0.790211	Down	0.0137463	0.0452016	Nutf2
557	1025	37.1203	64.1884	0.790103	Up	2.33576e-26	7.72905e-25	Oasl1
101	171	5.03755	8.01439	0.66987	Up	0.000178414	0.000958413	Obfc2a
67	40	4.30889	2.41728	-0.833932	Down	0.0033634	0.0133302	Ociad2
16874	51139	937.778	2670.61	1.50985	Up	0	0	Odc1
565	290	16.5103	7.96307	-1.05197	Down	2.88536e-25	9.1956e-24	Ogfrl1
162	93	14.7278	7.94477	-0.890462	Down	1.34221e-06	1.04172e-05	Oip5
31	17	2.52768	1.30253	-0.956505	Down	0.0258816	0.0772714	Olfml3
33	13	5.0066	1.85331	-1.43373	Down	0.00152354	0.0066698	Olfr934
280	182	23.8329	14.5568	-0.71126	Down	1.61883e-07	1.42418e-06	Orc6
1617	4422	32.0032	82.2391	1.36161	Up	9.45996e-260	3.30918e-257	Osbpl8
44	82	3.14239	5.50297	0.808349	Up	0.00230878	0.00962559	Osgin1
409	1038	21.8716	52.1591	1.25386	Up	3.58108e-55	2.71202e-53	Osgin2
68	267	5.04741	18.6229	1.88346	Up	1.42634e-26	4.77351e-25	Osm
28	12	1.52909	0.615791	-1.31216	Down	0.0064322	0.0235079	OTTMUSG00000016609
141	293	10.0043	19.5349	0.965434	Up	1.78968e-11	2.47124e-10	P2rx4
233	159	6.68855	4.28893	-0.641074	Down	1.30801e-05	8.69953e-05	P2rx7
71	256	3.35002	11.3503	1.76048	Up	1.98997e-23	5.78944e-22	P2ry2
243	131	17.943	9.08942	-0.981161	Down	1.31441e-10	1.67343e-09	P2ry6
49	84	1.45775	2.34824	0.687836	Up	0.00734544	0.0263153	Padi2
199	133	31.579	19.8323	-0.671113	Down	2.73578e-05	0.000171111	Pafah1b3
919	591	42.2216	25.5142	-0.726678	Down	3.78966e-22	1.03683e-20	Pak1
185	125	6.98874	4.43724	-0.655368	Down	7.5048e-05	0.000436502	Palb2
38	24	2.02901	1.20417	-0.752736	Down	0.0438172	0.118469	Palm
89	157	5.96495	9.88764	0.729116	Up	0.000109993	0.000618691	Panx1
852	1805	32.5508	64.8001	0.993302	Up	1.30853e-65	1.15813e-63	Parvb
582	325	49.5383	25.9943	-0.930351	Down	1.75397e-21	4.63478e-20	Pbk
1125	742	46.8365	29.0277	-0.690205	Down	1.40502e-24	4.2827e-23	Pck2
781	531	11.6003	7.4112	-0.646382	Down	8.65072e-16	1.62113e-14	Pcnt
226	127	15.8604	8.375	-0.921265	Down	4.1502e-09	4.44099e-08	Pcyox1l
85	58	6.10131	3.91208	-0.641181	Down	0.00857884	0.0301604	Pdcd1
154	108	14.5616	9.59597	-0.60167	Down	0.000817462	0.00380188	Pddc1
545	1980	26.0977	89.0938	1.7714	Up	1.94758e-171	4.8498e-169	Pdgfb
181	334	9.7195	16.8534	0.794087	Up	1.17114e-09	1.34847e-08	Pdlim7
134	91	4.48092	2.85943	-0.648066	Down	0.000852996	0.0039484	Pdp1
21	260	1.68036	19.5494	3.54028	Up	1.11696e-50	7.85184e-49	Pdpn
863	611	16.7088	11.1161	-0.587959	Down	7.85622e-15	1.37573e-13	Pds5b
141	84	12.1847	6.82107	-0.837005	Down	1.8967e-05	0.000121847	Pdss1
48	29	2.79031	1.58411	-0.816753	Down	0.0149224	0.0486442	Pdzk1
428	776	24.4584	41.6699	0.768675	Up	1.80459e-19	4.29014e-18	Pea15a
380	728	10.3321	18.6001	0.848168	Up	1.8808e-21	4.961e-20	Pfkfb3
44	25	2.56939	1.37181	-0.905347	Down	0.0110149	0.0372798	Pgap3
189	124	9.77815	6.02827	-0.697817	Down	2.3318e-05	0.000147922	Pggt1b
125	269	3.62429	7.32894	1.01591	Up	1.85238e-11	2.55541e-10	Pgpep1
308	200	7.1296	4.35031	-0.712702	Down	3.70394e-08	3.51539e-07	Phka1
188	751	13.6259	51.1475	1.90831	Up	4.83648e-73	4.86696e-71	Phlda1
156	41	9.83601	2.42915	-2.01762	Down	8.1553e-19	1.84904e-17	Pi16
373	626	16.6819	26.308	0.657216	Up	1.59992e-12	2.39613e-11	Pi4k2b
281	160	10.8086	5.78308	-0.902269	Down	1.17956e-10	1.51091e-09	Pif1
113	79	16.3216	10.7223	-0.606169	Down	0.00392004	0.0152565	Pigf
418	811	12.1895	22.2233	0.866428	Up	1.56187e-24	4.7411e-23	Pik3cb
1227	734	34.042	19.1356	-0.831054	Down	3.4504e-36	1.62478e-34	Pik3cd
121	71	5.29119	2.91744	-0.858887	Down	5.1502e-05	0.000307839	Pik3r6
257	574	20.5644	43.159	1.06951	Up	1.26053e-24	3.85828e-23	Pim1
753	1379	14.431	24.8337	0.783129	Up	2.17694e-34	9.78092e-33	Pkd1l2
185	367	8.8829	16.5587	0.898484	Up	1.37554e-12	2.0749e-11	Pkn3
11	28	1.82967	4.37638	1.25815	Up	0.0113898	0.0384246	Pla2g2e
173	296	11.4431	18.3978	0.685054	Up	4.77038e-07	3.94631e-06	Pla2g5
1211	2855	31.7029	70.2323	1.14752	Up	2.32116e-129	4.10873e-127	Plagl2
125	210	7.55177	11.9216	0.65869	Up	4.23872e-05	0.000257123	Plau
178	323	18.0487	30.7754	0.769886	Up	5.70848e-09	5.98637e-08	Plaur
785	2064	49.4733	122.233	1.30491	Up	1.08428e-114	1.73155e-112	Pld3
5631	14664	193.604	473.76	1.29104	Up	0	0	Plek
493	319	14.0836	8.56316	-0.717802	Down	2.38526e-12	3.53625e-11	Plekhg3
86	46	2.95972	1.4876	-0.992474	Down	0.000118025	0.000659323	Plekhg5
13	32	0.267231	0.618116	1.20979	Up	0.008548	0.0300664	Plekhh2
434	747	14.7039	23.7815	0.693642	Up	5.71096e-16	1.08265e-14	Plekhm2
244	407	15.6282	24.4957	0.648376	Up	1.83566e-08	1.81247e-07	Plekhn1
936	2522	96.7088	244.856	1.34022	Up	1.71707e-145	3.40907e-143	Plekho1
1739	2862	73.9874	114.42	0.628995	Up	6.83504e-48	4.48305e-46	Plekho2
782	3555	58.6605	250.585	2.09484	Up	0	0	Plin2
278	516	18.2265	31.7895	0.802515	Up	2.25442e-14	3.838e-13	Plin3
878	475	56.4145	28.6791	-0.976065	Down	4.37716e-34	1.94288e-32	Plk1
248	3320	12.5284	157.6	3.653	Up	0	0	Plk2
168	804	9.61215	43.2258	2.16896	Up	7.16898e-92	9.32094e-90	Plk3
2214	1566	360.221	239.419	-0.589342	Down	1.04331e-35	4.86614e-34	Plp2
173	121	13.5594	8.91158	-0.605536	Down	0.00035937	0.00181626	Pltp
842	1867	13.1769	27.4551	1.05906	Up	4.04882e-75	4.15981e-73	Plxna1
342	547	4.38141	6.58493	0.587773	Up	2.25472e-09	2.51147e-08	Plxna2
802	1385	16.4217	26.6483	0.698441	Up	1.35233e-28	4.84594e-27	Plxnd1
234	1257	18.3913	92.8343	2.33563	Up	5.0584e-156	1.06169e-153	Pmp22
211	133	9.1253	5.40496	-0.755588	Down	1.64571e-06	1.258e-05	Pms2
624	409	16.5098	10.1685	-0.699216	Down	1.28196e-14	2.20288e-13	Pola1
1036	657	20.4613	12.1931	-0.74683	Down	6.77046e-26	2.2007e-24	Pole
214	141	17.8712	11.0646	-0.691687	Down	7.91518e-06	5.4802e-05	Pole2
339	222	5.5999	3.44596	-0.700497	Down	1.28344e-08	1.29419e-07	Polq
544	354	41.6234	25.4518	-0.709629	Down	3.09336e-13	4.87636e-12	Pon2
320	220	25.3902	16.4027	-0.63034	Down	4.82208e-07	3.98235e-06	Pon3
1578	5097	90.9102	275.928	1.60178	Up	0	0	Por
2155	1424	91.7968	56.9989	-0.68751	Down	3.0225e-45	1.87369e-43	Pou2f2
376	722	16.4268	29.6401	0.851495	Up	2.0253e-21	5.32302e-20	Ppard
57	28	5.60303	2.58632	-1.11531	Down	0.000578118	0.00278848	Ppcs
97	357	2.81245	9.72652	1.7901	Up	9.0594e-33	3.81377e-31	Ppfia3
418	1119	15.3683	38.6595	1.33086	Up	6.60764e-65	5.74435e-63	Ppfibp2
34	13	2.70833	0.973067	-1.47679	Down	0.000999352	0.00455412	Ppifos
277	178	32.2711	19.4864	-0.72778	Down	1.05964e-07	9.53348e-07	Ppil1
962	672	24.4693	16.0617	-0.607347	Down	3.01434e-17	6.29967e-16	Ppip5k2
299	569	18.0484	32.2743	0.838512	Up	8.3922e-17	1.68902e-15	Ppp1r15a
1131	619	52.7491	27.1281	-0.959359	Down	3.10894e-42	1.78424e-40	Prc1
360	229	17.1923	10.2765	-0.742421	Down	6.90552e-10	8.15562e-09	Prcp
200	341	4.46109	7.14729	0.680001	Up	7.84794e-08	7.16606e-07	Prdm15
760	492	45.277	27.5426	-0.717112	Down	3.38548e-18	7.50218e-17	Prickle3
277	168	25.5769	14.5765	-0.811196	Down	5.1876e-09	5.4753e-08	Prim1
293	204	12.3509	8.08047	-0.612103	Down	2.71472e-06	2.01641e-05	Prkar2b
400	260	16.2795	9.9433	-0.71126	Down	3.77848e-10	4.54655e-09	Prkrir
100	196	6.88809	12.6862	0.881082	Up	3.61928e-07	3.04028e-06	Prmt2
66	203	6.21165	17.9529	1.53117	Up	9.46078e-16	1.76842e-14	Procr
64	161	2.22421	5.25773	1.24115	Up	1.08738e-09	1.25497e-08	Prokr1
58	41	2.51068	1.66772	-0.5902	Down	0.0440146	0.118916	Pros1
519	324	21.412	12.5606	-0.769512	Down	2.13082e-14	3.64447e-13	Prpf18
910	624	35.407	22.8144	-0.634092	Down	1.37889e-17	2.96612e-16	Prps2
1045	684	38.6517	23.773	-0.701206	Down	1.50924e-23	4.42591e-22	Prr11
291	499	33.516	54.0052	0.688249	Up	5.06356e-11	6.72031e-10	Prr13
111	43	7.30115	2.65774	-1.45792	Down	2.93966e-09	3.23033e-08	Prss16
138	96	8.99353	5.87893	-0.613333	Down	0.00127066	0.00566915	Psat1
727	1481	99.3311	190.144	0.936773	Up	2.72152e-49	1.81748e-47	Psmb6
2138	3901	197.93	339.356	0.777811	Up	5.74394e-93	7.6027e-91	Psmd8
279	183	16.6284	10.2488	-0.698193	Down	2.6806e-07	2.27518e-06	Pspc1
69	48	8.64334	5.65002	-0.613333	Down	0.0229124	0.069869	Pstk
706	1147	31.8466	48.618	0.610354	Up	3.29586e-19	7.71063e-18	Pstpip2
13	151	1.01107	11.0355	3.44819	Up	2.17616e-29	8.09421e-28	Ptafr
136	81	9.24632	5.17477	-0.837384	Down	2.65124e-05	0.000166107	Ptger1
73	43	3.65001	2.0203	-0.853331	Down	0.00179254	0.00767813	Ptger4
41	203	1.59132	7.40367	2.21801	Up	4.93218e-25	1.54178e-23	Ptges
223	1514	9.46782	60.4014	2.67348	Up	8.76364e-219	2.52462e-216	Ptgir
1070	11409	36.4961	365.668	3.32472	Up	0	0	Ptgs2
511	322	18.9948	11.2472	-0.756034	Down	8.15876e-14	1.34533e-12	Ptp4a3
72	32	4.87871	2.0375	-1.2597	Down	1.98955e-05	0.000127421	Ptplad2
439	278	39.156	23.2999	-0.748907	Down	6.6845e-12	9.55337e-11	Ptpn18
1044	1924	27.4477	47.5321	0.792216	Up	3.22212e-48	2.1324e-46	Ptpn23
181	94	8.17505	3.98948	-1.03503	Down	6.89424e-09	7.15326e-08	Ptpn5
19	36	0.760593	1.35418	0.832226	Up	0.0399388	0.11009	Ptprn
160	56	3.41394	1.12279	-1.60434	Down	1.93481e-14	3.31308e-13	Ptpro
75	50	1.7461	1.09384	-0.674734	Down	0.00982266	0.0338846	Ptprv
29	59	4.49612	8.59544	0.934891	Up	0.00353308	0.0139276	Ptrh1
158	100	21.2797	12.6556	-0.749696	Down	3.83128e-05	0.000234343	Pts
30	17	2.33967	1.24583	-0.909199	Down	0.0357086	0.100581	Purg
432	285	17.0333	10.5594	-0.689841	Down	2.35504e-10	2.89784e-09	Pus10
76	48	8.75331	5.19489	-0.752736	Down	0.00422842	0.0163055	Pusl1
542	323	15.1054	8.45885	-0.83653	Down	4.73104e-17	9.72146e-16	Pvrl1
131	77	6.01073	3.31988	-0.856408	Down	2.63314e-05	0.000165184	Pvrl3
150	94	3.20153	1.88526	-0.764001	Down	4.54384e-05	0.000274048	Pxdn
56	35	2.54146	1.49259	-0.767843	Down	0.0125913	0.0419196	Pyroxd2
42	121	3.08998	8.36502	1.43677	Up	3.5086e-09	3.8015e-08	Qpct
141	100	7.03263	4.68678	-0.585466	Down	0.00178087	0.00763927	Qtrtd1
435	801	7.73062	13.3762	0.791016	Up	5.52736e-21	1.42972e-19	Rab11fip1
55	26	2.49049	1.1063	-1.17069	Down	0.000441616	0.0021868	Rab15
25	113	4.90133	20.8175	2.08655	Up	1.35068e-13	2.19031e-12	Rab20
190	304	14.0883	21.1814	0.588301	Up	8.30556e-06	5.73427e-05	Rab22a
55	37	2.62042	1.65648	-0.661678	Down	0.0299514	0.0871378	Rab39
69	134	1.54102	2.81216	0.867794	Up	3.34918e-05	0.000207009	Rabgap1l
224	449	11.1527	21.0066	0.913445	Up	1.86568e-15	3.4306e-14	Rabgef1
343	220	22.709	13.6868	-0.730476	Down	2.9216e-09	3.21289e-08	Rad51
258	152	19.9019	11.0178	-0.853071	Down	3.97682e-09	4.28354e-08	Rad51ap1
630	406	28.8318	17.4596	-0.723643	Down	1.44444e-15	2.67276e-14	Rad54l
78	39	8.88963	4.17667	-1.08977	Down	7.57616e-05	0.000440304	Raet1c
373	912	10.7118	24.6106	1.20009	Up	1.46247e-45	9.14321e-44	Rai14
410	1123	15.3655	39.5476	1.36389	Up	1.49293e-67	1.36236e-65	Ralgds
103	58	15.8647	8.39459	-0.918291	Down	7.77218e-05	0.000450449	Rangrf
272	582	9.6568	19.4162	1.00764	Up	8.87396e-23	2.48336e-21	Rapgef5
44	71	1.93123	2.9283	0.600544	Up	0.0290704	0.0850971	Rasal1
443	902	6.24196	11.9426	0.93605	Up	1.20709e-30	4.74185e-29	Rasal2
115	269	5.43334	11.9426	1.1362	Up	1.89021e-13	3.02516e-12	Rasgef1b
535	353	15.6952	9.73115	-0.689642	Down	1.78654e-12	2.67018e-11	Rassf2
367	252	15.1853	9.79793	-0.632128	Down	6.50382e-08	6.02485e-07	Rassf5
57	34	5.27344	2.9558	-0.835198	Down	0.00680418	0.0246528	Rassf7
182	369	14.8656	28.3214	0.929911	Up	2.59142e-13	4.11157e-12	Rassf8
72	43	2.95752	1.65974	-0.833431	Down	0.00237226	0.00984833	Rbak
437	305	45.45	29.8077	-0.608595	Down	1.18851e-08	1.20176e-07	Rbfa
1039	564	29.9594	15.2817	-0.9712	Down	1.04446e-39	5.58009e-38	Rbl1
476	331	13.7646	8.99419	-0.613902	Down	2.00994e-09	2.25592e-08	Rbl2
162	102	11.0672	6.54783	-0.757196	Down	2.60332e-05	0.000163523	Rbm43
79	129	4.58298	7.03213	0.617675	Up	0.00247666	0.0102297	Rbmx
151	336	9.19711	19.2305	1.06414	Up	6.16016e-15	1.0878e-13	Rcan1
89	33	4.71834	1.64395	-1.52111	Down	4.2529e-08	4.01308e-07	Rcsd1
240	410	21.5833	34.647	0.682818	Up	3.38278e-09	3.67602e-08	Rdh11
509	347	42.7337	27.3753	-0.642501	Down	1.05629e-10	1.35894e-09	Reep4
63	23	7.00524	2.40318	-1.54349	Down	3.28798e-06	2.41173e-05	Refbp2
263	430	14.407	22.1342	0.619503	Up	2.78586e-08	2.69808e-07	Rel
96	60	4.82387	2.83303	-0.767843	Down	0.00106293	0.004814	Relt
280	671	27.6388	62.2387	1.17111	Up	9.73786e-33	4.08768e-31	Renbp
27	93	0.500899	1.62123	1.6945	Up	5.54524e-09	5.83601e-08	Reps2
244	170	8.07158	5.28437	-0.611118	Down	1.91778e-05	0.000123093	Rev1
491	286	39.715	21.7378	-0.869479	Down	1.50736e-16	2.96864e-15	Rfc5
109	203	4.22712	7.39759	0.80738	Up	1.53309e-06	1.17927e-05	Rffl
1313	929	41.8311	27.8116	-0.588888	Down	8.12512e-22	2.19035e-20	Rfwd3
37	162	3.89975	16.0445	2.04063	Up	2.13562e-18	4.76123e-17	Rgs1
115	73	6.90929	4.1213	-0.745437	Down	0.00047727	0.00234438	Rgs14
43	71	2.02282	3.13851	0.633711	Up	0.0220334	0.0676096	Rgs2
76	53	5.90765	3.87126	-0.609778	Down	0.0175081	0.0555931	Rhbdd3
855	1433	30.8188	48.5369	0.655271	Up	1.45569e-26	4.86069e-25	Rhbdf2
1467	2790	191.917	342.976	0.837625	Up	7.305e-76	7.72123e-74	Rhoc
622	292	18.8612	8.3203	-1.18072	Down	5.47162e-33	2.31669e-31	Rin2
134	88	9.74704	6.01488	-0.696429	Down	0.00037944	0.0019085	Rmnd5b
55	28	4.23803	2.02738	-1.06378	Down	0.00114216	0.00514584	Rnase4
48	93	2.45818	4.4754	0.864425	Up	0.000583982	0.00281123	Rnf128
178	122	6.22276	4.00773	-0.634767	Down	0.00015989	0.000868428	Rnf170
21	42	2.11721	3.97896	0.910229	Up	0.0164592	0.0528104	Rnf183
58	35	5.50263	3.12023	-0.818469	Down	0.00729014	0.0261555	Rnmtl1
162	92	16.4735	8.79094	-0.906059	Down	9.3499e-07	7.39735e-06	Rogdi
598	377	22.3579	13.2449	-0.755352	Down	6.87404e-16	1.29313e-14	Rp2h
272	168	21.6059	12.5397	-0.784917	Down	1.84587e-08	1.82133e-07	Rpa2
50	33	14.8376	9.20201	-0.689233	Down	0.0319902	0.0919765	Rpl22l1
11	29	4.79093	11.8687	1.30878	Up	0.00789166	0.0280397	Rpph1
35	91	0.911547	2.22704	1.28874	Up	2.50628e-06	1.87486e-05	Rps6ka2
169	112	5.42941	3.38112	-0.683296	Down	8.62352e-05	0.000495296	Rps6ka5
246	172	6.78118	4.45528	-0.606021	Down	2.04684e-05	0.000130862	Rpusd2
57	37	5.11628	3.12074	-0.713208	Down	0.0182322	0.057606	Rrad
500	899	42.8162	72.3392	0.756622	Up	9.50462e-22	2.55754e-20	Rraga
2553	1765	90.4123	58.7351	-0.622297	Down	6.34486e-45	3.90036e-43	Rrm1
1609	961	103.572	58.128	-0.833327	Down	3.94476e-47	2.56444e-45	Rrm2
27	14	0.917173	0.446881	-1.0373	Down	0.026442	0.0787046	Rsad1
28	145	1.04714	5.09553	2.28278	Up	6.77024e-19	1.54454e-17	Rsad2
595	1097	12.5201	21.6906	0.792831	Up	2.97562e-28	1.05344e-26	Rsbn1
50	28	2.87704	1.51394	-0.926272	Down	0.00569732	0.0211537	Rtp3
560	1426	14.9704	35.8212	1.2587	Up	1.42952e-75	1.47905e-73	Rusc2
43	88	1.15562	2.22232	0.943396	Up	0.000318738	0.00162714	Rxra
524	848	16.9498	25.7754	0.604726	Up	2.2053e-14	3.76747e-13	Rybp
949	663	41.1176	26.993	-0.60717	Down	5.0068e-17	1.02737e-15	Ryk
2702	1713	588.414	350.535	-0.747274	Down	7.45412e-65	6.44211e-63	S100a10
121	73	23.3983	13.2647	-0.81881	Down	0.000101646	0.000574819	S100a13
4895	2715	1350.66	703.946	-0.940128	Down	7.87384e-171	1.92804e-168	S100a4
2394	1648	471.309	304.87	-0.628478	Down	5.89848e-43	3.42531e-41	S100a6
18	35	4.79831	8.76719	0.869587	Up	0.0355608	0.100357	Saa3
81	55	8.34467	5.3243	-0.648262	Down	0.00958138	0.0331457	Sac3d1
526	340	35.9514	21.8366	-0.719299	Down	4.0417e-13	6.32382e-12	Samd1
62	32	2.1447	1.04016	-1.04397	Down	0.000665636	0.00315978	Sbk1
236	389	14.8537	23.0063	0.631212	Up	7.8235e-08	7.15264e-07	Sc5d
118	72	4.36792	2.50439	-0.802489	Down	0.000161903	0.000877418	Scfd2
194	370	12.4426	22.299	0.841697	Up	1.67036e-11	2.31956e-10	Scly
1063	1866	72.0977	118.926	0.722036	Up	4.07202e-40	2.21578e-38	Scpep1
224	459	6.37717	12.2792	0.945224	Up	1.31977e-16	2.61674e-15	Sdc3
1666	3753	92.3709	195.531	1.08188	Up	2.84032e-154	5.79583e-152	Sdcbp
148	238	20.579	31.0968	0.595593	Up	6.72652e-05	0.000394673	Selk
881	536	38.6805	22.1135	-0.80668	Down	3.25604e-25	1.02877e-23	Sema4a
72	126	2.67848	4.40456	0.717584	Up	0.000639944	0.00304372	Sema4c
375	1025	12.1273	31.1483	1.36089	Up	1.30378e-61	1.07012e-59	Sema4d
75	43	0.98217	0.529139	-0.892325	Down	0.00101006	0.00459862	Sema5a
133	78	2.88436	1.58953	-0.859651	Down	2.14886e-05	0.000136968	Sema6d
86	47	19.9563	10.2484	-0.961447	Down	0.000176881	0.000950874	Serf1
8140	3783	311.916	136.215	-1.19527	Down	0	0	Serinc3
17	67	1.50491	5.57331	1.88886	Up	1.04084e-07	9.37015e-07	Serpinb1c
69	237	5.25388	16.9573	1.69045	Up	1.10528e-20	2.80463e-19	Serpinb6b
325	120	14.9606	5.19067	-1.52718	Down	5.86794e-26	1.91157e-24	Serpinb8
42	120	1.75011	4.69864	1.4248	Up	5.08512e-09	5.37486e-08	Serpinb9
309	1351	14.464	59.4238	2.03858	Up	1.29306e-141	2.46723e-139	Serpine1
214	133	9.51972	5.55953	-0.775956	Down	7.83428e-07	6.26913e-06	Sesn1
570	346	23.0525	13.1491	-0.809961	Down	5.65488e-17	1.15231e-15	Sfpq
1625	1063	41.6249	25.5864	-0.702069	Down	8.91962e-36	4.17347e-34	Sft2d2
140	93	6.13911	3.8321	-0.679895	Down	0.000375276	0.00189015	Sfxn2
81	56	3.13781	2.03848	-0.622266	Down	0.0124893	0.0416367	Sfxn5
621	368	15.9331	8.87221	-0.844659	Down	1.31259e-19	3.14593e-18	Sgk3
257	178	10.0799	6.56024	-0.619662	Down	8.92772e-06	6.11497e-05	Sgol1
557	338	14.8369	8.46023	-0.810425	Down	1.22995e-16	2.44858e-15	Sgol2
566	355	24.1027	14.2054	-0.762754	Down	2.3663e-15	4.30268e-14	Sgpp1
93	170	4.84155	8.31623	0.780461	Up	1.95252e-05	0.000125214	Sgtb
34	60	1.52397	2.52712	0.729657	Up	0.0172957	0.0550494	Sh2d5
177	287	4.98198	7.59079	0.60753	Up	8.3169e-06	5.73402e-05	Sh3kbp1
1027	1644	19.5603	29.4227	0.589003	Up	2.75676e-25	8.80485e-24	Sh3pxd2b
191	121	9.7886	5.82705	-0.748337	Down	6.14948e-06	4.32702e-05	Shb
356	213	22.4563	12.6254	-0.830795	Down	1.37559e-11	1.91566e-10	Shcbp1
19	43	1.67776	3.56798	1.08857	Up	0.00490018	0.0185407	Shox2
113	37	8.65072	2.66165	-1.7005	Down	2.0828e-11	2.85986e-10	Siglece
484	910	36.7742	64.9704	0.821088	Up	4.41752e-25	1.39275e-23	Sirt2
252	167	45.6147	28.4051	-0.683347	Down	1.60908e-06	1.23385e-05	Siva1
27	63	0.685904	1.50389	1.13262	Up	0.000416894	0.00207909	Six4
162	104	8.59166	5.18289	-0.729182	Down	4.70746e-05	0.000283219	Ska1
1030	728	44.0607	29.2632	-0.590405	Down	1.58839e-17	3.40681e-16	Skiv2l2
115	34	5.79711	1.61053	-1.8478	Down	7.93344e-13	1.21795e-11	Sla
320	222	12.4783	8.13455	-0.617283	Down	7.8081e-07	6.25159e-06	Slc10a7
1002	2142	61.5596	123.658	1.0063	Up	3.68694e-79	4.07282e-77	Slc11a1
694	1276	22.4642	38.8113	0.78885	Up	2.50866e-32	1.04116e-30	Slc11a2
62	43	1.45252	0.946618	-0.617703	Down	0.03006	0.0874191	Slc12a5
517	2240	31.2075	127.055	2.02549	Up	1.35123e-231	4.13588e-229	Slc15a3
41	22	1.52605	0.769455	-0.987892	Down	0.00834042	0.0293996	Slc18a2
425	291	15.3232	9.85893	-0.636215	Down	4.9229e-09	5.20715e-08	Slc1a4
69	38	1.47071	0.761092	-0.950368	Down	0.000888196	0.00409071	Slc22a15
34	19	2.09796	1.10166	-0.929307	Down	0.0226202	0.0691071	Slc22a17
20	72	1.25266	4.23751	1.75823	Up	1.48531e-07	1.31301e-06	Slc22a4
910	1582	19.8568	32.4377	0.70804	Up	3.58208e-33	1.54334e-31	Slc23a2
31	65	2.24913	4.43142	0.9784	Up	0.00146055	0.00641697	Slc24a5
32	15	2.47926	1.09204	-1.18288	Down	0.0071318	0.0256689	Slc25a35
94	63	4.18288	2.63429	-0.66708	Down	0.00418958	0.0161812	Slc25a42
285	157	10.4431	5.40582	-0.949969	Down	1.24478e-11	1.74009e-10	Slc26a2
1395	3675	76.7441	189.979	1.30771	Up	2.42122e-203	6.7118e-201	Slc2a1
200	374	13.2538	23.2893	0.813267	Up	4.9436e-11	6.57297e-10	Slc2a6
274	189	10.7676	6.97919	-0.625561	Down	3.73882e-06	2.72204e-05	Slc2a9
301	750	23.3589	54.6919	1.22736	Up	4.54826e-39	2.34467e-37	Slc31a2
416	737	17.9418	29.8687	0.73531	Up	2.62756e-17	5.50701e-16	Slc38a7
167	350	5.38963	10.6142	0.977736	Up	1.113e-13	1.8149e-12	Slc41a2
691	1139	28.1633	43.622	0.631239	Up	3.61894e-20	8.99653e-19	Slc44a2
29	74	1.22609	2.9399	1.2617	Up	3.04108e-05	0.000188681	Slc45a3
41	24	2.91636	1.60415	-0.862361	Down	0.0185669	0.0584998	Slc46a1
52	29	3.04032	1.59327	-0.93223	Down	0.00457848	0.0174674	Slc46a3
781	1434	43.7652	75.5097	0.786879	Up	5.65036e-36	2.65224e-34	Slc48a1
145	97	5.94061	3.73431	-0.669767	Down	0.00035373	0.00178898	Slc5a6
76	36	3.91621	1.74313	-1.16777	Down	3.63812e-05	0.000223272	Slc6a4
173	818	6.15746	27.358	2.15156	Up	1.6257e-92	2.13257e-90	Slc6a8
1361	6526	20.8789	94.0748	2.17176	Up	0	0	Slc7a11
82	50	0.624072	0.357575	-0.803467	Down	0.00166335	0.00720458	Slc8a1
39	12	1.58089	0.457082	-1.79021	Down	5.0898e-05	0.000304724	Slc9a9
2290	1352	104.565	58.0099	-0.850024	Down	1.5119e-68	1.43309e-66	Slco4a1
124	287	4.9921	10.8573	1.12094	Up	5.5912e-14	9.3136e-13	Slfn10-ps
431	1041	36.2281	82.2234	1.18244	Up	1.33151e-50	9.31553e-49	Slfn2
145	92	5.32282	3.17349	-0.746118	Down	8.586e-05	0.000493334	Slfn9
15	96	2.375	14.283	2.5883	Up	8.7486e-15	1.52292e-13	Slpi
40	77	1.90576	3.44727	0.855087	Up	0.00195467	0.00829283	Smad6
741	469	17.9881	10.6983	-0.749657	Down	4.33806e-19	1.00212e-17	Smarca2
2387	1673	82.3898	54.2617	-0.602532	Down	7.5248e-40	4.0645e-38	Smc4
547	965	15.1849	25.1727	0.729217	Up	6.95178e-22	1.87749e-20	Smcr7l
164	99	12.9616	7.35236	-0.817967	Down	6.0816e-06	4.28336e-05	Smpdl3a
657	311	48.3109	21.489	-1.16875	Down	3.22828e-34	1.43727e-32	Smpdl3b
186	435	4.93687	10.8494	1.13594	Up	7.9907e-21	2.04529e-19	Smurf1
77	44	13.9557	7.49357	-0.897126	Down	0.000817724	0.0038019	Snapc5
122	78	39.5175	23.7411	-0.735106	Down	0.000378126	0.00190385	Snhg3
137	95	47.6471	31.0467	-0.617948	Down	0.00122772	0.00550097	Snhg6
513	344	86.7566	54.6663	-0.666321	Down	2.12842e-11	2.91705e-10	Snrpd1
441	310	122.881	81.168	-0.598282	Down	1.69688e-08	1.68678e-07	Snrpe
33	79	1.74492	3.92523	1.16962	Up	4.88034e-05	0.0002929	Snx29
183	369	11.9317	22.6075	0.922006	Up	3.81592e-13	5.9961e-12	Snx7
438	891	22.6109	43.2212	0.934723	Up	3.186e-30	1.23833e-28	Socs3
415	267	9.29484	5.61929	-0.726043	Down	8.27736e-11	1.07525e-09	Sorbs1
180	93	3.67239	1.78294	-1.04247	Down	6.19274e-09	6.45733e-08	Sorl1
834	567	30.8877	19.7324	-0.64647	Down	9.23132e-17	1.85282e-15	Spag5
452	311	8.49339	5.49135	-0.629179	Down	2.32328e-09	2.58197e-08	Spata13
214	135	22.455	13.3109	-0.754423	Down	1.43388e-06	1.10935e-05	Spc24
316	208	27.9737	17.3022	-0.693112	Down	5.30942e-08	4.96537e-07	Spc25
163	364	2.13735	4.48503	1.0693	Up	3.57744e-16	6.84372e-15	Speg
260	844	7.72363	23.5595	1.60896	Up	6.1164e-65	5.34894e-63	Spink5
18	35	0.941576	1.72039	0.869587	Up	0.0355608	0.100338	Spns1
1572	4187	146.682	367.117	1.32354	Up	1.10701e-235	3.53569e-233	Spp1
192	134	22.1677	14.5379	-0.608645	Down	0.000158823	0.000863911	Spr
2131	1479	99.1597	64.669	-0.61668	Down	3.32386e-37	1.60112e-35	Spred1
4605	32929	325.92	2189.96	2.74831	Up	0	0	Sqstm1
46	260	1.67515	8.89704	2.40903	Up	8.71038e-35	3.97431e-33	Src
39	136	0.7926	2.5972	1.71229	Up	1.1132e-12	1.68959e-11	Srcin1
348	199	5.54287	2.97841	-0.89609	Down	1.01244e-12	1.53984e-11	Srgap3
433	294	44.158	28.1738	-0.648322	Down	1.91963e-09	2.15951e-08	Srp9
3247	2277	82.6644	54.4722	-0.601744	Down	1.87739e-53	1.38606e-51	Srsf1
1908	1297	141.922	90.6542	-0.646654	Down	2.69054e-36	1.27104e-34	Srsf2
1291	760	60.0925	33.2418	-0.854189	Down	9.8834e-40	5.31893e-38	Srsf3
1874	1303	159.606	104.28	-0.614055	Down	1.09997e-32	4.60421e-31	Srsf5
1532	964	61.1376	36.1495	-0.758082	Down	1.92672e-38	9.79492e-37	Srsf6
524	1575	26.2278	74.0778	1.49794	Up	6.1129e-108	9.35528e-106	Srxn1
449	236	39.8971	19.7053	-1.0177	Down	2.09602e-19	4.95889e-18	St3gal6
341	763	10.9552	23.0339	1.07214	Up	2.51966e-32	1.04278e-30	St6galnac4
230	574	4.07212	9.54949	1.22965	Up	2.26672e-30	8.85709e-29	Stab1
90	273	4.17826	11.9095	1.51113	Up	2.63288e-20	6.56745e-19	Stac2
418	758	14.3472	24.4477	0.768924	Up	4.59506e-19	1.0565e-17	Stam2
1189	716	157.293	89.0054	-0.821488	Down	1.83556e-34	8.29786e-33	Stmn1
65	120	3.84005	6.66164	0.794752	Up	0.000272718	0.00140836	Stx11
80	40	16.3406	7.67739	-1.08977	Down	6.11686e-05	0.000361064	Supt4h1
389	221	24.5817	13.1229	-0.905495	Down	2.85916e-14	4.83392e-13	Suv420h2
479	1031	13.1707	26.6383	1.01618	Up	1.28024e-39	6.76595e-38	Sykb
747	1468	9.72215	17.9533	0.884901	Up	1.43144e-44	8.6904e-43	Syne1
40	25	0.260706	0.153111	-0.767843	Down	0.0353082	0.0998745	Syne2
124	215	4.18708	6.82188	0.704225	Up	1.11278e-05	7.52366e-05	Syngr1
19	53	0.39354	1.03154	1.39022	Up	0.000149771	0.000820142	Syt7
12	41	1.12864	3.62355	1.68282	Up	0.000132028	0.000730604	Syt8
517	331	33.896	20.3921	-0.733104	Down	2.62356e-13	4.15359e-12	Tada1
54	38	5.53491	3.65996	-0.596731	Down	0.0497684	0.131392	Taf1d
64	33	2.94513	1.42697	-1.04538	Down	0.000535814	0.00260323	Tagap
684	453	20.2426	12.5975	-0.684256	Down	2.42124e-15	4.39714e-14	Tbc1d14
85	318	2.79484	9.82519	1.81372	Up	7.25072e-30	2.7385e-28	Tbc1d2
320	593	23.3967	40.7414	0.800189	Up	3.19568e-16	6.12137e-15	Tbc1d20
469	320	15.064	9.65815	-0.641287	Down	6.05364e-10	7.18998e-09	Tbl2
298	133	23.7913	9.97769	-1.25366	Down	4.01436e-18	8.86902e-17	Tcf19
73	40	2.48215	1.27803	-0.957668	Down	0.000578644	0.0027901	Tcf7l2
190	117	12.7281	7.36501	-0.789262	Down	2.33016e-06	1.74845e-05	Tcfap4
197	367	3.00327	5.2574	0.807813	Up	9.59668e-11	1.24006e-09	Tcfcp2l1
95	62	4.65949	2.85747	-0.705431	Down	0.00249404	0.010287	Tchp
2111	4948	98.1322	216.137	1.13915	Up	3.71764e-220	1.09239e-217	Tcirg1
145	233	31.0511	46.8858	0.594506	Up	8.24924e-05	0.000475845	Tctex1d2
300	185	21.4796	12.4466	-0.787208	Down	3.14592e-09	3.42623e-08	Tdp2
208	116	6.12237	3.20841	-0.93223	Down	1.23472e-08	1.24677e-07	Tdrd9
116	425	3.91414	13.4755	1.78357	Up	1.61296e-38	8.22832e-37	Tecpr1
196	136	19.0811	12.4412	-0.617018	Down	0.000112006	0.00062833	Tex261
266	505	21.4299	38.2302	0.835086	Up	5.48916e-15	9.71647e-14	Tex264
359	250	20.7584	13.5836	-0.611827	Down	2.08586e-07	1.80267e-06	Tfb2m
150	60	2.87548	1.0808	-1.4117	Down	1.587e-11	2.20588e-10	Tfdp2
1861	3076	125.8	195.387	0.635206	Up	3.25058e-52	2.36423e-50	Tgfb1
82	56	2.02391	1.2988	-0.639968	Down	0.00996628	0.0343075	Tgfbr1
415	886	34.1531	68.516	1.00442	Up	1.15252e-33	5.03951e-32	Tgif1
13	175	0.518499	6.55872	3.661	Up	1.6618e-35	7.70194e-34	Tgm2
320	204	19.8754	11.9062	-0.739274	Down	6.89614e-09	7.15018e-08	Th1l
24	13	1.05997	0.539513	-0.974294	Down	0.0471488	0.125902	Thbs3
277	181	44.4048	27.265	-0.703667	Down	2.45054e-07	2.09079e-06	Thoc7
102	69	5.13264	3.26262	-0.653672	Down	0.00338586	0.013412	Timm22
163	97	22.2925	12.4657	-0.838587	Down	4.08646e-06	2.95609e-05	Timm9
394	687	13.4258	21.9977	0.712343	Up	1.92266e-15	3.52656e-14	Tiparp
684	417	79.9508	45.8014	-0.80372	Down	8.15404e-20	1.97688e-18	Tipin
68	39	3.16938	1.70807	-0.891832	Down	0.00176105	0.00756309	Tjp3
65	26	6.62402	2.48976	-1.4117	Down	9.77106e-06	6.67394e-05	Tk1
13	28	0.913228	1.84829	1.01714	Up	0.03276	0.0938409	Tle6
200	454	7.05283	15.0441	1.09292	Up	1.8672e-20	4.68139e-19	Tlr13
48	290	5.40526	30.6867	2.50518	Up	2.42656e-40	1.33026e-38	Tm4sf19
554	356	35.6126	21.504	-0.72778	Down	5.40588e-14	9.02536e-13	Tm6sf1
32	66	1.62352	3.14649	0.954623	Up	0.00167619	0.00725163	Tmc8
571	401	18.0655	11.9216	-0.59966	Down	1.25848e-10	1.60361e-09	Tmco1
324	552	19.9315	31.9087	0.678903	Up	8.66608e-12	1.22661e-10	Tmem106a
68	42	7.51399	4.36101	-0.784917	Down	0.00503784	0.0189882	Tmem107
205	128	7.72984	4.53526	-0.769251	Down	1.60276e-06	1.23029e-05	Tmem110
253	697	28.0221	72.5419	1.37225	Up	5.75764e-43	3.3568e-41	Tmem120a
111	66	14.4812	8.09098	-0.839793	Down	0.000142762	0.000784977	Tmem128
93	258	3.71555	9.6858	1.3823	Up	4.62984e-17	9.52684e-16	Tmem132a
353	241	32.9382	21.1309	-0.640406	Down	8.23444e-08	7.49569e-07	Tmem134
464	325	6.07636	3.99931	-0.603456	Down	5.52356e-09	5.81736e-08	Tmem167
126	293	15.0764	32.9435	1.12771	Up	2.30084e-14	3.91249e-13	Tmem171
667	1484	55.5377	116.111	1.06396	Up	1.60852e-60	1.30565e-58	Tmem189
191	99	12.5458	6.11047	-1.03784	Down	2.44318e-09	2.70907e-08	Tmem195
63	43	6.0582	3.88551	-0.640786	Down	0.0238582	0.0721244	Tmem74
88	59	3.57943	2.25507	-0.66656	Down	0.00563616	0.0209531	Tmem8
84	53	6.72905	3.98957	-0.754168	Down	0.00258382	0.0106186	Tmem81
217	460	6.63278	13.212	0.994168	Up	5.85158e-18	1.27554e-16	Tmem87b
1994	1186	421.271	235.449	-0.839333	Down	1.11839e-58	8.88183e-57	Tmsb4x
4046	9907	353.745	813.921	1.20218	Up	0	0	Tnf
1050	2304	41.4005	85.364	1.04398	Up	3.54822e-90	4.494e-88	Tnfaip2
194	502	6.18904	15.0488	1.28186	Up	1.89623e-28	6.77845e-27	Tnfaip3
56	100	8.08859	13.5725	0.74673	Up	0.00165642	0.00717878	Tnfrsf12a
25	11	4.71834	1.95083	-1.2742	Down	0.0119594	0.0401249	Tnfrsf13b
109	913	3.14044	24.7179	2.97652	Up	2.47178e-148	4.97471e-146	Tnfrsf1b
44	13	3.64223	1.01119	-1.84876	Down	1.05899e-05	7.19308e-05	Tnfsf13b
237	426	27.2743	46.0672	0.756195	Up	4.43126e-11	5.91855e-10	Tnfsf9
2285	5439	43.2236	96.6786	1.16138	Up	2.56086e-249	8.7498e-247	Tns3
169	108	11.9133	7.15397	-0.735763	Down	2.79296e-05	0.000174243	Toe1
291	190	9.71718	5.9618	-0.704791	Down	1.17128e-07	1.04994e-06	Tonsl
4680	2592	126.98	66.0847	-0.942214	Down	5.11952e-164	1.12263e-161	Top2a
2048	1409	56.7087	36.6612	-0.629315	Down	4.4246e-37	2.12439e-35	Topbp1
122	371	7.42759	21.2245	1.51477	Up	3.91834e-27	1.3326e-25	Traf1
144	93	9.51599	5.77498	-0.720537	Down	0.000146825	0.000804609	Traf3ip3
30	68	1.91112	4.07054	1.0908	Up	0.000371886	0.001875	Traf5
158	93	8.29253	4.58658	-0.854393	Down	4.0581e-06	2.93992e-05	Traip
127	89	6.81717	4.48918	-0.602722	Down	0.00234152	0.0097455	Trdmt1
80	21	11.3924	2.81009	-2.01938	Down	2.46778e-10	3.03149e-09	Trem3
247	113	32.5539	13.9946	-1.21796	Down	1.15197e-14	1.98881e-13	Trex1
103	73	3.62138	2.41177	-0.586447	Down	0.00751818	0.0268621	Trib1
83	157	3.75117	6.66753	0.82981	Up	1.52761e-05	0.000100374	Trim46
369	225	17.8877	10.2491	-0.803467	Down	2.26384e-11	3.09111e-10	Trim59
42	22	1.94922	0.959422	-1.02266	Down	0.00600338	0.0221947	Trim65
396	227	24.726	13.3187	-0.892579	Down	3.45246e-14	5.81026e-13	Trip13
46	29	2.48334	1.47113	-0.755352	Down	0.025932	0.0773747	Trmt61b
223	391	8.02382	13.2199	0.720354	Up	1.44475e-09	1.64545e-08	Trp53inp2
82	214	2.7343	6.70537	1.29414	Up	3.6871e-13	5.79988e-12	Trpm4
138	87	4.25762	2.52222	-0.755352	Down	0.000107801	0.000607523	Tsc22d1
32	16	1.33224	0.625933	-1.08977	Down	0.0117415	0.0394933	Tsga10
31	15	1.12055	0.50949	-1.13708	Down	0.0103036	0.0352211	Tspyl4
168	108	6.23504	3.76643	-0.727201	Down	3.55312e-05	0.000218603	Tsr2
344	222	15.9703	9.68462	-0.72162	Down	4.06598e-09	4.36358e-08	Ttc13
67	45	4.04775	2.55463	-0.664007	Down	0.0161635	0.0520206	Ttc39a
888	605	27.2365	17.437	-0.643396	Down	1.30686e-17	2.81531e-16	Ttc7
377	226	18.3762	10.3514	-0.828013	Down	3.99622e-12	5.80163e-11	Ttk
35	16	0.0487269	0.0209313	-1.21905	Down	0.003924	0.0152679	Ttn
354	604	14.4991	23.2461	0.681028	Up	7.97146e-13	1.22251e-11	Ttyh2
815	568	66.0352	43.2456	-0.61068	Down	5.63654e-15	9.96535e-14	Tuba1b
469	278	33.5797	18.7036	-0.844274	Down	3.58314e-15	6.43563e-14	Tuba1c
2007	1250	177.557	103.915	-0.772884	Down	1.83721e-51	1.31669e-49	Tubb2c
10150	7046	543.189	354.327	-0.616375	Down	3.75192e-170	9.03659e-168	Tubb5
401	282	35.6096	23.5314	-0.597678	Down	7.72882e-08	7.07488e-07	Twf2
40	23	2.50976	1.35605	-0.888137	Down	0.0171497	0.0546676	Txk
2563	1046	129.523	49.6713	-1.38272	Down	2.47208e-166	5.58766e-164	Txnip
2626	5099	102.287	186.632	0.867576	Up	2.16802e-145	4.24701e-143	Txnrd1
391	828	32.7492	65.1674	0.992691	Up	5.39038e-31	2.16381e-29	Uap1l1
551	1018	28.7166	49.8546	0.795842	Up	1.69601e-26	5.65028e-25	Ubap1
1164	747	176.976	106.723	-0.729682	Down	8.24664e-28	2.88475e-26	Ube2c
383	251	14.1292	8.70099	-0.699428	Down	1.55509e-09	1.76427e-08	Ube2g1
1814	1054	71.664	39.1274	-0.873071	Down	3.84252e-57	2.97128e-55	Uhrf1
21	41	0.506657	0.929511	0.875463	Up	0.0218682	0.0672009	Unc5b
170	87	12.4424	5.98342	-1.05622	Down	1.14232e-08	1.15825e-07	Ung
721	498	181.597	117.864	-0.623625	Down	7.0826e-14	1.17314e-12	Uqcrh
1694	1116	67.2235	41.6148	-0.691868	Down	2.55284e-36	1.20988e-34	Usp1
208	333	16.5593	24.9115	0.589167	Up	2.98672e-06	2.20175e-05	Usp18
171	83	4.32388	1.97211	-1.13258	Down	1.37212e-09	1.56759e-08	Usp49
114	77	5.09045	3.23086	-0.655875	Down	0.00188393	0.00803911	Vamp1
2017	4386	104.505	213.538	1.03092	Up	1.72781e-166	3.9664e-164	Vat1
53	23	3.45086	1.4072	-1.29413	Down	0.000190523	0.00101825	Vmac
168	95	5.86592	3.11693	-0.912233	Down	5.06422e-07	4.1636e-06	Vsig10
675	1192	53.2292	88.3281	0.730654	Up	9.64968e-27	3.23683e-25	Wbp2
610	353	20.6076	11.2059	-0.878912	Down	1.57207e-20	3.95495e-19	Wdhd1
48	79	5.3626	8.29349	0.629047	Up	0.0163413	0.0525008	Wdr54
51	25	3.99727	1.84123	-1.11834	Down	0.00111241	0.00502569	Wdr5b
243	158	8.25059	5.04095	-0.710803	Down	1.07871e-06	8.4887e-06	Wdr6
431	716	8.58182	13.3965	0.642501	Up	1.29218e-13	2.09775e-12	Wdr7
305	207	7.11484	4.53745	-0.64895	Down	4.59294e-07	3.81455e-06	Wdr90
284	146	11.7579	5.6799	-1.04969	Down	2.04234e-13	3.26153e-12	Wee1
65	114	2.58158	4.25455	0.720751	Up	0.00111945	0.00505593	Wfs1
50	22	1.65595	0.68466	-1.2742	Down	0.00034457	0.00174627	X99384
67	119	3.61842	6.03903	0.738957	Up	0.000666006	0.00316052	Xaf1
126	84	3.88824	2.43578	-0.674734	Down	0.00080496	0.00375205	Xdh
79	190	3.6425	8.23194	1.1763	Up	2.13954e-10	2.6482e-09	Xylt1
18	40	2.09016	4.36459	1.06223	Up	0.0078618	0.0279471	Yipf7
114	203	5.62451	9.41136	0.742675	Up	7.75042e-06	5.3788e-05	Ypel5
203	124	7.18188	4.1223	-0.800911	Down	7.65762e-07	6.13445e-06	Zbtb1
222	153	17.1249	11.0903	-0.626799	Down	3.04682e-05	0.000188877	Zbtb12
418	220	33.1845	16.4119	-1.01577	Down	4.04406e-18	8.92122e-17	Zbtb32
234	415	8.0965	13.4929	0.736832	Up	2.04346e-10	2.53998e-09	Zbtb38
84	137	1.99166	3.05234	0.615943	Up	0.00186146	0.00795249	Zbtb39
121	82	7.90382	5.03317	-0.651082	Down	0.00146475	0.00643158	Zbtb45
53	36	3.36571	2.14822	-0.647767	Down	0.0365396	0.102548	Zbtb8a
195	136	41.8217	27.4083	-0.609639	Down	0.000137916	0.000760036	Zbtb8os
133	288	9.78492	19.9101	1.02487	Up	2.53052e-12	3.74028e-11	Zcchc4
157	306	18.6126	34.0882	0.872996	Up	2.72548e-10	3.33134e-09	Zdhhc12
322	626	16.0096	29.2465	0.869331	Up	2.14372e-19	5.05546e-18	Zdhhc18
104	175	5.74599	9.08544	0.661	Up	0.00017882	0.000960244	Zdhhc24
1609	2881	24.9923	42.0503	0.750634	Up	4.00444e-65	3.52295e-63	Zeb2
173	356	7.67415	14.8392	0.951334	Up	2.44734e-13	3.89138e-12	Zfand2a
401	831	7.68608	14.9671	0.961475	Up	1.39409e-29	5.21171e-28	Zfand5
123	199	3.89675	5.92416	0.604339	Up	0.000223404	0.00117812	Zfat
65	25	3.36901	1.2176	-1.46828	Down	5.24742e-06	3.72981e-05	Zfp101
66	45	3.43215	2.19893	-0.642312	Down	0.0204572	0.0633018	Zfp212
692	472	17.23	11.0433	-0.641756	Down	5.31692e-14	8.88694e-13	Zfp217
378	779	8.90135	17.2376	0.953466	Up	1.80235e-27	6.20145e-26	Zfp295
105	38	9.71424	3.30354	-1.55609	Down	1.38951e-09	1.58622e-08	Zfp296
53	28	4.0817	2.02628	-1.01034	Down	0.0022092	0.00927094	Zfp3
132	61	4.32916	1.8799	-1.20343	Down	2.3461e-08	2.29029e-07	Zfp324
59	102	2.57206	4.17835	0.700011	Up	0.002673	0.0108967	Zfp341
1718	4971	137.781	374.616	1.44303	Up	0	0	Zfp36
1096	745	43.8618	28.0161	-0.646707	Down	1.49974e-21	3.98447e-20	Zfp36l2
105	66	4.27337	2.52407	-0.759623	Down	0.000693086	0.00327844	Zfp398
48	32	1.66571	1.04348	-0.674734	Down	0.0392228	0.108381	Zfp40
100	63	3.77971	2.23757	-0.756347	Down	0.000974692	0.00445972	Zfp41
76	42	4.60326	2.39044	-0.945381	Down	0.00051209	0.00250037	Zfp472
55	34	3.0699	1.78327	-0.783668	Down	0.0118524	0.0398024	Zfp54
73	51	4.40271	2.89031	-0.60717	Down	0.0203782	0.0631239	Zfp61
55	32	2.30265	1.2589	-0.871131	Down	0.00587104	0.0217492	Zfp658
32	17	1.55336	0.77544	-1.00231	Down	0.0185916	0.0585401	Zfp677
31	61	1.87684	3.47034	0.88677	Up	0.00453842	0.0173281	Zfp691
831	568	26.227	16.8451	-0.638729	Down	2.19664e-16	4.26892e-15	Zfp706
25	12	0.886907	0.400033	-1.14866	Down	0.0205198	0.0634555	Zfp709
1842	893	56.8795	25.9116	-1.13431	Down	1.66768e-88	2.05896e-86	Zfp710
101	49	3.1066	1.41624	-1.13327	Down	3.28172e-06	2.40834e-05	Zfp748
54	34	2.19521	1.29878	-0.757196	Down	0.0155086	0.0501766	Zfp759
36	20	1.50541	0.785884	-0.937768	Down	0.0180375	0.0570276	Zfp763
57	35	3.75972	2.16933	-0.793378	Down	0.00960774	0.0332212	Zfp784
32	14	1.4546	0.597993	-1.28242	Down	0.00415132	0.0160503	Zfp808
74	38	6.53445	3.15309	-1.0513	Down	0.000182137	0.000976269	Zfp809
106	72	10.6489	6.79686	-0.647767	Down	0.00304098	0.0122005	Zfp825
42	78	1.5678	2.73598	0.803314	Up	0.00312394	0.0124924	Zfp874b
81	53	1.65687	1.01872	-0.701701	Down	0.00546722	0.0203869	Zfp937
72	45	2.196	1.2897	-0.767843	Down	0.00462332	0.0176248	Zfp953
90	53	3.39268	1.87738	-0.853704	Down	0.000518504	0.00252498	Zfp955a
45	30	1.96841	1.2331	-0.674734	Down	0.0459668	0.123418	Zfp955b
247	170	12.8635	8.31929	-0.628748	Down	1.02833e-05	7.00104e-05	Zfp961
52	34	2.19196	1.34674	-0.702748	Down	0.0260802	0.0777222	Zfr2
130	211	4.75615	7.25388	0.60896	Up	0.000129644	0.000717955	Zfyve1
45	30	4.86241	3.04605	-0.674734	Down	0.0459668	0.123441	Zfyve21
35	57	1.12802	1.72623	0.613836	Up	0.0464998	0.124599	Zhx2
122	75	13.6839	7.90476	-0.79169	Down	0.000149913	0.000820614	Znhit2-ps
78	51	11.2319	6.90087	-0.702748	Down	0.00634406	0.0232436	Znhit3
306	655	7.78756	15.6638	1.00819	Up	1.85471e-25	5.94966e-24	Znrf1
18	35	1.10682	2.02232	0.869587	Up	0.0355608	0.100319	Zscan2
120	82	6.48322	4.16293	-0.63911	Down	0.00182976	0.00782161	Zscan22

## Sheet: Sheet2
Category	Term	Count	%	PValue	Genes	List Total	Pop Hits	Pop Total	Fold Enrichment	Bonferroni	Benjamini	FDR
GOTERM_BP_FAT	GO:0007049~cell cycle	137	1.01249	8.67797e-35	KIFC1, JUB, S100A6, PRC1, AURKA, AURKB, ANKRD54, DDX11, CASP8AP2, CDKN2C, OIP5, CDCA2, PMS2, H2AFX, CCNA2, CDCA5, ASPM, RBL2, PDPN, SGOL2, LIG1, RBL1, SGOL1, 4632434I11RIK, PIM1, ESPL1, TOPBP1, DDIT3, NCAPD3, ESCO2, WEE1, 6720463M24RIK, NCAPD2, DCLRE1A, UHRF1, MAD2L1, SPAG5, STMN1, AKAP8, PMP22, NUP43, NEK6, DSCC1, EID1, NEK2, TIPIN, CHEK1, CEP164, ANLN, SESN1, SPC24, SPC25, SAC3D1, TFDP2, FBXO5,…	972	611	13588	3.1345	2.54438e-31	2.54438e-31	1.55863e-31
GOTERM_BP_FAT	GO:0022402~cell cycle process	91	0.67253	4.74047e-24	KIFC1, AURKB, FAM83D, NDE1, OIP5, TUBB5, CDCA2, PMS2, H2AFX, CDCA5, CCNA2, ASPM, CDC6, CDK1, KIF11, DSN1, SGOL2, SGOL1, CCNF, 4632434I11RIK, NUSAP1, ESPL1, TOPBP1, HMGA2, UBE2C, DDIT3, NCAPD3, WEE1, 6720463M24RIK, RAD51, NCAPD2, DCLRE1A, CCND1, MAD2L1, SPAG5, FANCD2, ERN1, BUB1B, AKAP8, STMN1, PMP22, GADD45A, NUP43, NEK6, HAUS4, NEK2, POLA1, TIPIN, CHEK1, ANLN, CEP164, CEP55, SESN1, SPC24, SPC25,…	972	393	13588	3.23697	1.3899e-20	6.94952e-21	8.51423e-21
GOTERM_BP_FAT	GO:0000279~M phase	75	0.554283	1.30814e-23	KIFC1, AURKB, FAM83D, NDE1, OIP5, TUBB5, CDCA2, PMS2, H2AFX, CDCA5, CCNA2, ASPM, CDC6, CDK1, KIF11, DSN1, SGOL2, SGOL1, CCNF, NUSAP1, ESPL1, TOPBP1, HMGA2, UBE2C, 6720463M24RIK, WEE1, NCAPD3, RAD51, NCAPD2, DCLRE1A, MAD2L1, SPAG5, FANCD2, BUB1B, AKAP8, STMN1, NUP43, NEK6, HAUS4, NEK2, TIPIN, ANLN, CEP164, CEP55, SPC24, SPC25, NCAPH, SAC3D1, FBXO5, SKA1, HELLS, TRIP13, ERCC6L, EXO1, FAM33A, PDS5B,…	972	283	13588	3.70479	3.83547e-20	1.27849e-20	2.34952e-20
GOTERM_BP_FAT	GO:0000278~mitotic cell cycle	68	0.50255	9.27011e-23	KIFC1, AURKA, AURKB, FAM83D, NDE1, OIP5, CDCA2, CDCA5, CCNA2, ASPM, CDC6, CDK1, KIF11, DSN1, SGOL1, CCNF, NUSAP1, HMGA2, UBE2C, 6720463M24RIK, WEE1, NCAPD3, NCAPD2, CCND1, DCLRE1A, MAD2L1, SPAG5, BUB1B, AKAP8, STMN1, GADD45A, NUP43, NEK6, HAUS4, NEK2, TIPIN, POLA1, CHEK1, ANLN, CEP164, CEP55, SPC24, SPC25, NCAPH, SAC3D1, CAMK2D, FBXO5, SKA1, HELLS, ERCC6L, FAM33A, PDS5B, NUF2, CENPF, CDC20, CENPE…	972	244	13588	3.89591	2.718e-19	6.79499e-20	1.66498e-19
GOTERM_BP_FAT	GO:0022403~cell cycle phase	80	0.591235	1.11341e-22	KIFC1, AURKB, FAM83D, NDE1, OIP5, TUBB5, CDCA2, PMS2, H2AFX, CDCA5, CCNA2, ASPM, CDC6, CDK1, KIF11, DSN1, SGOL2, SGOL1, CCNF, NUSAP1, ESPL1, TOPBP1, HMGA2, UBE2C, 6720463M24RIK, WEE1, NCAPD3, RAD51, NCAPD2, DCLRE1A, CCND1, MAD2L1, SPAG5, FANCD2, BUB1B, AKAP8, STMN1, GADD45A, NUP43, NEK6, HAUS4, NEK2, POLA1, TIPIN, CHEK1, ANLN, CEP164, CEP55, SPC24, SPC25, NCAPH, SAC3D1, CAMK2D, FBXO5, SKA1, HELLS…	972	328	13588	3.40962	3.26451e-19	6.52902e-20	1.99976e-19
GOTERM_BP_FAT	GO:0000087~M phase of mitotic cell cycle	60	0.443426	1.26534e-22	KIFC1, AURKB, FAM83D, NDE1, OIP5, CDCA2, CDCA5, CCNA2, ASPM, CDC6, CDK1, KIF11, DSN1, SGOL1, CCNF, NUSAP1, HMGA2, UBE2C, 6720463M24RIK, WEE1, NCAPD3, NCAPD2, DCLRE1A, MAD2L1, SPAG5, BUB1B, AKAP8, NUP43, NEK6, HAUS4, NEK2, TIPIN, CEP164, ANLN, CEP55, SPC24, SPC25, NCAPH, SAC3D1, FBXO5, SKA1, HELLS, ERCC6L, FAM33A, PDS5B, NUF2, CENPF, CDC20, CENPE, BIRC5, CDC25C, SIRT2, RGS14, SMC4, 2610039C10RIK, …	972	194	13588	4.32353	3.70997e-19	6.18328e-20	2.27264e-19
GOTERM_BP_FAT	GO:0007067~mitosis	59	0.436036	2.37186e-22	KIFC1, AURKB, FAM83D, NDE1, OIP5, CDCA2, CDCA5, CCNA2, ASPM, CDC6, CDK1, KIF11, DSN1, SGOL1, CCNF, NUSAP1, HMGA2, UBE2C, 6720463M24RIK, WEE1, NCAPD3, NCAPD2, DCLRE1A, MAD2L1, SPAG5, BUB1B, AKAP8, NUP43, NEK6, HAUS4, NEK2, TIPIN, CEP164, ANLN, CEP55, SPC24, SPC25, NCAPH, SAC3D1, FBXO5, SKA1, HELLS, ERCC6L, FAM33A, PDS5B, NUF2, CDC20, CENPE, BIRC5, CDC25C, SIRT2, RGS14, SMC4, 2610039C10RIK, CCNB1, …	972	190	13588	4.34098	6.95428e-19	9.93469e-20	4.26003e-19
GOTERM_BP_FAT	GO:0000280~nuclear division	59	0.436036	2.37186e-22	KIFC1, AURKB, FAM83D, NDE1, OIP5, CDCA2, CDCA5, CCNA2, ASPM, CDC6, CDK1, KIF11, DSN1, SGOL1, CCNF, NUSAP1, HMGA2, UBE2C, 6720463M24RIK, WEE1, NCAPD3, NCAPD2, DCLRE1A, MAD2L1, SPAG5, BUB1B, AKAP8, NUP43, NEK6, HAUS4, NEK2, TIPIN, CEP164, ANLN, CEP55, SPC24, SPC25, NCAPH, SAC3D1, FBXO5, SKA1, HELLS, ERCC6L, FAM33A, PDS5B, NUF2, CDC20, CENPE, BIRC5, CDC25C, SIRT2, RGS14, SMC4, 2610039C10RIK, CCNB1, …	972	190	13588	4.34098	6.95428e-19	9.93469e-20	4.26003e-19
GOTERM_BP_FAT	GO:0048285~organelle fission	59	0.436036	1.73974e-21	KIFC1, AURKB, FAM83D, NDE1, OIP5, CDCA2, CDCA5, CCNA2, ASPM, CDC6, CDK1, KIF11, DSN1, SGOL1, CCNF, NUSAP1, HMGA2, UBE2C, 6720463M24RIK, WEE1, NCAPD3, NCAPD2, DCLRE1A, MAD2L1, SPAG5, BUB1B, AKAP8, NUP43, NEK6, HAUS4, NEK2, TIPIN, CEP164, ANLN, CEP55, SPC24, SPC25, NCAPH, SAC3D1, FBXO5, SKA1, HELLS, ERCC6L, FAM33A, PDS5B, NUF2, CDC20, CENPE, BIRC5, CDC25C, SIRT2, RGS14, SMC4, 2610039C10RIK, CCNB1, …	972	197	13588	4.18673	5.10093e-18	6.37616e-19	3.12471e-18
GOTERM_BP_FAT	GO:0051301~cell division	69	0.50994	8.59651e-20	KIFC1, PRC1, AURKB, FAM83D, CCNE2, CCNE1, NDE1, OIP5, CDCA2, CDCA5, CCNA2, TOP2A, ASPM, CDC6, CDK1, KIF11, PIK3CB, DSN1, SGOL2, LIG1, SGOL1, CCNF, NUSAP1, HMGA2, UBE2C, 6720463M24RIK, WEE1, NCAPD3, NCAPD2, CCND1, DCLRE1A, MAD2L1, CCND3, SPAG5, BUB1B, NUP43, NEK6, HAUS4, CKS1B, NEK2, TIPIN, ANLN, CEP164, CEP55, SPC24, SPC25, NCAPH, SAC3D1, FBXO5, SKA1, HELLS, ERCC6L, FAM33A, PDS5B, NUF2, BRCA2, CD…	972	281	13588	3.43267	2.5205e-16	2.80055e-17	1.544e-16
GOTERM_BP_FAT	GO:0006259~DNA metabolic process	69	0.50994	1.3688e-10	CLSPN, KIF22, PDGFB, BNIP3, TTN, PRIM1, CCNE2, FANCM, CCNE1, MCM7, FANCI, PMS2, H2AFX, TOP2A, FANCB, CDC6, REV1, NUDT1, DTL, GEN1, USP1, LIG1, NEIL3, POLE, TOPBP1, ESCO2, MCM6, RAD51, RFC5, EYA4, DCLRE1A, UHRF1, FANCD2, RRM2, RRM1, DSCC1, ING5, HMGB2, UNG, POLA1, TIPIN, CHEK1, NFIX, CEP164, OBFC2A, TK1, RPA2, ERCC6, POLE2, TRDMT1, POLQ, DNMT3B, HELLS, TRIP13, EXO1, RAD51AP1, MSH2, NASP, PPFIBP2, …	972	421	13588	2.29116	4.01333e-07	4.01333e-08	2.45848e-07
GOTERM_BP_FAT	GO:0007059~chromosome segregation	23	0.16998	2.17002e-10	FAM33A, PDS5B, NEK2, DSN1, SGOL2, SGOL1, NUF2, CENPF, NUSAP1, ESPL1, CENPE, BIRC5, NCAPD3, SMC4, SPC25, MAD2L1, HJURP, AKAP8, SKA1, NUP43, TOP2A, CDCA5, NEK6	972	64	13588	5.02386	6.36249e-07	5.78408e-08	3.89752e-07
GOTERM_BP_FAT	GO:0033554~cellular response to stress	66	0.487769	4.19442e-10	CLSPN, KIF22, PXDN, FANCM, GPX1, MDFIC, XYLT1, FANCI, HMOX1, PMS2, H2AFX, CAT, FANCB, CDK1, NUDT1, REV1, DTL, GEN1, USP1, NEIL3, LIG1, POLE, TOPBP1, ESCO2, DDIT3, RAD51, EYA4, UHRF1, CCND1, DCLRE1A, BTG2, PTPRV, FANCD2, HIPK2, ERN1, CTSD, TXNRD1, GADD45A, PPP1R15A, HMGB2, TNF, UNG, POLA1, TIPIN, CHEK1, CEP164, OBFC2A, ERCC6, POLQ, FGD4, TRIP13, ANGPTL4, EXO1, RAD51AP1, MSH2, BRCA2, TREX1, SYKB, A…	972	404	13588	2.28377	1.2298e-06	1.02484e-07	7.5335e-07
GOTERM_BP_FAT	GO:0006974~response to DNA damage stimulus	51	0.376912	3.08167e-09	CLSPN, KIF22, FANCM, FANCI, HMOX1, PMS2, H2AFX, FANCB, CDK1, REV1, NUDT1, DTL, GEN1, LIG1, NEIL3, USP1, POLE, TOPBP1, ESCO2, RAD51, EYA4, CCND1, DCLRE1A, UHRF1, BTG2, PTPRV, FANCD2, HIPK2, GADD45A, HMGB2, UNG, POLA1, TIPIN, CEP164, CHEK1, OBFC2A, ERCC6, POLQ, TRIP13, EXO1, RAD51AP1, MSH2, BRCA2, TREX1, ATAD5, RAD54L, BRCA1, DNA2, SFPQ, CHAF1A, BARD1	972	287	13588	2.48415	9.03542e-06	6.95035e-07	5.53492e-06
GOTERM_BP_FAT	GO:0006281~DNA repair	41	0.303008	4.53561e-08	KIF22, CLSPN, HMGB2, UNG, POLA1, CHEK1, CEP164, OBFC2A, FANCM, ERCC6, FANCI, PMS2, H2AFX, POLQ, FANCB, TRIP13, EXO1, NUDT1, RAD51AP1, REV1, GEN1, MSH2, LIG1, NEIL3, USP1, POLE, BRCA2, TREX1, TOPBP1, RAD54L, ESCO2, BRCA1, RAD51, EYA4, DNA2, DCLRE1A, UHRF1, FANCD2, SFPQ, CHAF1A, BARD1	972	222	13588	2.58179	0.000132975	9.49882e-06	8.14629e-05
GOTERM_BP_FAT	GO:0006260~DNA replication	32	0.236494	8.40297e-08	ING5, PDGFB, TIPIN, POLA1, NFIX, TTN, TK1, PRIM1, CCNE2, RPA2, CCNE1, MCM7, POLE2, POLQ, CDC6, REV1, DTL, LIG1, NASP, POLE, BRCA2, BRCA1, MCM6, RAD51, RFC5, DNA2, RRM2, RRM1, CHTF18, CHAF1A, NFIA, DSCC1	972	152	13588	2.94304	0.000246345	1.64249e-05	0.000150924
GOTERM_BP_FAT	GO:0016265~death	69	0.50994	7.11837e-07	SGPP1, LRDD, BNIP3, PDCD1, CRADD, TGFB1, CTNNB1, SHB, GPX1, G2E3, CASP8AP2, UNC5B, CASP7, BAG2, SPR, LTB, BCL7C, IRAK2, 4632434I11RIK, NLRP3, DAPK1, OSM, RELT, HIPK2, ERN1, SH3KBP1, BUB1B, TNFAIP3, GADD45B, PPP1R15A, CLN5, NEK6, C1D, SIVA1, TRAF1, BID, LST1, TNF, LITAF, TNFRSF12A, MMD, RRAGA, NLRP1A, RFFL, BCL2L1, FEM1B, TNFRSF1B, SQSTM1, XAF1, BMF, TRAF5, PHLDA1, AATK, CKAP2, CFLAR, LYZ2, LYZ1, …	972	519	13588	1.85854	0.00208493	0.000130436	0.00127851
GOTERM_BP_FAT	GO:0008219~cell death	67	0.495159	1.30635e-06	SGPP1, LRDD, BNIP3, PDCD1, CRADD, TGFB1, CTNNB1, SHB, GPX1, G2E3, CASP8AP2, UNC5B, CASP7, BAG2, LTB, BCL7C, IRAK2, 4632434I11RIK, NLRP3, DAPK1, OSM, RELT, HIPK2, ERN1, SH3KBP1, BUB1B, TNFAIP3, GADD45B, PPP1R15A, CLN5, NEK6, C1D, SIVA1, TRAF1, BID, LST1, TNF, LITAF, TNFRSF12A, MMD, RRAGA, NLRP1A, RFFL, BCL2L1, FEM1B, TNFRSF1B, SQSTM1, XAF1, BMF, TRAF5, PHLDA1, AATK, CKAP2, CFLAR, LYZ2, LYZ1, MSH2,…	972	507	13588	1.84738	0.0038229	0.000225282	0.00234628
GOTERM_BP_FAT	GO:0010942~positive regulation of cell death	41	0.303008	1.43824e-06	SIVA1, BID, LST1, TNF, RRAGA, BNIP3, NLRP1A, BCL2L1, TGFB1, SRC, IL10, GCH1, SERINC3, GPX1, ERCC6, CASP8AP2, CASP7, HMOX1, TGM2, LTB, TEX261, PLAGL2, CEBPB, TGFBR1, BRCA2, NR4A1, 2810002N01RIK, BAD, NIACR1, FCGR1, BRCA1, DDIT3, DAPK1, ADRB2, P2RX7, PTPRV, HIPK2, ERN1, DCUN1D3, APBB2, BARD1	972	252	13588	2.27443	0.00420806	0.000234247	0.00258316
GOTERM_BP_FAT	GO:0043065~positive regulation of apoptosis	40	0.295617	2.45694e-06	SIVA1, BID, LST1, TNF, BNIP3, NLRP1A, BCL2L1, TGFB1, SRC, IL10, GCH1, SERINC3, GPX1, ERCC6, CASP8AP2, CASP7, HMOX1, TGM2, LTB, TEX261, PLAGL2, CEBPB, TGFBR1, BRCA2, NR4A1, 2810002N01RIK, BAD, NIACR1, FCGR1, BRCA1, DDIT3, DAPK1, ADRB2, P2RX7, PTPRV, HIPK2, ERN1, DCUN1D3, APBB2, BARD1	972	248	13588	2.25475	0.00717787	0.000379073	0.00441276
GOTERM_BP_FAT	GO:0043068~positive regulation of programmed cell death	40	0.295617	3.00409e-06	SIVA1, BID, LST1, TNF, BNIP3, NLRP1A, BCL2L1, TGFB1, SRC, IL10, GCH1, SERINC3, GPX1, ERCC6, CASP8AP2, CASP7, HMOX1, TGM2, LTB, TEX261, PLAGL2, CEBPB, TGFBR1, BRCA2, NR4A1, 2810002N01RIK, BAD, NIACR1, FCGR1, BRCA1, DDIT3, DAPK1, ADRB2, P2RX7, PTPRV, HIPK2, ERN1, DCUN1D3, APBB2, BARD1	972	250	13588	2.23671	0.00876934	0.000440304	0.00539544
GOTERM_BP_FAT	GO:0006796~phosphate metabolic process	98	0.724263	4.73621e-06	PDP1, PTPN23, TTK, AURKA, AURKB, TTN, TGFB1, DMPK, PRKAR2B, MDFIC, PIK3CB, PIK3CD, PIM1, PTPRN, PTPRO, WEE1, PTPRV, CAMK1, NEK6, NEK2, BMPR2, ACP5, CHEK1, SRC, SBK1, DUSP14, DUSP16, DYRK3, FGD4, CSF1R, PTPN18, RYK, PTPN5, TGFBR1, SYKB, IKBKE, P2RX7, PLK3, PLK2, PLK1, CDK18, FES, CCNE1, PKN3, PAK1, ATP6V0D1, ATP6V0D2, ATP5K, IRAK2, CDK1, SGK3, ATP6V1H, PBK, ATP6V1D, DAPK1, OSM, ATP6V1C1, HUNK, ATP…	972	866	13588	1.58197	0.0137906	0.000661048	0.00850625
GOTERM_BP_FAT	GO:0006793~phosphorus metabolic process	98	0.724263	4.73621e-06	PDP1, PTPN23, TTK, AURKA, AURKB, TTN, TGFB1, DMPK, PRKAR2B, MDFIC, PIK3CB, PIK3CD, PIM1, PTPRN, PTPRO, WEE1, PTPRV, CAMK1, NEK6, NEK2, BMPR2, ACP5, CHEK1, SRC, SBK1, DUSP14, DUSP16, DYRK3, FGD4, CSF1R, PTPN18, RYK, PTPN5, TGFBR1, SYKB, IKBKE, P2RX7, PLK3, PLK2, PLK1, CDK18, FES, CCNE1, PKN3, PAK1, ATP6V0D1, ATP6V0D2, ATP5K, IRAK2, CDK1, SGK3, ATP6V1H, PBK, ATP6V1D, DAPK1, OSM, ATP6V1C1, HUNK, ATP…	972	866	13588	1.58197	0.0137906	0.000661048	0.00850625
GOTERM_BP_FAT	GO:0008283~cell proliferation	39	0.288227	5.615e-06	ZBTB32, PPARD, TNF, PDGFB, E2F8, POLA1, ZEB2, BCL2L1, IL7R, SRC, TGFB1, HDGFRP3, CTNNB1, PRKAR2B, SHB, SLC11A1, GPX1, TNFRSF1B, NDE1, MCM7, ASPM, HELLS, CEBPB, LIPA, MKI67, PDPN, RXRA, NASP, PIM1, ALMS1, BRCA2, MALT1, BAD, CCND1, CD86, P2RX7, UHRF1, CCND3, TXNRD1	972	247	13588	2.20728	0.0163285	0.000748049	0.0100845
GOTERM_BP_FAT	GO:0010941~regulation of cell death	69	0.50994	1.2293e-05	BNIP3, IL10, CRADD, TGFB1, GPX1, G2E3, CASP8AP2, CASP7, HMOX1, LTB, IRAK2, SGK3, PIM1, NLRP3, DDIT3, DAPK1, NRP, SERPINB9, ADRB2, TNFSF13B, BTG2, PTPRV, HIPK2, CX3CR1, ERN1, DCUN1D3, SIVA1, BID, TRAF1, LST1, TNF, 1110007C09RIK, RRAGA, NLRP1A, BCL2L1, GCLM, SRC, GCH1, SERINC3, ERCC6, TGM2, BMF, TRAF5, HELLS, TEX261, SPP1, ANGPTL4, PLAGL2, CFLAR, CEBPB, MSH2, TGFBR1, CENPF, BRCA2, NR4A1, 2810002N01…	972	563	13588	1.71329	0.0354014	0.00156587	0.0220768
GOTERM_BP_FAT	GO:0042981~regulation of apoptosis	68	0.50255	1.28833e-05	BNIP3, IL10, CRADD, TGFB1, GPX1, G2E3, CASP8AP2, CASP7, HMOX1, LTB, IRAK2, SGK3, PIM1, NLRP3, DDIT3, DAPK1, NRP, SERPINB9, ADRB2, TNFSF13B, BTG2, PTPRV, HIPK2, CX3CR1, ERN1, DCUN1D3, SIVA1, BID, TRAF1, LST1, TNF, 1110007C09RIK, NLRP1A, BCL2L1, GCLM, SRC, GCH1, SERINC3, ERCC6, TGM2, BMF, TRAF5, HELLS, TEX261, SPP1, ANGPTL4, PLAGL2, CFLAR, CEBPB, MSH2, TGFBR1, CENPF, BRCA2, NR4A1, 2810002N01RIK, MA…	972	553	13588	1.71899	0.0370697	0.00157269	0.0231369
GOTERM_BP_FAT	GO:0006261~DNA-dependent DNA replication	12	0.0886852	1.45329e-05	CCNE2, PRIM1, CCNE1, DNA2, MCM7, REV1, POLE2, POLA1, TIPIN, BRCA2, MCM6, RAD51	972	34	13588	4.93391	0.0417157	0.00170298	0.026099
GOTERM_BP_FAT	GO:0007017~microtubule-based process	34	0.251275	1.61551e-05	HAUS4, KIF23, KIF22, KIFC1, TUBB2C, KIFC3, KIF2C, SPC25, NDE1, DYNLL1, SAC3D1, KIF4, TUBB5, FBXO5, TUBA1B, TUBA1C, HAP1, KIF14, KIF11, KIF3A, PCNT, KIF15, NUF2, NUSAP1, ESPL1, BIRC5, CENPE, BRCA1, DCTN2, LYST, KIF20B, STMN1, GADD45A, KIF20A	972	211	13588	2.25261	0.0462627	0.00182015	0.0290117
GOTERM_BP_FAT	GO:0012501~programmed cell death	60	0.443426	1.79575e-05	SGPP1, LRDD, BNIP3, PDCD1, CRADD, CTNNB1, SHB, GPX1, G2E3, UNC5B, CASP8AP2, CASP7, BAG2, LTB, BCL7C, IRAK2, 4632434I11RIK, NLRP3, DAPK1, OSM, RELT, HIPK2, ERN1, SH3KBP1, BUB1B, TNFAIP3, GADD45B, PPP1R15A, NEK6, C1D, SIVA1, TRAF1, BID, LST1, TNF, LITAF, TNFRSF12A, RRAGA, NLRP1A, RFFL, BCL2L1, FEM1B, SQSTM1, XAF1, BMF, TRAF5, AATK, PHLDA1, CKAP2, CFLAR, MSH2, RYBP, ALMS1, MALT1, BIRC5, BAD, PEA15A,…	972	473	13588	1.77329	0.0512898	0.00194817	0.0322482
GOTERM_BP_FAT	GO:0043067~regulation of programmed cell death	68	0.50255	1.93367e-05	BNIP3, IL10, CRADD, TGFB1, GPX1, G2E3, CASP8AP2, CASP7, HMOX1, LTB, IRAK2, SGK3, PIM1, NLRP3, DDIT3, DAPK1, NRP, SERPINB9, ADRB2, TNFSF13B, BTG2, PTPRV, HIPK2, CX3CR1, ERN1, DCUN1D3, SIVA1, BID, TRAF1, LST1, TNF, 1110007C09RIK, NLRP1A, BCL2L1, GCLM, SRC, GCH1, SERINC3, ERCC6, TGM2, BMF, TRAF5, HELLS, TEX261, SPP1, ANGPTL4, PLAGL2, CFLAR, CEBPB, MSH2, TGFBR1, CENPF, BRCA2, NR4A1, 2810002N01RIK, MA…	972	560	13588	1.6975	0.0551186	0.0020228	0.0347246
GOTERM_BP_FAT	GO:0006915~apoptosis	59	0.436036	2.11515e-05	SGPP1, LRDD, BNIP3, PDCD1, CRADD, CTNNB1, SHB, GPX1, G2E3, UNC5B, CASP8AP2, CASP7, BAG2, LTB, BCL7C, IRAK2, 4632434I11RIK, NLRP3, DAPK1, OSM, HIPK2, ERN1, SH3KBP1, BUB1B, TNFAIP3, GADD45B, PPP1R15A, NEK6, C1D, TRAF1, BID, SIVA1, LST1, TNF, LITAF, TNFRSF12A, RRAGA, NLRP1A, RFFL, BCL2L1, FEM1B, SQSTM1, XAF1, BMF, TRAF5, AATK, PHLDA1, CKAP2, CFLAR, MSH2, RYBP, ALMS1, MALT1, BIRC5, BAD, PEA15A, NIACR…	972	465	13588	1.77373	0.0601329	0.00213622	0.0379828
GOTERM_BP_FAT	GO:0051726~regulation of cell cycle	34	0.251275	2.17508e-05	CLSPN, LST1, TNF, TIPIN, CHEK1, OBFC2A, TGFB1, CCNE2, CCNE1, HEXIM1, FBXO5, H2AFX, LTB, CDK1, MSH2, GMNN, NUSAP1, BRCA2, CENPF, BIRC5, CENPE, JUNB, OSM, CCND1, CDKN1B, MAD2L1, CCND3, PTPRV, JUN, GADD45B, APBB2, DCUN1D3, GADD45A, NEK6	972	214	13588	2.22103	0.0617829	0.00212354	0.0390588
GOTERM_BP_FAT	GO:0010564~regulation of cell cycle process	17	0.125637	4.47902e-05	LST1, TNF, TIPIN, CENPF, NUSAP1, BRCA2, CENPE, BIRC5, TGFB1, OSM, MAD2L1, PTPRV, FBXO5, APBB2, DCUN1D3, LTB, NEK6	972	73	13588	3.25548	0.12307	0.00422742	0.080416
GOTERM_BP_FAT	GO:0007018~microtubule-based movement	20	0.147809	8.44377e-05	KIF14, KIF23, KIF22, KIFC1, KIF3A, KIF11, TUBB2C, KIF15, CENPE, KIFC3, KIF2C, NDE1, DYNLL1, KIF4, TUBB5, KIF20B, TUBA1B, HAP1, TUBA1C, KIF20A	972	101	13588	2.7682	0.219314	0.00770708	0.151548
GOTERM_BP_FAT	GO:0006955~immune response	57	0.421255	0.000109813	LY86, BNIP3, IL10, TGFB1, CFP, RAET1C, CLEC4E, OASL1, PMS2, CLEC4D, LTB, TRPM4, IL18RAP, NLRP3, ZFR2, OSM, LAT2, TNFSF13B, LYST, CX3CR1, LILRB4, CSF3, IL1F9, CCL3, LST1, TNF, CCL2, C3, UNG, CXCL2, CCL9, ACP5, RSAD2, FCGRT, IL7R, CCL4, CCL7, SLC11A1, TNFRSF1B, PROCR, GP49A, SQSTM1, POU2F2, EXO1, MSH2, IL1RN, TLR13, TNFRSF13B, CD300E, MYO1F, MALT1, TNFSF9, FCGR1, CD180, ATP7A, FCGR2B, CD300A, H2-DMA	972	471	13588	1.69178	0.275295	0.00970982	0.197049
GOTERM_BP_FAT	GO:0000070~mitotic sister chromatid segregation	8	0.0591235	0.000147148	MAD2L1, PDS5B, NEK2, NUSAP1, AKAP8, CDCA5, NCAPD3, SMC4	972	18	13588	6.21308	0.350446	0.0126101	0.263959
GOTERM_BP_FAT	GO:0000819~sister chromatid segregation	8	0.0591235	0.000218681	MAD2L1, PDS5B, NEK2, NUSAP1, AKAP8, CDCA5, NCAPD3, SMC4	972	19	13588	5.88607	0.473362	0.0181544	0.39204
GOTERM_BP_FAT	GO:0009611~response to wounding	44	0.325179	0.000274486	DCBLD2, JUB, PPARD, CCL3, TNF, CCL2, NDST1, C3, LY86, CXCL2, NINJ1, SYT7, DTNBP1, CCL4, TGFB1, CCL7, CFP, GPX1, SLC11A1, TNFRSF1B, PROCR, NOS2, NFKBIZ, LIPA, PLEK, PIK3CB, TLR13, SAA3, F9, NLRP3, FCGR1, CD180, PLAUR, HDAC5, P2RX7, STAB1, LYST, CD81, ALOX5, CTSB, PROS1, KDM6B, PTAFR, IGFBP4	972	347	13588	1.77261	0.552869	0.0221104	0.491852
GOTERM_BP_FAT	GO:0006917~induction of apoptosis	26	0.192151	0.000333048	LST1, TNF, BNIP3, NLRP1A, GCH1, SERINC3, GPX1, ERCC6, CASP8AP2, HMOX1, CASP7, TGM2, LTB, PLAGL2, CEBPB, TGFBR1, BRCA2, NR4A1, 2810002N01RIK, BAD, FCGR1, BRCA1, DAPK1, PTPRV, HIPK2, ERN1	972	167	13588	2.17644	0.623433	0.0260509	0.596493
GOTERM_BP_FAT	GO:0012502~induction of programmed cell death	26	0.192151	0.000333048	LST1, TNF, BNIP3, NLRP1A, GCH1, SERINC3, GPX1, ERCC6, CASP8AP2, HMOX1, CASP7, TGM2, LTB, PLAGL2, CEBPB, TGFBR1, BRCA2, NR4A1, 2810002N01RIK, BAD, FCGR1, BRCA1, DAPK1, PTPRV, HIPK2, ERN1	972	167	13588	2.17644	0.623433	0.0260509	0.596493
GOTERM_BP_FAT	GO:0016311~dephosphorylation	23	0.16998	0.00041469	PDP1, NCEH1, PTPN18, PTPN5, PTPN23, ACP5, CDKN3, PTPRN, CDC25C, PTPRO, DUSP5, MTM1, DUSP4, MTMR11, DUSP2, DUSP1, PTP4A3, PTPRV, DUSP14, MTMR10, DUSP16, DUSP8, DUSP6	972	141	13588	2.28033	0.703623	0.0314965	0.742201
GOTERM_BP_FAT	GO:0044092~negative regulation of molecular function	22	0.16259	0.000425765	IRAK2, PALM, CFLAR, NFKBIA, NR4A1, BIRC5, NLRP3, DDIT3, ATP7A, ADRB2, CDKN1B, GLA, HEXIM1, HMOX1, DUSP16, FBXO5, FABP4, SPRED1, CAT, GADD45B, GADD45A, ANGPTL4	972	132	13588	2.3299	0.713096	0.0315085	0.761951
GOTERM_BP_FAT	GO:0030261~chromosome condensation	8	0.0591235	0.000612307	NCAPH, NUSAP1, AKAP8, CDCA5, TOP2A, NCAPD3, NCAPD2, SMC4	972	22	13588	5.08343	0.834011	0.0439029	1.09406
GOTERM_BP_FAT	GO:0006323~DNA packaging	18	0.133028	0.000759861	H1F0, NUSAP1, TSPYL4, NCAPD3, NCAPD2, SMC4, NCAPH, H2AFV, CENPA, HJURP, HIST3H2A, H2AFX, AKAP8, ASF1B, SMARCA2, TOP2A, CDCA5, HELLS	972	101	13588	2.49138	0.892338	0.0529089	1.35601
GOTERM_BP_FAT	GO:0007076~mitotic chromosome condensation	5	0.0369522	0.000761425	NUSAP1, AKAP8, CDCA5, NCAPD3, SMC4	972	7	13588	9.9853	0.892831	0.0517859	1.35878
GOTERM_BP_FAT	GO:0007098~centrosome cycle	5	0.0369522	0.000761425	NDE1, KIF11, SAC3D1, GADD45A, BRCA1	972	7	13588	9.9853	0.892831	0.0517859	1.35878
GOTERM_BP_FAT	GO:0016310~phosphorylation	75	0.554283	0.000816846	CDK18, TTK, AURKA, AURKB, TTN, FES, TGFB1, DMPK, PRKAR2B, CCNE1, PKN3, MDFIC, PAK1, ATP6V0D1, ATP6V0D2, ATP5K, IRAK2, CDK1, SGK3, PIK3CB, PIK3CD, PIM1, ATP6V1H, PBK, ATP6V1D, WEE1, DAPK1, OSM, ATP6V1C1, HUNK, ATP6V1A, ACVR2B, CCND1, MAP3K15, UQCRH, CD81, HIPK2, ERN1, CAMK1, BUB1B, TXK, GADD45B, MELK, NEK6, NEK2, MKNK2, BMPR2, CHEK1, SRC, TRIB1, ERCC6, SBK1, SPEG, CAMK2D, DYRK3, CSF1R, FGD4, AATK,…	972	718	13588	1.46025	0.908916	0.0541963	1.457
GOTERM_BP_FAT	GO:0015992~proton transport	12	0.0886852	0.000936541	TCIRG1, SLC11A2, ATP6V1C1, ATP6V1A, ATP5J2, NNT, ATP6V1H, HVCN1, ATP6V0D1, ATP6V1D, ATP6V0D2, ATP5K	972	52	13588	3.22602	0.935895	0.0605277	1.66881
GOTERM_BP_FAT	GO:0000075~cell cycle checkpoint	12	0.0886852	0.000936541	CDK1, CLSPN, CCND1, MAD2L1, MSH2, PTPRV, TIPIN, H2AFX, CENPE, BIRC5, CHEK1, OBFC2A	972	52	13588	3.22602	0.935895	0.0605277	1.66881
GOTERM_BP_FAT	GO:0006818~hydrogen transport	12	0.0886852	0.00110686	TCIRG1, SLC11A2, ATP6V1C1, ATP6V1A, ATP5J2, NNT, ATP6V1H, HVCN1, ATP6V0D1, ATP6V1D, ATP6V0D2, ATP5K	972	53	13588	3.16515	0.961114	0.0696164	1.96946
GOTERM_BP_FAT	GO:0007346~regulation of mitotic cell cycle	17	0.125637	0.00119679	CDK1, LST1, TNF, CENPF, NUSAP1, BRCA2, CENPE, BIRC5, TGFB1, CCND1, MAD2L1, PTPRV, FBXO5, APBB2, DCUN1D3, LTB, NEK6	972	96	13588	2.47552	0.970136	0.0734879	2.12785
GOTERM_BP_FAT	GO:0031327~negative regulation of cellular biosynthetic process	49	0.362131	0.00134069	CLSPN, JDP2, EIF2C2, PPARD, CBX3, ZEB2, TGFB1, CBX5, CTNNB1, DYNLL1, INSIG1, KHDRBS1, RBL1, ZHX2, CTNNBIP1, HIPK2, TGIF1, LCOR, EIF2C3, KDM6B, SRP9, C1D, PALM, EID1, TNF, TH1L, TIPIN, TCFCP2L1, HEXIM1, RNF128, BHLHE40, DNMT3B, HELLS, ETV3, TXNIP, GMNN, RYBP, BRCA2, CENPF, BRCA1, SIRT2, HDAC5, SHOX2, ID2, HDAC1, GLA, BCL6B, FABP4, KLF4	972	430	13588	1.593	0.980426	0.0802856	2.38079
GOTERM_BP_FAT	GO:0009890~negative regulation of biosynthetic process	49	0.362131	0.00162425	CLSPN, JDP2, EIF2C2, PPARD, CBX3, ZEB2, TGFB1, CBX5, CTNNB1, DYNLL1, INSIG1, KHDRBS1, RBL1, ZHX2, CTNNBIP1, HIPK2, TGIF1, LCOR, EIF2C3, KDM6B, SRP9, C1D, PALM, EID1, TNF, TH1L, TIPIN, TCFCP2L1, HEXIM1, RNF128, BHLHE40, DNMT3B, HELLS, ETV3, TXNIP, GMNN, RYBP, BRCA2, CENPF, BRCA1, SIRT2, HDAC5, SHOX2, ID2, HDAC1, GLA, BCL6B, FABP4, KLF4	972	434	13588	1.57832	0.991487	0.0945247	2.87744
GOTERM_BP_FAT	GO:0016477~cell migration	31	0.229104	0.00192944	NRP2, ZFAND5, JUB, PPARD, TNF, PDGFB, PLXNA2, TNFRSF12A, CXCL2, ZEB2, TGFB1, SRC, GPX1, NDE1, GAB2, PLEKHG5, TGFBR1, ARID5B, NUP85, SIX4, ITGA4, NCKAP1, TNS3, NRP, NCK2, SYNE2, ITGA6, LYST, CX3CR1, APBB2, PLAU	972	240	13588	1.80568	0.996526	0.109135	3.40929
GOTERM_BP_FAT	GO:0042770~DNA damage response, signal transduction	12	0.0886852	0.00206245	CDK1, CCND1, ERCC6, MSH2, PTPRV, HMOX1, HIPK2, TIPIN, BRCA2, H2AFX, CHEK1, BRCA1	972	57	13588	2.94304	0.99765	0.114025	3.64023
GOTERM_BP_FAT	GO:0010035~response to inorganic substance	16	0.118247	0.00210629	XDH, D2HGDH, PXDN, HVCN1, DDIT3, ATP7A, SLC11A2, GPX1, NPC1, CCND1, P2RX7, ERCC6, MT2, MT1, TXNRD1, CAT	972	92	13588	2.4312	0.997934	0.11416	3.71623
GOTERM_BP_FAT	GO:0034220~ion transmembrane transport	10	0.0739044	0.00244082	TCIRG1, ATP7A, SLC11A2, ATP6V1C1, ATP6V1A, ATP6V1H, ATP6V0D1, ATP6V1D, ATP6V0D2, ATP5K	972	42	13588	3.32843	0.999227	0.128721	4.29433
GOTERM_BP_FAT	GO:0001775~cell activation	31	0.229104	0.00281492	ZBTB32, LST1, TNF, IL7R, TGFB1, CTNNB1, SLC11A1, SHB, NLRC3, POU2F2, NDRG1, LTB, HELLS, BLNK, EXO1, PLEK, PIK3CB, MSH2, PIK3CD, MYO1F, MALT1, SYKB, ATP7A, HDAC5, P2RX7, LAT2, CD86, FCGR2B, CCND3, CX3CR1, H2-DMA	972	246	13588	1.76163	0.999743	0.144392	4.9369
GOTERM_BP_FAT	GO:0032943~mononuclear cell proliferation	10	0.0739044	0.00289497	SHB, ZBTB32, SLC11A1, P2RX7, CD86, CCND3, MALT1, IL7R, HELLS, TGFB1	972	43	13588	3.25103	0.999797	0.14565	5.07388
GOTERM_BP_FAT	GO:0070661~leukocyte proliferation	10	0.0739044	0.00289497	SHB, ZBTB32, SLC11A1, P2RX7, CD86, CCND3, MALT1, IL7R, HELLS, TGFB1	972	43	13588	3.25103	0.999797	0.14565	5.07388
GOTERM_BP_FAT	GO:0007051~spindle organization	8	0.0591235	0.00291552	HAUS4, SPC25, SAC3D1, PCNT, TUBB5, FBXO5, ESPL1, STMN1	972	28	13588	3.99412	0.999809	0.144142	5.10901
GOTERM_BP_FAT	GO:0006470~protein amino acid dephosphorylation	18	0.133028	0.00295131	PDP1, NCEH1, PTPN18, PTPN5, PTPN23, PTPRN, CDC25C, PTPRO, DUSP5, DUSP4, DUSP2, PTP4A3, DUSP1, PTPRV, DUSP14, DUSP16, DUSP8, DUSP6	972	114	13588	2.20728	0.999828	0.143371	5.17016
GOTERM_BP_FAT	GO:0002252~immune effector process	19	0.140418	0.00363445	EXO1, C3, MSH2, UNG, MYO1F, BNIP3, RSAD2, NLRP3, IL7R, FCGR1, CFP, SLC11A1, LAT2, TNFSF13B, FCGR2B, LYST, POU2F2, PMS2, H2-DMA	972	126	13588	2.10801	0.999977	0.170798	6.33039
GOTERM_BP_FAT	GO:0007126~meiosis	15	0.110857	0.00368187	EXO1, MKI67, NEK2, SGOL2, SGOL1, BRCA2, TOPBP1, ESPL1, RAD51, FANCD2, CKS2, FBXO5, PMS2, H2AFX, TRIP13	972	88	13588	2.38286	0.99998	0.170115	6.41043
GOTERM_BP_FAT	GO:0051327~M phase of meiotic cell cycle	15	0.110857	0.00368187	EXO1, MKI67, NEK2, SGOL2, SGOL1, BRCA2, TOPBP1, ESPL1, RAD51, FANCD2, CKS2, FBXO5, PMS2, H2AFX, TRIP13	972	88	13588	2.38286	0.99998	0.170115	6.41043
GOTERM_BP_FAT	GO:0030031~cell projection assembly	13	0.0960757	0.00372435	JUB, KIF3A, PDGFB, PCNT, ALMS1, NUP85, NCKAP1, NCK2, P2RX7, ITGA6, TSGA10, FGD3, FGD4	972	70	13588	2.59618	0.999982	0.16925	6.48206
GOTERM_BP_FAT	GO:0006270~DNA replication initiation	5	0.0369522	0.00383859	CCNE2, CCNE1, MCM7, POLA1, MCM6	972	10	13588	6.98971	0.999987	0.171336	6.67449
GOTERM_BP_FAT	GO:0051321~meiotic cell cycle	15	0.110857	0.00453285	EXO1, MKI67, NEK2, SGOL2, SGOL1, BRCA2, TOPBP1, ESPL1, RAD51, FANCD2, CKS2, FBXO5, PMS2, H2AFX, TRIP13	972	90	13588	2.3299	0.999998	0.196171	7.83581
GOTERM_BP_FAT	GO:0051172~negative regulation of nitrogen compound metabolic process	44	0.325179	0.0048595	EID1, CLSPN, PALM, PPARD, JDP2, TNF, TH1L, TIPIN, CBX3, ZEB2, TGFB1, CTNNB1, TCFCP2L1, CBX5, DYNLL1, HEXIM1, BHLHE40, DNMT3B, HELLS, ETV3, KHDRBS1, TXNIP, MSH2, GMNN, RBL1, ZHX2, RYBP, BRCA2, CENPF, SIRT2, SHOX2, HDAC5, CTNNBIP1, GLA, HDAC1, ID2, HIPK2, BCL6B, TGIF1, FABP4, LCOR, KLF4, KDM6B, C1D	972	401	13588	1.5339	0.999999	0.205758	8.37747
GOTERM_BP_FAT	GO:0000226~microtubule cytoskeleton organization	17	0.125637	0.005413	HAUS4, KIF11, PCNT, NUF2, NUSAP1, CENPE, BIRC5, ESPL1, BRCA1, SPC25, NDE1, SAC3D1, TUBB5, FBXO5, STMN1, GADD45A, TUBA1B	972	111	13588	2.14099	1	0.223224	9.28847
GOTERM_BP_FAT	GO:0006954~inflammatory response	28	0.206932	0.00553374	CCL3, CCL2, TNF, NDST1, C3, LY86, CXCL2, CCL4, TGFB1, CCL7, CFP, SLC11A1, TNFRSF1B, NOS2, NFKBIZ, LIPA, TLR13, SAA3, NLRP3, FCGR1, CD180, HDAC5, P2RX7, STAB1, ALOX5, KDM6B, PTAFR, IGFBP4	972	225	13588	1.73966	1	0.224478	9.48605
GOTERM_BP_FAT	GO:0051181~cofactor transport	5	0.0369522	0.00569378	P2RX7, PDPN, SLC6A8, SLC22A4, SLC46A1	972	11	13588	6.35428	1	0.22707	9.74732
GOTERM_BP_FAT	GO:0002440~production of molecular mediator of immune response	8	0.0591235	0.00645614	EXO1, SLC11A1, TNFSF13B, MSH2, UNG, POU2F2, PMS2, IL7R	972	32	13588	3.49486	1	0.250043	10.9821
GOTERM_BP_FAT	GO:0007050~cell cycle arrest	11	0.0812948	0.00659361	CDKN1B, MSH2, AK1, 4632434I11RIK, ERN1, PMP22, APBB2, CDKN3, SESN1, GADD45A, DDIT3	972	57	13588	2.69778	1	0.251362	11.2031
GOTERM_BP_FAT	GO:0006310~DNA recombination	13	0.0960757	0.006594	EXO1, RAD51AP1, MSH2, LIG1, UNG, BRCA2, PMS2, H2AFX, TOPBP1, OBFC2A, RAD54L, RAD51, TRIP13	972	75	13588	2.4231	1	0.248181	11.2037
GOTERM_BP_FAT	GO:0007242~intracellular signaling cascade	86	0.635578	0.00684227	GNA15, NDST1, GNA11, RASGEF1B, RRAD, FGF13, IQGAP1, HMHA1, STAC2, NLRC3, MDFIC, HMOX1, MT2, RAPGEF5, MT1, DEPDC1A, RHOC, H2AFX, SPRED1, NOS2, DEPDC1B, ARL5C, LTB, RAB20, IRAK2, ZFP36, CDK1, TWF2, PTGER4, PIK3CB, SOCS3, RXRA, PIK3CD, ECT2, ARHGEF10, DAPK1, OSM, TNS3, LAT2, ADRB2, CCND1, PTPRV, HIPK2, CD81, SDCBP, RAB15, STMN1, GADD45B, SPATA13, ARL4A, LST1, TNF, TIPIN, MKNK2, CHEK1, SLC11A1, RASAL…	972	915	13588	1.31391	1	0.253042	11.6015
GOTERM_BP_FAT	GO:0019722~calcium-mediated signaling	6	0.0443426	0.0072111	LAT2, TNF, LST1, ALMS1, RCAN1, LTB	972	18	13588	4.65981	1	0.261502	12.1892
GOTERM_BP_FAT	GO:0051297~centrosome organization	6	0.0443426	0.0072111	HAUS4, NDE1, KIF11, SAC3D1, GADD45A, BRCA1	972	18	13588	4.65981	1	0.261502	12.1892
GOTERM_BP_FAT	GO:0009259~ribonucleotide metabolic process	18	0.133028	0.00760698	TCIRG1, ATP5J2, FIGNL1, AK1, ATP6V1H, ATP11C, AMPD2, ATP6V1D, AMPD3, ATP2B1, ATP7A, RP2H, ATP6V1C1, ATP6V1A, ATP6V0D1, ATP6V0D2, PRPS2, ATP5K	972	125	13588	2.01304	1	0.270457	12.816
GOTERM_BP_FAT	GO:0009141~nucleoside triphosphate metabolic process	17	0.125637	0.0076194	TCIRG1, ATP5J2, NUDT1, FIGNL1, AK1, ATP6V1H, ATP11C, ATP6V1D, ATP7A, RP2H, ATP6V1C1, ATP2B1, ATP6V1A, ATP6V0D1, ATP6V0D2, ATP5K, DUT	972	115	13588	2.06652	1	0.267628	12.8356
GOTERM_BP_FAT	GO:0031570~DNA integrity checkpoint	8	0.0591235	0.00769997	CDK1, CLSPN, CCND1, MSH2, PTPRV, TIPIN, H2AFX, CHEK1	972	33	13588	3.38895	1	0.266891	12.9626
GOTERM_BP_FAT	GO:0009144~purine nucleoside triphosphate metabolic process	16	0.118247	0.00822816	TCIRG1, ATP5J2, NUDT1, FIGNL1, AK1, ATP6V1H, ATP11C, ATP6V1D, ATP7A, RP2H, ATP6V1C1, ATP2B1, ATP6V1A, ATP6V0D1, ATP6V0D2, ATP5K	972	106	13588	2.1101	1	0.279177	13.791
GOTERM_BP_FAT	GO:0006468~protein amino acid phosphorylation	63	0.465598	0.00850114	CDK18, TTK, AURKA, AURKB, FES, TTN, TGFB1, DMPK, PRKAR2B, CCNE1, PKN3, MDFIC, PAK1, IRAK2, CDK1, SGK3, PIM1, PBK, WEE1, DAPK1, OSM, HUNK, ACVR2B, CCND1, MAP3K15, CD81, HIPK2, ERN1, CAMK1, BUB1B, TXK, GADD45B, MELK, NEK6, NEK2, MKNK2, BMPR2, CHEK1, SRC, TRIB1, ERCC6, SBK1, SPEG, CAMK2D, DYRK3, CSF1R, AATK, FGD4, RYK, TGFBR1, SYKB, GSG2, RPS6KA5, CCNB1, IKBKE, P2RX7, PLK3, PLK2, MAPK12, PLK1, RPS6K…	972	640	13588	1.3761	1	0.283773	14.2162
GOTERM_BP_FAT	GO:0046651~lymphocyte proliferation	9	0.0665139	0.00882913	SHB, ZBTB32, SLC11A1, P2RX7, CD86, CCND3, MALT1, IL7R, HELLS	972	42	13588	2.99559	1	0.289745	14.7244
GOTERM_BP_FAT	GO:0045787~positive regulation of cell cycle	8	0.0591235	0.0091121	TNF, LST1, BRCA2, NUSAP1, CENPF, CENPE, BIRC5, LTB	972	34	13588	3.28928	1	0.294297	15.1606
GOTERM_BP_FAT	GO:0043271~negative regulation of ion transport	6	0.0443426	0.00922066	ADRB2, TNF, LST1, NEDD4L, LTB, TGFB1	972	19	13588	4.41455	1	0.29405	15.3274
GOTERM_BP_FAT	GO:0010558~negative regulation of macromolecule biosynthetic process	44	0.325179	0.00995865	EID1, CLSPN, PPARD, EIF2C2, JDP2, TNF, TH1L, TIPIN, CBX3, ZEB2, TGFB1, CTNNB1, TCFCP2L1, CBX5, HEXIM1, RNF128, BHLHE40, DNMT3B, HELLS, ETV3, KHDRBS1, TXNIP, GMNN, RBL1, ZHX2, RYBP, BRCA2, CENPF, SIRT2, SHOX2, HDAC5, CTNNBIP1, HDAC1, ID2, HIPK2, BCL6B, TGIF1, FABP4, LCOR, EIF2C3, KLF4, KDM6B, SRP9, C1D	972	418	13588	1.47152	1	0.310271	16.453
GOTERM_BP_FAT	GO:0009150~purine ribonucleotide metabolic process	17	0.125637	0.0104943	TCIRG1, ATP5J2, FIGNL1, AK1, ATP6V1H, ATP11C, AMPD2, ATP6V1D, AMPD3, ATP2B1, ATP7A, RP2H, ATP6V1C1, ATP6V1A, ATP6V0D1, ATP6V0D2, ATP5K	972	119	13588	1.99706	1	0.32067	17.2612
GOTERM_BP_FAT	GO:0045444~fat cell differentiation	11	0.0812948	0.0106471	GPX1, ADRB2, CCND1, CEBPB, ITGA6, RGS2, BNIP3, ALMS1, FABP4, CBY1, ARL4A	972	61	13588	2.52088	1	0.321225	17.4904
GOTERM_BP_FAT	GO:0045934~negative regulation of nucleobase, nucleoside, nucleotide and nucleic acid metabolic process	42	0.310398	0.010922	EID1, CLSPN, PALM, PPARD, JDP2, TNF, TH1L, TIPIN, CBX3, ZEB2, TGFB1, CTNNB1, TCFCP2L1, CBX5, HEXIM1, BHLHE40, DNMT3B, HELLS, ETV3, KHDRBS1, TXNIP, MSH2, GMNN, RBL1, ZHX2, RYBP, BRCA2, CENPF, SIRT2, SHOX2, HDAC5, CTNNBIP1, HDAC1, ID2, HIPK2, BCL6B, TGIF1, FABP4, LCOR, KLF4, KDM6B, C1D	972	397	13588	1.47893	1	0.324754	17.9012
GOTERM_BP_FAT	GO:0000725~recombinational repair	5	0.0369522	0.0109969	BRCA2, H2AFX, OBFC2A, RAD54L, RAD51	972	13	13588	5.3767	1	0.323364	18.0128
GOTERM_BP_FAT	GO:0000724~double-strand break repair via homologous recombination	5	0.0369522	0.0109969	BRCA2, H2AFX, OBFC2A, RAD54L, RAD51	972	13	13588	5.3767	1	0.323364	18.0128
GOTERM_BP_FAT	GO:0046034~ATP metabolic process	14	0.103466	0.0113177	TCIRG1, ATP7A, ATP2B1, ATP6V1C1, ATP6V1A, ATP5J2, FIGNL1, AK1, ATP6V1H, ATP11C, ATP6V0D1, ATP6V1D, ATP6V0D2, ATP5K	972	90	13588	2.17458	1	0.327864	18.4891
GOTERM_BP_FAT	GO:0010038~response to metal ion	10	0.0739044	0.0120143	ATP7A, XDH, SLC11A2, P2RX7, CCND1, NPC1, D2HGDH, MT2, MT1, HVCN1	972	53	13588	2.63763	1	0.340934	19.5145
GOTERM_BP_FAT	GO:0009260~ribonucleotide biosynthetic process	16	0.118247	0.0123998	TCIRG1, ATP5J2, ATP6V1H, ATP11C, AMPD2, ATP6V1D, AMPD3, ATP7A, RP2H, ATP6V1C1, ATP2B1, ATP6V1A, ATP6V0D1, ATP6V0D2, PRPS2, ATP5K	972	111	13588	2.01505	1	0.346485	20.0767
GOTERM_BP_FAT	GO:0043086~negative regulation of catalytic activity	15	0.110857	0.0124609	PALM, CFLAR, NR4A1, BIRC5, ATP7A, CDKN1B, GLA, HEXIM1, DUSP16, FBXO5, FABP4, SPRED1, GADD45B, GADD45A, ANGPTL4	972	101	13588	2.07615	1	0.34465	20.1654
GOTERM_BP_FAT	GO:0009205~purine ribonucleoside triphosphate metabolic process	15	0.110857	0.0124609	TCIRG1, ATP5J2, FIGNL1, AK1, ATP6V1H, ATP11C, ATP6V1D, ATP7A, RP2H, ATP6V1C1, ATP2B1, ATP6V1A, ATP6V0D1, ATP6V0D2, ATP5K	972	101	13588	2.07615	1	0.34465	20.1654
GOTERM_BP_FAT	GO:0051130~positive regulation of cellular component organization	17	0.125637	0.0131658	LST1, TNF, PLEK, C3, TNFRSF12A, TGFBR1, NUSAP1, CENPE, FCGR1, TGFB1, SLC11A1, METRN, CDKN1B, FCGR2B, SORBS1, SEMA4D, LTB	972	122	13588	1.94795	1	0.356977	21.1828
GOTERM_BP_FAT	GO:0042060~wound healing	16	0.118247	0.0134036	DCBLD2, JUB, PPARD, PLEK, PIK3CB, F9, NINJ1, SYT7, DTNBP1, TGFB1, PLAUR, GPX1, SLC11A1, PROCR, LYST, PROS1	972	112	13588	1.99706	1	0.358889	21.5232
GOTERM_BP_FAT	GO:0045321~leukocyte activation	26	0.192151	0.013523	EXO1, ZBTB32, MSH2, PIK3CD, MYO1F, MALT1, SYKB, IL7R, TGFB1, CTNNB1, HDAC5, ATP7A, SHB, SLC11A1, CD86, LAT2, P2RX7, NLRC3, CCND3, FCGR2B, CX3CR1, POU2F2, NDRG1, H2-DMA, HELLS, BLNK	972	219	13588	1.65966	1	0.358249	21.6936
GOTERM_BP_FAT	GO:0009199~ribonucleoside triphosphate metabolic process	15	0.110857	0.0135255	TCIRG1, ATP5J2, FIGNL1, AK1, ATP6V1H, ATP11C, ATP6V1D, ATP7A, RP2H, ATP6V1C1, ATP2B1, ATP6V1A, ATP6V0D1, ATP6V0D2, ATP5K	972	102	13588	2.0558	1	0.355165	21.6971
GOTERM_BP_FAT	GO:0031023~microtubule organizing center organization	6	0.0443426	0.0143298	HAUS4, NDE1, KIF11, SAC3D1, GADD45A, BRCA1	972	21	13588	3.99412	1	0.368709	22.8359
GOTERM_BP_FAT	GO:0015986~ATP synthesis coupled proton transport	8	0.0591235	0.0144807	TCIRG1, ATP6V1C1, ATP6V1A, ATP6V1H, ATP6V0D1, ATP6V1D, ATP6V0D2, ATP5K	972	37	13588	3.02258	1	0.368634	23.0478
GOTERM_BP_FAT	GO:0015985~energy coupled proton transport, down electrochemical gradient	8	0.0591235	0.0144807	TCIRG1, ATP6V1C1, ATP6V1A, ATP6V1H, ATP6V0D1, ATP6V1D, ATP6V0D2, ATP5K	972	37	13588	3.02258	1	0.368634	23.0478
GOTERM_BP_FAT	GO:0010273~detoxification of copper ion	3	0.0221713	0.0145773	ATP7A, MT2, MT1	972	3	13588	13.9794	1	0.367473	23.1831
GOTERM_BP_FAT	GO:0010627~regulation of protein kinase cascade	20	0.147809	0.0146144	PPARD, LST1, TNF, LITAF, SYKB, ZEB2, CTNNB1, OSM, GPX1, ADRB2, ANKRD54, P2RX7, ERCC6, MDFIC, SQSTM1, HIPK2, TGM2, CAT, LTB, FGD4	972	155	13588	1.8038	1	0.365156	23.2351
GOTERM_BP_FAT	GO:0009636~response to toxin	7	0.0517331	0.0150404	ATP7A, GPX1, ERCC6, MT2, SLC18A2, EPHX1, MT1	972	29	13588	3.37434	1	0.370511	23.8289
GOTERM_BP_FAT	GO:0050873~brown fat cell differentiation	7	0.0517331	0.0150404	ADRB2, CEBPB, ITGA6, RGS2, BNIP3, FABP4, ARL4A	972	29	13588	3.37434	1	0.370511	23.8289
GOTERM_BP_FAT	GO:0007492~endoderm development	7	0.0517331	0.0150404	ARC, HDAC1, EXT1, TGFB1, BMPR1A, NCKAP1, CTNNB1	972	29	13588	3.37434	1	0.370511	23.8289
GOTERM_BP_FAT	GO:0051101~regulation of DNA binding	12	0.0886852	0.0155014	IRAK2, HMGB2, TNF, NLRC3, HMOX1, HIPK2, NFKBIA, MALT1, CAT, NLRP3, DDIT3, TGFB1	972	74	13588	2.26693	1	0.376389	24.4668
GOTERM_BP_FAT	GO:0019220~regulation of phosphate metabolic process	33	0.243884	0.015644	TNF, PDGFB, BMPR2, ZEB2, TRIB1, PRKAR2B, SLC11A1, ANKRD54, ERCC6, MDFIC, HEXIM1, DUSP16, SPRED1, CERK, FGD4, IRAK2, CCDC88C, SOCS3, CENPE, RCAN1, SYKB, OSM, ATP7A, ACVR2B, P2RX7, CDKN1B, JUN, CD81, ERN1, FABP4, GADD45B, GADD45A, BARD1	972	301	13588	1.53263	1	0.376086	24.663
GOTERM_BP_FAT	GO:0051174~regulation of phosphorus metabolic process	33	0.243884	0.015644	TNF, PDGFB, BMPR2, ZEB2, TRIB1, PRKAR2B, SLC11A1, ANKRD54, ERCC6, MDFIC, HEXIM1, DUSP16, SPRED1, CERK, FGD4, IRAK2, CCDC88C, SOCS3, CENPE, RCAN1, SYKB, OSM, ATP7A, ACVR2B, P2RX7, CDKN1B, JUN, CD81, ERN1, FABP4, GADD45B, GADD45A, BARD1	972	301	13588	1.53263	1	0.376086	24.663
GOTERM_BP_FAT	GO:0042325~regulation of phosphorylation	32	0.236494	0.0158467	TNF, PDGFB, BMPR2, ZEB2, TRIB1, PRKAR2B, SLC11A1, ANKRD54, ERCC6, MDFIC, HEXIM1, DUSP16, SPRED1, CERK, FGD4, IRAK2, CCDC88C, SOCS3, CENPE, SYKB, OSM, ATP7A, ACVR2B, P2RX7, CDKN1B, JUN, CD81, ERN1, FABP4, GADD45B, GADD45A, BARD1	972	290	13588	1.54256	1	0.376917	24.9411
GOTERM_BP_FAT	GO:0044271~nitrogen compound biosynthetic process	33	0.243884	0.0162301	MOCOS, DTYMK, RSAD1, GCH1, ATP2B1, SLC11A2, GM15645, GATA3, QTRTD1, SPR, NOS2, ATP6V0D1, PTS, ATP6V0D2, ATP5K, TCIRG1, ODC1, ATP5J2, MAT2A, PADI2, ATP6V1H, ATP11C, AMPD2, ATP6V1D, AMPD3, ATP6V1C1, RP2H, ATP7A, P2RX4, ATP6V1A, RRM2, RRM1, PSAT1, PRPS2	972	302	13588	1.52755	1	0.381074	25.4646
GOTERM_BP_FAT	GO:0006119~oxidative phosphorylation	10	0.0739044	0.0169807	TCIRG1, ATP6V1C1, ATP6V1A, MSH2, UQCRH, ATP6V1H, ATP6V0D1, ATP6V1D, ATP6V0D2, ATP5K	972	56	13588	2.49633	1	0.391756	26.4795
GOTERM_BP_FAT	GO:0006800~oxygen and reactive oxygen species metabolic process	9	0.0665139	0.017185	ATP7A, GPX1, P2RX7, PXDN, BNIP3, CCS, TXNRD1, CAT, NOS2	972	47	13588	2.67691	1	0.392424	26.7534
GOTERM_BP_FAT	GO:0048771~tissue remodeling	9	0.0665139	0.017185	ATP7A, XDH, ADRB2, LIPA, TGM2, ACP5, NOS2, ITGA4, CTNNB1	972	47	13588	2.67691	1	0.392424	26.7534
GOTERM_BP_FAT	GO:0009306~protein secretion	6	0.0443426	0.0174791	PLEK, TNFSF13B, LYST, POU2F2, ERP29, NLRP3	972	22	13588	3.81257	1	0.394657	27.1461
GOTERM_BP_FAT	GO:0043433~negative regulation of transcription factor activity	6	0.0443426	0.0174791	IRAK2, HMOX1, NFKBIA, CAT, NLRP3, DDIT3	972	22	13588	3.81257	1	0.394657	27.1461
GOTERM_BP_FAT	GO:0051100~negative regulation of binding	7	0.0517331	0.0176946	IRAK2, ADRB2, HMOX1, NFKBIA, CAT, NLRP3, DDIT3	972	30	13588	3.26187	1	0.395478	27.4325
GOTERM_BP_FAT	GO:0000077~DNA damage checkpoint	7	0.0517331	0.0176946	CDK1, CCND1, MSH2, PTPRV, TIPIN, H2AFX, CHEK1	972	30	13588	3.26187	1	0.395478	27.4325
GOTERM_BP_FAT	GO:0002377~immunoglobulin production	7	0.0517331	0.0176946	EXO1, TNFSF13B, MSH2, UNG, POU2F2, PMS2, IL7R	972	30	13588	3.26187	1	0.395478	27.4325
GOTERM_BP_FAT	GO:0045840~positive regulation of mitosis	5	0.0369522	0.0187267	TNF, LST1, NUSAP1, CENPE, LTB	972	15	13588	4.65981	1	0.410145	28.7898
GOTERM_BP_FAT	GO:0051785~positive regulation of nuclear division	5	0.0369522	0.0187267	TNF, LST1, NUSAP1, CENPE, LTB	972	15	13588	4.65981	1	0.410145	28.7898
GOTERM_BP_FAT	GO:0009152~purine ribonucleotide biosynthetic process	15	0.110857	0.0199369	TCIRG1, ATP5J2, ATP6V1H, ATP11C, AMPD2, ATP6V1D, AMPD3, ATP7A, RP2H, ATP6V1C1, ATP2B1, ATP6V1A, ATP6V0D1, ATP6V0D2, ATP5K	972	107	13588	1.95973	1	0.427094	30.3508
GOTERM_BP_FAT	GO:0048870~cell motility	31	0.229104	0.0200238	NRP2, ZFAND5, JUB, PPARD, TNF, PDGFB, PLXNA2, TNFRSF12A, CXCL2, ZEB2, TGFB1, SRC, GPX1, NDE1, GAB2, PLEKHG5, TGFBR1, ARID5B, NUP85, SIX4, ITGA4, NCKAP1, TNS3, NRP, NCK2, SYNE2, ITGA6, LYST, CX3CR1, APBB2, PLAU	972	284	13588	1.52592	1	0.425502	30.4617
GOTERM_BP_FAT	GO:0051674~localization of cell	31	0.229104	0.0200238	NRP2, ZFAND5, JUB, PPARD, TNF, PDGFB, PLXNA2, TNFRSF12A, CXCL2, ZEB2, TGFB1, SRC, GPX1, NDE1, GAB2, PLEKHG5, TGFBR1, ARID5B, NUP85, SIX4, ITGA4, NCKAP1, TNS3, NRP, NCK2, SYNE2, ITGA6, LYST, CX3CR1, APBB2, PLAU	972	284	13588	1.52592	1	0.425502	30.4617
GOTERM_BP_FAT	GO:0009262~deoxyribonucleotide metabolic process	6	0.0443426	0.0210542	NUDT1, RRM2, DTYMK, RRM1, BC048355, DUT	972	23	13588	3.64681	1	0.438804	31.7632
GOTERM_BP_FAT	GO:0009967~positive regulation of signal transduction	21	0.155199	0.021152	FGFBP3, PPARD, LST1, TNF, LITAF, PDGFB, SYKB, ZEB2, L1CAM, JAG1, SRC, CTNNB1, SHOX2, OSM, GPX1, ADRB2, P2RX7, HIPK2, TGM2, CAT, LTB	972	172	13588	1.70679	1	0.437336	31.8856
GOTERM_BP_FAT	GO:0016446~somatic hypermutation of immunoglobulin genes	4	0.0295617	0.0220543	EXO1, MSH2, UNG, PMS2	972	9	13588	6.21308	1	0.448122	33.0046
GOTERM_BP_FAT	GO:0002566~somatic diversification of immune receptors via somatic mutation	4	0.0295617	0.0220543	EXO1, MSH2, UNG, PMS2	972	9	13588	6.21308	1	0.448122	33.0046
GOTERM_BP_FAT	GO:0010740~positive regulation of protein kinase cascade	13	0.0960757	0.0222728	PPARD, TNF, LST1, LITAF, CTNNB1, OSM, GPX1, ADRB2, P2RX7, HIPK2, TGM2, CAT, LTB	972	88	13588	2.06514	1	0.448422	33.2728
GOTERM_BP_FAT	GO:0051276~chromosome organization	41	0.303008	0.0222952	ENY2, ING5, NEK2, CBX3, BNIP3, TSPYL4, CBX5, NCAPH, H2AFV, HJURP, CENPA, HIST3H2A, H2AFX, ASF1B, CHD5, DNMT3B, CDCA5, TOP2A, HELLS, H1F0, PDS5B, RBL2, SGOL2, NASP, RBL1, NUSAP1, BRCA2, RAD54L, NCAPD3, GSG2, NCAPD2, SMC4, HDAC5, SUV420H2, EYA4, MAD2L1, HDAC1, FANCD2, AKAP8, SMARCA2, KDM6B	972	404	13588	1.4187	1	0.445818	33.3004
GOTERM_BP_FAT	GO:0042127~regulation of cell proliferation	52	0.384303	0.0232221	E2F3, PPARD, PTGS2, PDGFB, MARCKSL1, E2F7, IL10, TGFB1, SLFN2, CTNNB1, GM15645, CDKN2C, PTGES, GATA3, HMOX1, SERPINE1, NOS2, LTB, MYCN, TNS3, ADRB2, TNFSF13B, PTPRV, JUN, GRN, HIPK2, CD81, TGIF1, SMARCA2, LST1, TNF, CCL2, FOXM1, TIPIN, NFKBIA, BCL2L1, CD9, TGM2, TRAF5, ODC1, PDS5B, TNFRSF13B, ROGDI, CENPF, SYKB, SHOX2, CDKN1B, FCGR2B, CD274, FABP4, PLAU, KLF4, BMPR1A	972	538	13588	1.35117	1	0.456458	34.427
GOTERM_BP_FAT	GO:0051090~regulation of transcription factor activity	10	0.0739044	0.0233004	IRAK2, TNF, NLRC3, HMOX1, NFKBIA, MALT1, CAT, NLRP3, DDIT3, TGFB1	972	59	13588	2.36939	1	0.454669	34.5214
GOTERM_BP_FAT	GO:0030032~lamellipodium assembly	5	0.0369522	0.023588	NCK2, JUB, NUP85, NCKAP1, FGD4	972	16	13588	4.36857	1	0.455886	34.8667
GOTERM_BP_FAT	GO:0043507~positive regulation of JUN kinase activity	5	0.0369522	0.023588	ERCC6, MDFIC, SYKB, ZEB2, FGD4	972	16	13588	4.36857	1	0.455886	34.8667
GOTERM_BP_FAT	GO:0045859~regulation of protein kinase activity	22	0.16259	0.0248167	IRAK2, SYKB, ZEB2, CENPE, TRIB1, SLC11A1, ACVR2B, P2RX7, ANKRD54, ERCC6, CDKN1B, MDFIC, HEXIM1, CD81, DUSP16, ERN1, FABP4, SPRED1, CERK, GADD45B, GADD45A, FGD4	972	186	13588	1.65348	1	0.470158	36.3232
GOTERM_BP_FAT	GO:0032880~regulation of protein localization	13	0.0960757	0.0261043	P2RX7, TNF, LST1, SORBS1, PANX1, RABGAP1L, CENPF, CENPE, NLRP3, LTB, TGFB1, NCKAP1, BARD1	972	90	13588	2.01925	1	0.484624	37.8165
GOTERM_BP_FAT	GO:0051098~regulation of binding	13	0.0960757	0.0261043	IRAK2, HMGB2, TNF, NFKBIA, MALT1, NLRP3, TGFB1, DDIT3, ADRB2, NLRC3, HMOX1, HIPK2, CAT	972	90	13588	2.01925	1	0.484624	37.8165
GOTERM_BP_FAT	GO:0033043~regulation of organelle organization	19	0.140418	0.0264797	FAM33A, LIMA1, LST1, TNF, PLEK, MYO1F, NUSAP1, CENPE, KANK3, TGFB1, KANK2, CDKN1B, MAD2L1, MTAP1A, TMSB4X, SKA1, STMN1, LTB, NEK6	972	154	13588	1.72473	1	0.486663	38.2457
GOTERM_BP_FAT	GO:0010605~negative regulation of macromolecule metabolic process	49	0.362131	0.0265495	CLSPN, JDP2, EIF2C2, PPARD, BNIP3, CBX3, ZEB2, SPINK5, TGFB1, CBX5, CTNNB1, KHDRBS1, RBL1, ZHX2, CTNNBIP1, JUN, HIPK2, TGIF1, LCOR, EIF2C3, KDM6B, SRP9, C1D, EID1, TNF, TH1L, TIPIN, TCFCP2L1, HEXIM1, RNF128, FBXO5, BHLHE40, DNMT3B, HELLS, ETV3, TXNIP, MSH2, GMNN, RYBP, BRCA2, CENPF, SIRT2, HDAC5, SHOX2, ID2, HDAC1, BCL6B, FABP4, KLF4	972	506	13588	1.35374	1	0.484689	38.3251
GOTERM_BP_FAT	GO:0051298~centrosome duplication	3	0.0221713	0.0277768	NDE1, SAC3D1, BRCA1	972	4	13588	10.4846	1	0.497563	39.7069
GOTERM_BP_FAT	GO:0043388~positive regulation of DNA binding	8	0.0591235	0.0278888	IRAK2, HMGB2, TNF, NLRC3, HIPK2, MALT1, CAT, TGFB1	972	42	13588	2.66275	1	0.496104	39.8315
GOTERM_BP_FAT	GO:0051180~vitamin transport	5	0.0369522	0.0291448	PDPN, SLC23A2, SLC2A1, SLC22A4, SLC46A1	972	17	13588	4.1116	1	0.508769	41.2126
GOTERM_BP_FAT	GO:0051092~positive regulation of NF-kappaB transcription factor activity	6	0.0443426	0.0295536	IRAK2, TNF, NLRC3, MALT1, CAT, TGFB1	972	25	13588	3.35506	1	0.510858	41.6556
GOTERM_BP_FAT	GO:0050865~regulation of cell activation	19	0.140418	0.0296654	LST1, PLEK, TNFRSF13B, CENPF, SYKB, MALT1, BAD, IL7R, IL10, TGFB1, RAET1C, CD83, FCGR2B, TNFSF13B, LYST, HMOX1, CD274, CD81, H2-DMA	972	156	13588	1.70262	1	0.509367	41.7762
GOTERM_BP_FAT	GO:0050829~defense response to Gram-negative bacterium	4	0.0295617	0.0298611	SLC11A1, LYZ2, LYZ1, NOS2	972	10	13588	5.59177	1	0.508893	41.9867
GOTERM_BP_FAT	GO:0051955~regulation of amino acid transport	4	0.0295617	0.0298611	P2RX7, TNF, LST1, LTB	972	10	13588	5.59177	1	0.508893	41.9867
GOTERM_BP_FAT	GO:0032890~regulation of organic acid transport	4	0.0295617	0.0298611	P2RX7, TNF, LST1, LTB	972	10	13588	5.59177	1	0.508893	41.9867
GOTERM_BP_FAT	GO:0001556~oocyte maturation	4	0.0295617	0.0298611	RPS6KA2, FBXO5, BRCA2, TRIP13	972	10	13588	5.59177	1	0.508893	41.9867
GOTERM_BP_FAT	GO:0044093~positive regulation of molecular function	32	0.236494	0.0309646	HMGB2, GNA15, TNF, GNA11, ZEB2, NLRP1A, GCLM, TGFB1, SLC11A1, NLRC3, ERCC6, CASP8AP2, MDFIC, TGM2, CCS, CAT, CERK, FGD4, IRAK2, PTGER4, MALT1, CENPE, SYKB, NLRP3, ATP7A, ADRB2, ACVR2B, P2RX7, HIPK2, CD81, ERN1, GADD45B	972	306	13588	1.4619	1	0.519021	43.1605
GOTERM_BP_FAT	GO:0006754~ATP biosynthetic process	12	0.0886852	0.0310676	TCIRG1, ATP7A, ATP2B1, ATP6V1C1, ATP6V1A, ATP5J2, ATP6V1H, ATP11C, ATP6V0D1, ATP6V1D, ATP6V0D2, ATP5K	972	82	13588	2.04577	1	0.517428	43.269
GOTERM_BP_FAT	GO:0006639~acylglycerol metabolic process	8	0.0591235	0.0313311	LPL, GPX1, MOGAT1, AGPAT9, INSIG1, SLC22A4, ALMS1, CAT	972	43	13588	2.60082	1	0.517686	43.5454
GOTERM_BP_FAT	GO:0001816~cytokine production	8	0.0591235	0.0313311	MAF, SLC11A1, LIPA, REL, FABP4, NLRP3, NFATC2, PTAFR	972	43	13588	2.60082	1	0.517686	43.5454
GOTERM_BP_FAT	GO:0006302~double-strand break repair	8	0.0591235	0.0313311	MSH2, POLA1, BRCA2, H2AFX, OBFC2A, RAD54L, RAD51, TRIP13	972	43	13588	2.60082	1	0.517686	43.5454
GOTERM_BP_FAT	GO:0051051~negative regulation of transport	11	0.0812948	0.0313752	OSM, ADRB2, TNF, LST1, HMOX1, NEDD4L, PEA15A, NLRP3, LTB, TGFB1, BARD1	972	72	13588	2.13575	1	0.515455	43.5916
GOTERM_BP_FAT	GO:0006690~icosanoid metabolic process	7	0.0517331	0.0314834	PTGS2, PDPN, PTGES, SYKB, ALOX5, HPGDS, MGST2	972	34	13588	2.87812	1	0.513973	43.7047
GOTERM_BP_FAT	GO:0002520~immune system development	31	0.229104	0.0318923	CSF3, ZBTB32, TNF, UNG, TIPARP, TTC7, IL7R, TGFB1, CTNNB1, SLC11A2, MFSD7B, POU2F2, PMS2, DYRK3, LTB, HELLS, KIRREL3, EXO1, MSH2, TGFBR1, ROGDI, BRCA2, MALT1, SYKB, BPGM, SIX4, ATP7A, HDAC5, CCNB2, ID2, H2-DMA	972	295	13588	1.46902	1	0.515885	44.13
GOTERM_BP_FAT	GO:0046649~lymphocyte activation	22	0.16259	0.0320301	EXO1, ZBTB32, MSH2, PIK3CD, SYKB, MALT1, IL7R, TGFB1, CTNNB1, ATP7A, HDAC5, SLC11A1, SHB, P2RX7, LAT2, CD86, NLRC3, CCND3, POU2F2, H2-DMA, HELLS, BLNK	972	191	13588	1.6102	1	0.514755	44.2727
GOTERM_BP_FAT	GO:0009206~purine ribonucleoside triphosphate biosynthetic process	13	0.0960757	0.0327218	ATP2B1, ATP6V1C1, RP2H, TCIRG1, ATP7A, ATP6V1A, ATP5J2, ATP6V1H, ATP11C, ATP6V0D1, ATP6V0D2, ATP6V1D, ATP5K	972	93	13588	1.95411	1	0.519737	44.9835
GOTERM_BP_FAT	GO:0009201~ribonucleoside triphosphate biosynthetic process	13	0.0960757	0.0327218	ATP2B1, ATP6V1C1, RP2H, TCIRG1, ATP7A, ATP6V1A, ATP5J2, ATP6V1H, ATP11C, ATP6V0D1, ATP6V0D2, ATP6V1D, ATP5K	972	93	13588	1.95411	1	0.519737	44.9835
GOTERM_BP_FAT	GO:0006928~cell motion	37	0.273446	0.0327646	NRP2, ZFAND5, JUB, PPARD, TNF, PDGFB, PLXNA2, TNFRSF12A, CXCL2, ZEB2, L1CAM, TGFB1, SRC, ALCAM, SEMA5A, GPX1, CD9, NDE1, GAB2, PLEKHG5, ETV1, PDPN, ARID5B, TGFBR1, NUP85, SIX4, ITGA4, NCKAP1, TNS3, NRP, NCK2, SYNE2, ITGA6, LYST, CX3CR1, APBB2, PLAU	972	367	13588	1.40937	1	0.517568	45.0273
GOTERM_BP_FAT	GO:0043549~regulation of kinase activity	22	0.16259	0.0336441	IRAK2, SYKB, ZEB2, CENPE, TRIB1, SLC11A1, ACVR2B, P2RX7, ANKRD54, ERCC6, CDKN1B, MDFIC, HEXIM1, CD81, DUSP16, ERN1, FABP4, SPRED1, CERK, GADD45B, GADD45A, FGD4	972	192	13588	1.60181	1	0.524446	45.9182
GOTERM_BP_FAT	GO:0043392~negative regulation of DNA binding	6	0.0443426	0.034507	IRAK2, HMOX1, NFKBIA, CAT, NLRP3, DDIT3	972	26	13588	3.22602	1	0.530961	46.7791
GOTERM_BP_FAT	GO:0009145~purine nucleoside triphosphate biosynthetic process	13	0.0960757	0.0351725	ATP2B1, ATP6V1C1, RP2H, TCIRG1, ATP7A, ATP6V1A, ATP5J2, ATP6V1H, ATP11C, ATP6V0D1, ATP6V0D2, ATP6V1D, ATP5K	972	94	13588	1.93332	1	0.535271	47.4341
GOTERM_BP_FAT	GO:0010948~negative regulation of cell cycle process	5	0.0369522	0.0354115	OSM, MAD2L1, CENPE, DCUN1D3, APBB2	972	18	13588	3.88317	1	0.535136	47.6675
GOTERM_BP_FAT	GO:0006275~regulation of DNA replication	5	0.0369522	0.0354115	CLSPN, DNA2, GMNN, TIPIN, BRCA2	972	18	13588	3.88317	1	0.535136	47.6675
GOTERM_BP_FAT	GO:0034614~cellular response to reactive oxygen species	5	0.0369522	0.0354115	ATP7A, GPX1, PXDN, TXNRD1, CAT	972	18	13588	3.88317	1	0.535136	47.6675
GOTERM_BP_FAT	GO:0002274~myeloid leukocyte activation	7	0.0517331	0.0357825	SLC11A1, LAT2, FCGR2B, CX3CR1, MYO1F, NDRG1, TGFB1	972	35	13588	2.79588	1	0.536344	48.0277
GOTERM_BP_FAT	GO:0009411~response to UV	7	0.0517331	0.0357825	ERCC6, MSH2, USP1, CASP7, TIPIN, BRCA2, DCUN1D3	972	35	13588	2.79588	1	0.536344	48.0277
GOTERM_BP_FAT	GO:0008629~induction of apoptosis by intracellular signals	7	0.0517331	0.0357825	GPX1, ERCC6, HMOX1, HIPK2, BRCA2, 2810002N01RIK, BRCA1	972	35	13588	2.79588	1	0.536344	48.0277
GOTERM_BP_FAT	GO:0007127~meiosis I	7	0.0517331	0.0357825	FANCD2, CKS2, FBXO5, ESPL1, TOPBP1, RAD51, TRIP13	972	35	13588	2.79588	1	0.536344	48.0277
GOTERM_BP_FAT	GO:0009142~nucleoside triphosphate biosynthetic process	13	0.0960757	0.0377509	ATP2B1, ATP6V1C1, RP2H, TCIRG1, ATP7A, ATP6V1A, ATP5J2, ATP6V1H, ATP11C, ATP6V0D1, ATP6V0D2, ATP6V1D, ATP5K	972	95	13588	1.91297	1	0.553324	49.9007
GOTERM_BP_FAT	GO:0046325~negative regulation of glucose import	4	0.0295617	0.0389238	TNF, LST1, PEA15A, LTB	972	11	13588	5.08343	1	0.562014	50.9863
GOTERM_BP_FAT	GO:0008156~negative regulation of DNA replication	4	0.0295617	0.0389238	CLSPN, GMNN, TIPIN, BRCA2	972	11	13588	5.08343	1	0.562014	50.9863
GOTERM_BP_FAT	GO:0006638~neutral lipid metabolic process	8	0.0591235	0.0390431	LPL, GPX1, MOGAT1, AGPAT9, INSIG1, SLC22A4, ALMS1, CAT	972	45	13588	2.48523	1	0.560588	51.0955
GOTERM_BP_FAT	GO:0051099~positive regulation of binding	8	0.0591235	0.0390431	IRAK2, HMGB2, TNF, NLRC3, HIPK2, MALT1, CAT, TGFB1	972	45	13588	2.48523	1	0.560588	51.0955
GOTERM_BP_FAT	GO:0006662~glycerol ether metabolic process	8	0.0591235	0.0390431	LPL, GPX1, MOGAT1, AGPAT9, INSIG1, SLC22A4, ALMS1, CAT	972	45	13588	2.48523	1	0.560588	51.0955
GOTERM_BP_FAT	GO:0001817~regulation of cytokine production	17	0.125637	0.0394848	ZBTB32, CEBPB, TNF, PANX1, CENPF, SYKB, NLRP3, IL10, RAET1C, SLC11A1, CD83, P2RX7, REL, HMOX1, GATA3, RNF128, LTB	972	139	13588	1.70971	1	0.5622	51.4977
GOTERM_BP_FAT	GO:0000910~cytokinesis	6	0.0443426	0.0399441	PRC1, BRCA2, NUSAP1, BIRC5, ANLN, AURKB	972	27	13588	3.10654	1	0.563949	51.9125
GOTERM_BP_FAT	GO:0000302~response to reactive oxygen species	7	0.0517331	0.0404409	ATP7A, GPX1, PXDN, ERCC6, TXNRD1, CAT, DDIT3	972	36	13588	2.71822	1	0.566011	52.3574
GOTERM_BP_FAT	GO:0051783~regulation of nuclear division	7	0.0517331	0.0404409	MAD2L1, TNF, LST1, NUSAP1, CENPE, LTB, NEK6	972	36	13588	2.71822	1	0.566011	52.3574
GOTERM_BP_FAT	GO:0033559~unsaturated fatty acid metabolic process	7	0.0517331	0.0404409	PTGS2, PDPN, PTGES, SYKB, ALOX5, HPGDS, MGST2	972	36	13588	2.71822	1	0.566011	52.3574
GOTERM_BP_FAT	GO:0007088~regulation of mitosis	7	0.0517331	0.0404409	MAD2L1, TNF, LST1, NUSAP1, CENPE, LTB, NEK6	972	36	13588	2.71822	1	0.566011	52.3574
GOTERM_BP_FAT	GO:0006641~triglyceride metabolic process	7	0.0517331	0.0404409	LPL, GPX1, AGPAT9, INSIG1, SLC22A4, ALMS1, CAT	972	36	13588	2.71822	1	0.566011	52.3574
GOTERM_BP_FAT	GO:0007010~cytoskeleton organization	33	0.243884	0.0417561	HAUS4, PALM, LIMA1, PDLIM7, PDGFB, DAAM1, TTN, SPC25, NDE1, SORBS1, SAC3D1, TUBB5, FBXO5, TUBA1B, PSTPIP2, INF2, KIF11, PCNT, NUF2, NUSAP1, ACTN1, ESPL1, BIRC5, CENPE, BRCA1, NCKAP1, NCK2, LASP1, FHOD3, TMSB4X, STMN1, GADD45A, ARHGAP10	972	326	13588	1.4151	1	0.575381	53.5168
GOTERM_BP_FAT	GO:0019932~second-messenger-mediated signaling	15	0.110857	0.0417597	GNA15, LST1, TNF, PTGER4, PIK3CB, GNA11, PIK3CD, ALMS1, RCAN1, ADRB2, LAT2, TGM2, NOS2, CACNA1D, LTB	972	118	13588	1.77705	1	0.572933	53.52
GOTERM_BP_FAT	GO:0035023~regulation of Rho protein signal transduction	12	0.0886852	0.0420444	FGD2, PLEKHG3, PLEKHG5, TTN, E130306D19RIK, ECT2, SPATA13, ARHGEF10, FGD3, ALS2CL, DNMBP, FGD4	972	86	13588	1.95062	1	0.572991	53.7673
GOTERM_BP_FAT	GO:0046324~regulation of glucose import	5	0.0369522	0.0423958	TNF, LST1, SORBS1, PEA15A, LTB	972	19	13588	3.6788	1	0.573635	54.071
GOTERM_BP_FAT	GO:0010043~response to zinc ion	3	0.0221713	0.0441208	P2RX7, D2HGDH, HVCN1	972	5	13588	8.38765	1	0.586054	55.5345
GOTERM_BP_FAT	GO:0002822~regulation of adaptive immune response based on somatic recombination of immune receptors built from immunoglobulin superfamily domains	9	0.0665139	0.0443481	SLC11A1, P2RX7, TNFSF13B, FCGR2B, C3, CENPF, IL7R, FCGR1, TGFB1	972	56	13588	2.24669	1	0.585546	55.724
GOTERM_BP_FAT	GO:0002819~regulation of adaptive immune response	9	0.0665139	0.0443481	SLC11A1, P2RX7, TNFSF13B, FCGR2B, C3, CENPF, IL7R, FCGR1, TGFB1	972	56	13588	2.24669	1	0.585546	55.724
GOTERM_BP_FAT	GO:0006979~response to oxidative stress	12	0.0886852	0.0451596	ATP7A, TXNIP, GPX1, PXDN, ERCC6, PTGS2, HMOX1, TXNRD1, CAT, GCLM, SRXN1, DDIT3	972	87	13588	1.9282	1	0.589914	56.3945
GOTERM_BP_FAT	GO:0042098~T cell proliferation	6	0.0443426	0.045872	ZBTB32, SLC11A1, P2RX7, CD86, CCND3, MALT1	972	28	13588	2.99559	1	0.593375	56.9751
GOTERM_BP_FAT	GO:0051338~regulation of transferase activity	22	0.16259	0.0466831	IRAK2, SYKB, ZEB2, CENPE, TRIB1, SLC11A1, ACVR2B, P2RX7, ANKRD54, ERCC6, CDKN1B, MDFIC, HEXIM1, CD81, DUSP16, ERN1, FABP4, SPRED1, CERK, GADD45B, GADD45A, FGD4	972	199	13588	1.54546	1	0.597562	57.6273
GOTERM_BP_FAT	GO:0042330~taxis	14	0.103466	0.0468721	NRP2, C3AR1, CCL3, CCL2, CYSLTR1, CXCL2, CCL9, NUP85, CCL4, CCL7, CXCL16, LYST, CX3CR1, PTAFR	972	109	13588	1.79552	1	0.596707	57.7779
GOTERM_BP_FAT	GO:0006935~chemotaxis	14	0.103466	0.0468721	NRP2, C3AR1, CCL3, CCL2, CYSLTR1, CXCL2, CCL9, NUP85, CCL4, CCL7, CXCL16, LYST, CX3CR1, PTAFR	972	109	13588	1.79552	1	0.596707	57.7779
GOTERM_BP_FAT	GO:0042493~response to drug	12	0.0886852	0.0484292	S100A4, FOS, P2RX7, MFSD9, MAT2A, LYST, JUN, FABP4, GCLM, RAD54L, DDIT3, TGFB1	972	88	13588	1.90629	1	0.606628	58.9998
GOTERM_BP_FAT	GO:0002694~regulation of leukocyte activation	18	0.133028	0.0484324	LST1, TNFRSF13B, CENPF, SYKB, MALT1, BAD, IL7R, IL10, TGFB1, RAET1C, CD83, FCGR2B, TNFSF13B, LYST, HMOX1, CD274, CD81, H2-DMA	972	154	13588	1.63396	1	0.604308	59.0023
GOTERM_BP_FAT	GO:0050727~regulation of inflammatory response	9	0.0665139	0.0484982	ZFP36, GPX1, ADRB2, TNFRSF1B, FCGR2B, C3, TGM2, FABP4, FCGR1	972	57	13588	2.20728	1	0.60249	59.0532
GOTERM_BP_FAT	GO:0031589~cell-substrate adhesion	9	0.0665139	0.0484982	JUB, PPARD, ITGA6, SORBS1, TNFRSF12A, ITGB7, ITGB5, NID2, CTNNB1	972	57	13588	2.20728	1	0.60249	59.0532
GOTERM_BP_FAT	GO:0010829~negative regulation of glucose transport	4	0.0295617	0.0492108	TNF, LST1, PEA15A, LTB	972	12	13588	4.65981	1	0.605663	59.6004
GOTERM_BP_FAT	GO:0045453~bone resorption	4	0.0295617	0.0492108	XDH, ADRB2, ACP5, CTNNB1	972	12	13588	4.65981	1	0.605663	59.6004
GOTERM_BP_FAT	GO:0033261~regulation of S phase	4	0.0295617	0.0492108	TIPIN, BRCA2, DCUN1D3, APBB2	972	12	13588	4.65981	1	0.605663	59.6004
GOTERM_BP_FAT	GO:0070301~cellular response to hydrogen peroxide	4	0.0295617	0.0492108	GPX1, PXDN, TXNRD1, CAT	972	12	13588	4.65981	1	0.605663	59.6004
GOTERM_BP_FAT	GO:0042744~hydrogen peroxide catabolic process	4	0.0295617	0.0492108	GPX1, PXDN, TXNRD1, CAT	972	12	13588	4.65981	1	0.605663	59.6004
GOTERM_BP_FAT	GO:0001932~regulation of protein amino acid phosphorylation	15	0.110857	0.0498789	TNF, PDGFB, CCDC88C, SOCS3, BMPR2, SYKB, ZEB2, OSM, PRKAR2B, P2RX7, ERCC6, MDFIC, JUN, CD81, FGD4	972	121	13588	1.73299	1	0.608439	60.1073
GOTERM_BP_FAT	GO:0010647~positive regulation of cell communication	21	0.155199	0.0500795	FGFBP3, PPARD, LST1, TNF, LITAF, PDGFB, SYKB, ZEB2, L1CAM, JAG1, SRC, CTNNB1, SHOX2, OSM, GPX1, ADRB2, P2RX7, HIPK2, TGM2, CAT, LTB	972	189	13588	1.55327	1	0.607663	60.2583
GOTERM_BP_FAT	GO:0051053~negative regulation of DNA metabolic process	5	0.0369522	0.0500985	CLSPN, MSH2, GMNN, TIPIN, BRCA2	972	20	13588	3.49486	1	0.605534	60.2726
GOTERM_BP_FAT	GO:0042558~pteridine and derivative metabolic process	5	0.0369522	0.0500985	MOCOS, SPR, PTS, ALDH1L2, GCH1	972	20	13588	3.49486	1	0.605534	60.2726
GOTERM_BP_FAT	GO:0010827~regulation of glucose transport	5	0.0369522	0.0500985	TNF, LST1, SORBS1, PEA15A, LTB	972	20	13588	3.49486	1	0.605534	60.2726
GOTERM_BP_FAT	GO:0008285~negative regulation of cell proliferation	24	0.17737	0.0502287	PPARD, LST1, TNF, PDS5B, PTGS2, E2F7, TNFRSF13B, IL10, TGFB1, SLFN2, CD9, CDKN1B, FCGR2B, PTPRV, CDKN2C, PTGES, HMOX1, JUN, GATA3, CD274, TGIF1, SMARCA2, LTB, KLF4	972	224	13588	1.4978	1	0.604253	60.3703
GOTERM_BP_FAT	GO:0008284~positive regulation of cell proliferation	29	0.214323	0.0510781	E2F3, PPARD, CCL2, TNF, PDGFB, MARCKSL1, FOXM1, TIPIN, BCL2L1, TGFB1, CTNNB1, GM15645, TGM2, TRAF5, ODC1, CENPF, ROGDI, SYKB, MYCN, SHOX2, TNS3, ADRB2, CDKN1B, TNFSF13B, GRN, CD81, HIPK2, FABP4, TGIF1, BMPR1A	972	284	13588	1.42748	1	0.608325	61.002
GOTERM_BP_FAT	GO:0051249~regulation of lymphocyte activation	17	0.125637	0.0517584	LST1, TNFRSF13B, CENPF, SYKB, MALT1, BAD, IL7R, IL10, TGFB1, RAET1C, CD83, FCGR2B, TNFSF13B, LYST, CD274, CD81, H2-DMA	972	144	13588	1.65035	1	0.611082	61.5011
GOTERM_BP_FAT	GO:0010557~positive regulation of macromolecule biosynthetic process	49	0.362131	0.052498	ING5, ENY2, E2F3, HMGB2, TNF, FOXM1, NFIX, TCF7L2, TGFB1, IL10, CTNNB1, ZBTB38, FOS, SLC11A1, SORBS1, REL, MDFIC, GATA3, POU2F2, ETV1, SUPT4H1, NFATC2, CCNA2, FOSL1, LTB, TOP2A, ING1, PLAGL2, MAF, CEBPB, RXRA, NR4A1, CREB5, SYKB, SIX4, CENPK, HMGA1, DDIT3, OSM, SHOX2, DNA2, ADRB2, EAF1, JUN, HIPK2, HIVEP3, NFIA, KLF4, ARAP1	972	530	13588	1.29244	1	0.614217	62.0369
GOTERM_BP_FAT	GO:0042398~cellular amino acid derivative biosynthetic process	8	0.0591235	0.0527715	ATP7A, ODC1, MAT2A, GM15645, GATA3, PADI2, GAMT, GCLM, MYH7B	972	48	13588	2.3299	1	0.613972	62.2332
GOTERM_BP_FAT	GO:0018904~organic ether metabolic process	8	0.0591235	0.0527715	LPL, GPX1, MOGAT1, AGPAT9, INSIG1, SLC22A4, ALMS1, CAT	972	48	13588	2.3299	1	0.613972	62.2332
GOTERM_BP_FAT	GO:0034404~nucleobase, nucleoside and nucleotide biosynthetic process	20	0.147809	0.0537348	TCIRG1, ATP5J2, DTYMK, ATP6V1H, ATP11C, AMPD2, ATP6V1D, AMPD3, ATP2B1, ATP7A, RP2H, ATP6V1C1, ATP6V1A, RRM2, RRM1, QTRTD1, ATP6V0D1, ATP6V0D2, PRPS2, ATP5K	972	179	13588	1.56195	1	0.618612	62.9172
GOTERM_BP_FAT	GO:0034654~nucleobase, nucleoside, nucleotide and nucleic acid biosynthetic process	20	0.147809	0.0537348	TCIRG1, ATP5J2, DTYMK, ATP6V1H, ATP11C, AMPD2, ATP6V1D, AMPD3, ATP2B1, ATP7A, RP2H, ATP6V1C1, ATP6V1A, RRM2, RRM1, QTRTD1, ATP6V0D1, ATP6V0D2, PRPS2, ATP5K	972	179	13588	1.56195	1	0.618612	62.9172
GOTERM_BP_FAT	GO:0043066~negative regulation of apoptosis	25	0.184761	0.0571088	CFLAR, CEBPB, SGK3, MSH2, TGFBR1, PIM1, CENPF, BNIP3, BIRC5, BCL2L1, GCLM, DAPK1, GPX1, SERPINB9, G2E3, CDKN1B, TNFSF13B, BTG2, CX3CR1, HIPK2, APBB2, HELLS, ANGPTL4, BARD1, SPP1	972	239	13588	1.46228	1	0.639479	65.2215
GOTERM_BP_FAT	GO:0016481~negative regulation of transcription	36	0.266056	0.0573887	EID1, PPARD, JDP2, TNF, TH1L, CBX3, ZEB2, TGFB1, CTNNB1, TCFCP2L1, CBX5, HEXIM1, BHLHE40, DNMT3B, HELLS, ETV3, KHDRBS1, TXNIP, RBL1, ZHX2, RYBP, CENPF, SIRT2, HDAC5, CTNNBIP1, SHOX2, HDAC1, ID2, HIPK2, BCL6B, TGIF1, FABP4, LCOR, KLF4, KDM6B, C1D	972	372	13588	1.35285	1	0.639161	65.4065
GOTERM_BP_FAT	GO:0051329~interphase of mitotic cell cycle	8	0.0591235	0.0579418	CCND1, CAMK2D, POLA1, CENPF, BIRC5, CHEK1, CDCA5, GADD45A	972	49	13588	2.28235	1	0.640638	65.7692
GOTERM_BP_FAT	GO:0006720~isoprenoid metabolic process	8	0.0591235	0.0579418	RDH11, PPARD, DHRS4, AMACR, DHRS9, PDSS1, BCO2, FDFT1	972	49	13588	2.28235	1	0.640638	65.7692
GOTERM_BP_FAT	GO:0043523~regulation of neuron apoptosis	11	0.0812948	0.0581162	ATP7A, NRP, GPX1, TNF, LST1, MSH2, HIPK2, BIRC5, BCL2L1, GCLM, LTB	972	80	13588	1.92217	1	0.639633	65.8828
GOTERM_BP_FAT	GO:0043506~regulation of JUN kinase activity	5	0.0369522	0.0585147	ERCC6, MDFIC, SYKB, ZEB2, FGD4	972	21	13588	3.32843	1	0.640091	66.1412
GOTERM_BP_FAT	GO:0060322~head development	5	0.0369522	0.0585147	ZFAND5, ARID5B, MFSD7B, TIPARP, ITGA4	972	21	13588	3.32843	1	0.640091	66.1412
GOTERM_BP_FAT	GO:0051056~regulation of small GTPase mediated signal transduction	24	0.17737	0.0590481	FGD2, RASGEF1B, RABGAP1L, TTN, E130306D19RIK, ECT2, ARHGEF10, IQGAP1, RALGDS, DNMBP, RASAL2, PLEKHG3, RASAL1, TBC1D14, PLEKHG5, RAPGEF5, TBC1D20, SPATA13, FGD3, ARAP1, ALS2CL, FGD4, IQSEC2, TBC1D2	972	228	13588	1.47152	1	0.641412	66.4841
GOTERM_BP_FAT	GO:0002260~lymphocyte homeostasis	6	0.0443426	0.0592154	P2RX7, CCNB2, TNFSF13B, TNFRSF13B, PIK3CD, TGFB1	972	30	13588	2.79588	1	0.640377	66.591
GOTERM_BP_FAT	GO:0010629~negative regulation of gene expression	39	0.288227	0.0592957	EID1, PPARD, EIF2C2, JDP2, TNF, TH1L, CBX3, BNIP3, ZEB2, TGFB1, CTNNB1, TCFCP2L1, CBX5, HEXIM1, BHLHE40, DNMT3B, HELLS, ETV3, KHDRBS1, TXNIP, RBL1, ZHX2, RYBP, CENPF, SIRT2, HDAC5, CTNNBIP1, SHOX2, HDAC1, ID2, HIPK2, BCL6B, TGIF1, FABP4, LCOR, EIF2C3, KLF4, KDM6B, C1D	972	410	13588	1.32975	1	0.638795	66.6421
GOTERM_BP_FAT	GO:0002703~regulation of leukocyte mediated immunity	10	0.0739044	0.0605254	RAET1C, P2RX7, FCGR2B, C3, HMOX1, CENPF, SYKB, IL7R, FCGR1, TGFB1	972	70	13588	1.99706	1	0.644499	67.4167
GOTERM_BP_FAT	GO:0007257~activation of JUN kinase activity	4	0.0295617	0.0606749	ERCC6, MDFIC, SYKB, FGD4	972	13	13588	4.30136	1	0.643363	67.5097
GOTERM_BP_FAT	GO:0032891~negative regulation of organic acid transport	3	0.0221713	0.0630933	TNF, LST1, LTB	972	6	13588	6.98971	1	0.656134	68.9798
GOTERM_BP_FAT	GO:0051956~negative regulation of amino acid transport	3	0.0221713	0.0630933	TNF, LST1, LTB	972	6	13588	6.98971	1	0.656134	68.9798
GOTERM_BP_FAT	GO:0051953~negative regulation of amine transport	3	0.0221713	0.0630933	TNF, LST1, LTB	972	6	13588	6.98971	1	0.656134	68.9798
GOTERM_BP_FAT	GO:0002037~negative regulation of L-glutamate transport	3	0.0221713	0.0630933	TNF, LST1, LTB	972	6	13588	6.98971	1	0.656134	68.9798
GOTERM_BP_FAT	GO:0006729~tetrahydrobiopterin biosynthetic process	3	0.0221713	0.0630933	SPR, PTS, GCH1	972	6	13588	6.98971	1	0.656134	68.9798
GOTERM_BP_FAT	GO:0045941~positive regulation of transcription	44	0.325179	0.0640541	ENY2, ING5, E2F3, HMGB2, TNF, FOXM1, NFIX, TCF7L2, TGFB1, CTNNB1, ZBTB38, FOS, SLC11A1, REL, MDFIC, GATA3, POU2F2, ETV1, SUPT4H1, NFATC2, CCNA2, FOSL1, TOP2A, ING1, PLAGL2, MAF, CEBPB, RXRA, NR4A1, CREB5, SIX4, CENPK, HMGA1, DDIT3, OSM, SHOX2, ADRB2, EAF1, JUN, HIPK2, HIVEP3, NFIA, KLF4, ARAP1	972	475	13588	1.29494	1	0.659822	69.5462
GOTERM_BP_FAT	GO:0010628~positive regulation of gene expression	45	0.33257	0.0648814	ENY2, ING5, E2F3, HMGB2, TNF, FOXM1, NFIX, TCF7L2, TGFB1, CTNNB1, ZBTB38, FOS, SLC11A1, REL, MDFIC, GATA3, POU2F2, ETV1, SUPT4H1, NFATC2, CCNA2, FOSL1, TOP2A, ING1, PLAGL2, MAF, CEBPB, RXRA, NR4A1, CREB5, SIX4, CENPK, HMGA1, DDIT3, OSM, SHOX2, ADRB2, EAF1, TNFSF13B, JUN, HIPK2, HIVEP3, NFIA, KLF4, ARAP1	972	488	13588	1.28909	1	0.662656	70.0261
GOTERM_BP_FAT	GO:0006163~purine nucleotide metabolic process	18	0.133028	0.0648832	TCIRG1, ATP5J2, NUDT1, FIGNL1, AK1, ATP6V1H, ATP11C, AMPD2, ATP6V1D, AMPD3, ATP2B1, ATP6V1C1, ATP7A, RP2H, ATP6V1A, ATP6V0D1, ATP6V0D2, ATP5K	972	160	13588	1.57269	1	0.660646	70.0271
GOTERM_BP_FAT	GO:0070201~regulation of establishment of protein localization	10	0.0739044	0.0651324	P2RX7, TNF, LST1, SORBS1, PANX1, CENPF, NLRP3, LTB, TGFB1, BARD1	972	71	13588	1.96893	1	0.660091	70.1702
GOTERM_BP_FAT	GO:0007431~salivary gland development	6	0.0443426	0.0666313	TNF, PDGFB, PLXNA1, TGM2, PLXND1, TCFCP2L1	972	31	13588	2.70569	1	0.666723	71.0177
GOTERM_BP_FAT	GO:0006631~fatty acid metabolic process	20	0.147809	0.0670866	PPARD, SC5D, PTGS2, PDPN, SYKB, FADS6, ACSF2, BRCA1, FAR2, PRKAR2B, ANKRD23, PTGES, FABP4, ALOX5, HADH, ACSL4, ACAA1A, HPGDS, MGST2, TMEM195	972	184	13588	1.5195	1	0.667321	71.2705
GOTERM_BP_FAT	GO:0034504~protein localization in nucleus	9	0.0665139	0.0675703	TXNIP, SLC11A1, SYNE2, NFKBIA, NUTF2, KPNA4, KPNA2, ARAP1, TGFB1	972	61	13588	2.06254	1	0.668071	71.5369
GOTERM_BP_FAT	GO:0034599~cellular response to oxidative stress	5	0.0369522	0.0676337	ATP7A, GPX1, PXDN, TXNRD1, CAT	972	22	13588	3.17714	1	0.666463	71.5716
GOTERM_BP_FAT	GO:0050728~negative regulation of inflammatory response	5	0.0369522	0.0676337	ZFP36, GPX1, ADRB2, TNFRSF1B, FCGR2B	972	22	13588	3.17714	1	0.666463	71.5716
GOTERM_BP_FAT	GO:0043069~negative regulation of programmed cell death	25	0.184761	0.0689798	CFLAR, CEBPB, SGK3, MSH2, TGFBR1, PIM1, CENPF, BNIP3, BIRC5, BCL2L1, GCLM, DAPK1, GPX1, SERPINB9, G2E3, CDKN1B, TNFSF13B, BTG2, CX3CR1, HIPK2, APBB2, HELLS, ANGPTL4, BARD1, SPP1	972	244	13588	1.43232	1	0.671985	72.2998
GOTERM_BP_FAT	GO:0051325~interphase	8	0.0591235	0.0691897	CCND1, CAMK2D, POLA1, CENPF, BIRC5, CHEK1, CDCA5, GADD45A	972	51	13588	2.19285	1	0.671196	72.4118
GOTERM_BP_FAT	GO:0048534~hemopoietic or lymphoid organ development	28	0.206932	0.071023	CSF3, ZBTB32, TNF, MSH2, TGFBR1, TIPARP, ROGDI, BRCA2, BPGM, SYKB, MALT1, TTC7, SIX4, IL7R, TGFB1, CTNNB1, HDAC5, ATP7A, SLC11A2, CCNB2, ID2, MFSD7B, POU2F2, DYRK3, H2-DMA, LTB, HELLS, KIRREL3	972	281	13588	1.39297	1	0.679176	73.3716
GOTERM_BP_FAT	GO:0060548~negative regulation of cell death	25	0.184761	0.0715446	CFLAR, CEBPB, SGK3, MSH2, TGFBR1, PIM1, CENPF, BNIP3, BIRC5, BCL2L1, GCLM, DAPK1, GPX1, SERPINB9, G2E3, CDKN1B, TNFSF13B, BTG2, CX3CR1, HIPK2, APBB2, HELLS, ANGPTL4, BARD1, SPP1	972	245	13588	1.42647	1	0.680032	73.6389
GOTERM_BP_FAT	GO:0009165~nucleotide biosynthetic process	19	0.140418	0.0722017	TCIRG1, ATP5J2, DTYMK, ATP6V1H, ATP11C, AMPD2, ATP6V1D, AMPD3, ATP7A, RP2H, ATP6V1C1, ATP2B1, ATP6V1A, RRM2, RRM1, ATP6V0D1, ATP6V0D2, PRPS2, ATP5K	972	174	13588	1.52649	1	0.681588	73.972
GOTERM_BP_FAT	GO:0006692~prostanoid metabolic process	4	0.0295617	0.0732574	PTGS2, PDPN, PTGES, HPGDS	972	14	13588	3.99412	1	0.685187	74.4988
GOTERM_BP_FAT	GO:0006693~prostaglandin metabolic process	4	0.0295617	0.0732574	PTGS2, PDPN, PTGES, HPGDS	972	14	13588	3.99412	1	0.685187	74.4988
GOTERM_BP_FAT	GO:0042559~pteridine and derivative biosynthetic process	4	0.0295617	0.0732574	MOCOS, SPR, PTS, GCH1	972	14	13588	3.99412	1	0.685187	74.4988
GOTERM_BP_FAT	GO:0048514~blood vessel morphogenesis	21	0.155199	0.0735891	TNFRSF12A, FOXM1, TGFBR1, MMP19, TIPARP, ANPEP, ITGA4, FZD5, JUNB, CTNNB1, SEMA5A, ATP7A, GPX1, SHB, HMOX1, ITGAV, ITGA7, TGM2, NOS2, PLXND1, TNFAIP2	972	198	13588	1.48267	1	0.685015	74.6622
GOTERM_BP_FAT	GO:0009891~positive regulation of biosynthetic process	50	0.369522	0.0743599	ING5, ENY2, E2F3, HMGB2, TNF, FOXM1, NFIX, TCF7L2, TGFB1, IL10, CTNNB1, ZBTB38, RAET1C, FOS, SLC11A1, SORBS1, REL, MDFIC, GATA3, POU2F2, ETV1, SUPT4H1, NFATC2, CCNA2, FOSL1, LTB, TOP2A, ING1, PLAGL2, MAF, CEBPB, RXRA, NR4A1, CREB5, SYKB, SIX4, CENPK, HMGA1, DDIT3, OSM, SHOX2, DNA2, ADRB2, EAF1, JUN, HIPK2, HIVEP3, NFIA, KLF4, ARAP1	972	557	13588	1.25489	1	0.687084	75.0382
GOTERM_BP_FAT	GO:0010638~positive regulation of organelle organization	8	0.0591235	0.0752693	TNF, LST1, CDKN1B, PLEK, NUSAP1, CENPE, LTB, TGFB1	972	52	13588	2.15068	1	0.689818	75.475
GOTERM_BP_FAT	GO:0045597~positive regulation of cell differentiation	19	0.140418	0.0753784	SH3PXD2B, LPL, MSR1, TNFRSF12A, SOCS3, SYKB, JAG1, BAD, IL7R, JUNB, CTNNB1, CD83, METRN, ANKRD54, ID2, JUND, TGIF1, SEMA4D, H2-DMA	972	175	13588	1.51777	1	0.688517	75.5269
GOTERM_BP_FAT	GO:0045892~negative regulation of transcription, DNA-dependent	30	0.221713	0.0773459	EID1, JDP2, PPARD, TNF, CBX3, TGFB1, CTNNB1, TCFCP2L1, CBX5, HEXIM1, BHLHE40, DNMT3B, HELLS, ETV3, TXNIP, RBL1, ZHX2, RYBP, SIRT2, CTNNBIP1, HDAC5, SHOX2, HDAC1, ID2, HIPK2, BCL6B, TGIF1, LCOR, KDM6B, KLF4	972	308	13588	1.36163	1	0.696406	76.4456
GOTERM_BP_FAT	GO:0008630~DNA damage response, signal transduction resulting in induction of apoptosis	5	0.0369522	0.0774399	ERCC6, HMOX1, HIPK2, BRCA2, BRCA1	972	23	13588	3.03901	1	0.69504	76.4886
GOTERM_BP_FAT	GO:0048008~platelet-derived growth factor receptor signaling pathway	5	0.0369522	0.0774399	TXNIP, ZFAND5, ARID5B, TIPARP, SRC	972	23	13588	3.03901	1	0.69504	76.4886
GOTERM_BP_FAT	GO:0002478~antigen processing and presentation of exogenous peptide antigen	5	0.0369522	0.0774399	FCGR2B, CTSE, 2610524H06RIK, H2-DMA, FCGR1	972	23	13588	3.03901	1	0.69504	76.4886
GOTERM_BP_FAT	GO:0042592~homeostatic process	52	0.384303	0.0784033	SLC9A9, GNA15, PPARD, GNA11, BNIP3, TGFB1, MBP, DMPK, CTNNB1, GPX1, MT2, MT1, IDUA, TRPM4, PIK3CB, PIK3CD, DDIT3, NPC1, ADRB2, TNFSF13B, LYST, GAA, TXNRD1, PMP22, CLN5, XDH, FTL1, CCL2, ACP5, TTC7, IL7R, GCLM, SLC11A2, SLC11A1, MTM1, CD9, MFSD7B, TGM2, DYRK3, SLC8A1, LIPA, TNFRSF13B, ALMS1, BPGM, BAD, ATP7A, P2RX4, P2RX7, CCNB2, ID2, FABP4, 2700094K13RIK	972	584	13588	1.24474	1	0.697887	76.9257
GOTERM_BP_FAT	GO:0007243~protein kinase cascade	24	0.17737	0.0798464	ZFP36, IRAK2, TNF, PLEK, NDST1, MKNK2, SYKB, MALT1, FGF13, GSG2, DAPK1, RPS6KA5, OSM, SLC11A1, P2RX7, ERCC6, NLRC3, RPS6KA2, MDFIC, CD81, DUSP16, SPRED1, GADD45B, FGD4	972	236	13588	1.42164	1	0.702951	77.5661
GOTERM_BP_FAT	GO:0030278~regulation of ossification	8	0.0591235	0.0816524	HDAC5, ADRB2, P2RX7, PTGER4, JUND, SMURF1, TGFB1, CTNNB1	972	53	13588	2.1101	1	0.709562	78.344
GOTERM_BP_FAT	GO:0051253~negative regulation of RNA metabolic process	30	0.221713	0.0821975	EID1, JDP2, PPARD, TNF, CBX3, TGFB1, CTNNB1, TCFCP2L1, CBX5, HEXIM1, BHLHE40, DNMT3B, HELLS, ETV3, TXNIP, RBL1, ZHX2, RYBP, SIRT2, CTNNBIP1, HDAC5, SHOX2, HDAC1, ID2, HIPK2, BCL6B, TGIF1, LCOR, KDM6B, KLF4	972	310	13588	1.35285	1	0.710283	78.5737
GOTERM_BP_FAT	GO:0055085~transmembrane transport	42	0.310398	0.0832182	SLC9A9, SLC45A3, S100A4, MFSD9, SLC22A15, SFXN2, SLC26A2, SFXN5, SLC11A2, SLC2A6, SLC23A2, TIMM9, SLC2A1, SLC22A4, ATP6V0D1, ATP6V0D2, F630110N24RIK, ATP5K, TCIRG1, SLC2A9, SLC8A1, PDPN, SLC12A5, SLC24A5, ATP6V1H, NUP85, ATP6V1D, SLC7A11, TIMM22, ATP6V1C1, ATP7A, ATP6V1A, ABCC3, SLC18A2, CLCN6, SLC46A3, SPNS1, CLCN7, NUP43, CACNA1D, SLC46A1, CACNA1B	972	460	13588	1.27638	1	0.713142	78.9976
GOTERM_BP_FAT	GO:0045449~regulation of transcription	176	1.30072	0.0832491	AKNA, OTTMUSG00000016609, JDP2, EIF2C2, ASCC1, TCFAP4, CBX3, MED22, HMGN5, TGFB1, CBX5, CTNNB1, ZFP784, ZFP472, NLRC3, CASP8AP2, MED29, MDFIC, GATA3, CREB3L1, TFB2M, CCNA2, ZFP691, ZFP324, RBL2, RXRA, RBL1, ZHX2, GTF2IRD2, SIX4, JUNB, MED10, DDIT3, SUV420H2, UHRF1, 0610009B22RIK, JUN, TGIF1, SMARCA2, ZFP825, EID1, ETOHI1, HMGB2, EID3, LITAF, ELL, TH1L, NFKBIA, TADA1, ZFP763, MYBL2, ZFP759, JRK, S…	972	2227	13588	1.1048	1	0.711529	79.0103
GOTERM_BP_FAT	GO:0045786~negative regulation of cell cycle	7	0.0517331	0.083487	MAD2L1, CDKN1B, HEXIM1, GMNN, CENPE, DCUN1D3, APBB2	972	43	13588	2.27572	1	0.710853	79.1079
GOTERM_BP_FAT	GO:0000086~G2/M transition of mitotic cell cycle	3	0.0221713	0.0842361	BIRC5, CHEK1, GADD45A	972	7	13588	5.99118	1	0.712464	79.4125
GOTERM_BP_FAT	GO:0050706~regulation of interleukin-1 beta secretion	3	0.0221713	0.0842361	P2RX7, PANX1, NLRP3	972	7	13588	5.99118	1	0.712464	79.4125
GOTERM_BP_FAT	GO:0002036~regulation of L-glutamate transport	3	0.0221713	0.0842361	TNF, LST1, LTB	972	7	13588	5.99118	1	0.712464	79.4125
GOTERM_BP_FAT	GO:0032732~positive regulation of interleukin-1 production	3	0.0221713	0.0842361	P2RX7, PANX1, NLRP3	972	7	13588	5.99118	1	0.712464	79.4125
GOTERM_BP_FAT	GO:0032731~positive regulation of interleukin-1 beta production	3	0.0221713	0.0842361	P2RX7, PANX1, NLRP3	972	7	13588	5.99118	1	0.712464	79.4125
GOTERM_BP_FAT	GO:0050718~positive regulation of interleukin-1 beta secretion	3	0.0221713	0.0842361	P2RX7, PANX1, NLRP3	972	7	13588	5.99118	1	0.712464	79.4125
GOTERM_BP_FAT	GO:0042415~norepinephrine metabolic process	3	0.0221713	0.0842361	ATP7A, GATA3, SPR	972	7	13588	5.99118	1	0.712464	79.4125
GOTERM_BP_FAT	GO:0050716~positive regulation of interleukin-1 secretion	3	0.0221713	0.0842361	P2RX7, PANX1, NLRP3	972	7	13588	5.99118	1	0.712464	79.4125
GOTERM_BP_FAT	GO:0050704~regulation of interleukin-1 secretion	3	0.0221713	0.0842361	P2RX7, PANX1, NLRP3	972	7	13588	5.99118	1	0.712464	79.4125
GOTERM_BP_FAT	GO:0046688~response to copper ion	3	0.0221713	0.0842361	ATP7A, MT2, MT1	972	7	13588	5.99118	1	0.712464	79.4125
GOTERM_BP_FAT	GO:0033365~protein localization in organelle	12	0.0886852	0.0851439	TXNIP, BID, SLC11A1, SYNE2, TIMM9, NFKBIA, NUTF2, KPNA4, KPNA2, ARAP1, TGFB1, SRP9	972	97	13588	1.72941	1	0.714752	79.776
GOTERM_BP_FAT	GO:0031497~chromatin assembly	10	0.0739044	0.0857245	H1F0, H2AFV, CENPA, HJURP, H2AFX, HIST3H2A, TSPYL4, ASF1B, SMARCA2, HELLS	972	75	13588	1.86392	1	0.715579	80.0053
GOTERM_BP_FAT	GO:0051094~positive regulation of developmental process	22	0.16259	0.0861295	SH3PXD2B, LPL, MSR1, TNF, TNFRSF12A, SOCS3, SYKB, JAG1, BAD, IL7R, JUNB, CTNNB1, CD83, ADRB2, METRN, ANKRD54, P2RX7, ID2, JUND, TGIF1, SEMA4D, H2-DMA	972	214	13588	1.43714	1	0.715636	80.1638
GOTERM_BP_FAT	GO:0051607~defense response to virus	4	0.0295617	0.08689	LYST, BNIP3, RSAD2, NLRP3	972	15	13588	3.72785	1	0.717226	80.4582
GOTERM_BP_FAT	GO:0002028~regulation of sodium ion transport	4	0.0295617	0.08689	ADRB2, SLC8A1, NEDD4L, DMPK	972	15	13588	3.72785	1	0.717226	80.4582
GOTERM_BP_FAT	GO:0002886~regulation of myeloid leukocyte mediated immunity	4	0.0295617	0.08689	C3, HMOX1, SYKB, FCGR1	972	15	13588	3.72785	1	0.717226	80.4582
GOTERM_BP_FAT	GO:0051225~spindle assembly	4	0.0295617	0.08689	HAUS4, SAC3D1, TUBB5, FBXO5	972	15	13588	3.72785	1	0.717226	80.4582
GOTERM_BP_FAT	GO:0007093~mitotic cell cycle checkpoint	5	0.0369522	0.0879131	CDK1, CCND1, MAD2L1, PTPRV, CENPE	972	24	13588	2.91238	1	0.719913	80.8477
GOTERM_BP_FAT	GO:0042542~response to hydrogen peroxide	5	0.0369522	0.0879131	GPX1, PXDN, TXNRD1, CAT, DDIT3	972	24	13588	2.91238	1	0.719913	80.8477
GOTERM_BP_FAT	GO:0006333~chromatin assembly or disassembly	13	0.0960757	0.088538	H1F0, CBX3, TSPYL4, CBX5, H2AFV, HJURP, CENPA, HIST3H2A, H2AFX, ASF1B, CHD5, SMARCA2, HELLS	972	109	13588	1.66727	1	0.72088	81.082
GOTERM_BP_FAT	GO:0031328~positive regulation of cellular biosynthetic process	49	0.362131	0.0887903	ING5, ENY2, E2F3, HMGB2, TNF, FOXM1, NFIX, TCF7L2, TGFB1, CTNNB1, ZBTB38, RAET1C, FOS, SLC11A1, SORBS1, REL, MDFIC, GATA3, POU2F2, ETV1, SUPT4H1, NFATC2, CCNA2, FOSL1, LTB, TOP2A, ING1, PLAGL2, MAF, CEBPB, RXRA, NR4A1, CREB5, SYKB, SIX4, CENPK, HMGA1, DDIT3, OSM, SHOX2, DNA2, ADRB2, EAF1, JUN, HIPK2, HIVEP3, NFIA, KLF4, ARAP1	972	552	13588	1.24093	1	0.720274	81.1759
GOTERM_BP_FAT	GO:0048585~negative regulation of response to stimulus	9	0.0665139	0.0906795	ZFP36, GPX1, ADRB2, NPC1, TNFRSF1B, FCGR2B, SOCS3, IL7R, TGFB1	972	65	13588	1.93561	1	0.726464	81.8647
GOTERM_BP_FAT	GO:0051789~response to protein stimulus	11	0.0812948	0.0910933	FOS, P2RX7, CCND1, ID2, ERN1, CREB3L1, DEK, BCL2L1, PPP1R15A, DDIT3, TGFB1	972	87	13588	1.76751	1	0.726512	82.0123
GOTERM_BP_FAT	GO:0065004~protein-DNA complex assembly	10	0.0739044	0.091416	H1F0, H2AFV, CENPA, HJURP, H2AFX, HIST3H2A, TSPYL4, ASF1B, SMARCA2, HELLS	972	76	13588	1.8394	1	0.72619	82.1267
GOTERM_BP_FAT	GO:0034728~nucleosome organization	10	0.0739044	0.091416	H1F0, H2AFV, CENPA, HJURP, NASP, H2AFX, HIST3H2A, TSPYL4, ASF1B, SMARCA2	972	76	13588	1.8394	1	0.72619	82.1267
GOTERM_BP_FAT	GO:0051091~positive regulation of transcription factor activity	6	0.0443426	0.0918032	IRAK2, TNF, NLRC3, MALT1, CAT, TGFB1	972	34	13588	2.46696	1	0.726133	82.263
GOTERM_BP_FAT	GO:0051493~regulation of cytoskeleton organization	12	0.0886852	0.0951408	FAM33A, LIMA1, CDKN1B, PLEK, MTAP1A, MYO1F, TMSB4X, CENPE, STMN1, SKA1, KANK3, KANK2	972	99	13588	1.69448	1	0.737759	83.3979
GOTERM_BP_FAT	GO:0046942~carboxylic acid transport	12	0.0886852	0.0951408	SLC1A4, SLC11A1, PPARD, PLIN2, PDPN, SLC23A2, SLC6A8, SLC38A7, SLC22A4, ABCC3, SLC46A1, SLC7A11	972	99	13588	1.69448	1	0.737759	83.3979
GOTERM_BP_FAT	GO:0050864~regulation of B cell activation	8	0.0591235	0.0953231	TNFSF13B, FCGR2B, TNFRSF13B, CD81, SYKB, BAD, IL10, TGFB1	972	55	13588	2.03337	1	0.736866	83.4579
GOTERM_BP_FAT	GO:0009617~response to bacterium	17	0.125637	0.0954315	LYZ2, LYZ1, TNF, MYO1F, NFKBIA, NLRP1A, MALT1, FCGR1, IL10, GPX1, SLC11A1, P2RX7, STAB1, LYST, NOS2, IRG1, PTAFR	972	157	13588	1.5137	1	0.735692	83.4935
GOTERM_BP_FAT	GO:0006916~anti-apoptosis	11	0.0812948	0.096563	CFLAR, SERPINB9, CEBPB, TNFSF13B, SGK3, BNIP3, BIRC5, BCL2L1, HELLS, DAPK1, SPP1	972	88	13588	1.74743	1	0.738462	83.8604
GOTERM_BP_FAT	GO:0002697~regulation of immune effector process	11	0.0812948	0.096563	RAET1C, P2RX7, TNF, FCGR2B, C3, HMOX1, CENPF, SYKB, IL7R, FCGR1, TGFB1	972	88	13588	1.74743	1	0.738462	83.8604
GOTERM_BP_FAT	GO:0050764~regulation of phagocytosis	5	0.0369522	0.0990292	SLC11A1, FCGR2B, C3, FCGR1, TGFB1	972	25	13588	2.79588	1	0.746173	84.6337
GOTERM_BP_FAT	GO:0046328~regulation of JNK cascade	7	0.0517331	0.0991496	TNF, ERCC6, MDFIC, HIPK2, SYKB, ZEB2, FGD4	972	45	13588	2.17458	1	0.745061	84.6705
GOTERM_BP_FAT	GO:0032886~regulation of microtubule-based process	7	0.0517331	0.0991496	FAM33A, CDKN1B, MTAP1A, CENPF, CENPE, STMN1, SKA1	972	45	13588	2.17458	1	0.745061	84.6705
GOTERM_BP_FAT	GO:0031668~cellular response to extracellular stimulus	7	0.0517331	0.0991496	FOS, P2RX7, ITGA6, HMOX1, CTSD, FOSL1, ANGPTL4	972	45	13588	2.17458	1	0.745061	84.6705
GOTERM_CC_FAT	GO:0000775~chromosome, centromeric region	36	0.266056	1.50301e-15	NEK2, CBX3, AURKB, CBX5, JRK, SPC24, SPC25, NDE1, HJURP, CENPA, OIP5, SKA1, DNMT3B, HELLS, ERCC6L, FAM33A, CENPM, CENPL, MKI67, DSN1, SGOL2, SGOL1, CENPP, NUF2, CENPF, NUP85, CENPE, BIRC5, CENPK, CENPI, 2610039C10RIK, SUV420H2, MAD2L1, SPAG5, BUB1B, NUP43	822	111	12504	4.93352	6.85452e-13	6.85452e-13	2.19824e-12
GOTERM_CC_FAT	GO:0005694~chromosome	68	0.50255	4.53903e-14	ZBTB32, CLSPN, KIF22, CBX3, AURKB, HMGN5, CBX5, PRIM1, NDE1, H2AFV, OIP5, FANCI, H2AFX, HIST3H2A, TOP2A, H1F0, DSN1, SGOL2, SGOL1, NUP85, TOPBP1, HMGA2, HMGA1, NCAPD3, NCAPD2, RAD51, RFC5, SUV420H2, NRP, MAD2L1, SPAG5, FANCD2, BUB1B, AKAP8, NUP43, HMGB2, NEK2, TIPIN, POLA1, CHEK1, CEP164, JRK, SPC24, SPC25, RPA2, HJURP, CENPA, SKA1, ASF1B, CHD5, DNMT3B, HELLS, ERCC6L, FAM33A, CENPM, CENPL, MKI67,…	822	378	12504	2.73649	2.0025e-11	1.00124e-11	6.42375e-11
GOTERM_CC_FAT	GO:0000793~condensed chromosome	33	0.243884	1.30536e-13	HMGB2, NEK2, CBX3, SPC24, SPC25, NDE1, CENPA, HJURP, SKA1, TOP2A, ERCC6L, FAM33A, CENPM, MKI67, DSN1, SGOL2, SGOL1, NUF2, CENPF, CENPE, TOPBP1, NUP85, NCAPD3, BRCA1, RAD51, NCAPD2, SUV420H2, MAD2L1, FANCD2, SPAG5, BUB1B, AKAP8, NUP43	822	107	12504	4.69145	5.75779e-11	1.91926e-11	1.84697e-10
GOTERM_CC_FAT	GO:0044427~chromosomal part	57	0.421255	7.89186e-12	KIF22, CBX3, AURKB, HMGN5, CBX5, PRIM1, NDE1, H2AFV, OIP5, H2AFX, HIST3H2A, H1F0, DSN1, SGOL2, SGOL1, NUP85, HMGA2, HMGA1, NCAPD3, RAD51, SUV420H2, RFC5, NRP, MAD2L1, SPAG5, BUB1B, AKAP8, NUP43, NEK2, TIPIN, POLA1, CHEK1, SPC24, JRK, SPC25, RPA2, HJURP, CENPA, SKA1, ASF1B, CHD5, DNMT3B, HELLS, ERCC6L, FAM33A, CENPM, CENPL, MKI67, CENPP, NUF2, CENPF, CENPE, BIRC5, CENPK, CENPI, 2610039C10RIK, HDAC1	822	318	12504	2.72662	3.48033e-09	8.70083e-10	1.11639e-08
GOTERM_CC_FAT	GO:0000779~condensed chromosome, centromeric region	22	0.16259	7.81537e-11	FAM33A, CENPM, DSN1, SGOL2, SGOL1, NUF2, CBX3, CENPF, CENPE, NUP85, SUV420H2, SPC24, SPC25, NDE1, MAD2L1, SPAG5, CENPA, HJURP, BUB1B, SKA1, NUP43, ERCC6L	822	60	12504	5.57762	3.44658e-08	6.89316e-09	1.10556e-07
GOTERM_CC_FAT	GO:0000777~condensed chromosome kinetochore	18	0.133028	2.27633e-08	FAM33A, CENPM, DSN1, NUF2, CENPF, CENPE, NUP85, SPC24, SPC25, NDE1, MAD2L1, SPAG5, CENPA, HJURP, BUB1B, SKA1, NUP43, ERCC6L	822	53	12504	5.16623	1.00386e-05	1.6731e-06	3.22011e-05
GOTERM_CC_FAT	GO:0005819~spindle	26	0.192151	2.66275e-08	HAUS4, KIF22, KIFC1, PRC1, NEK2, AURKA, AURKB, FAM83D, NDE1, SAC3D1, FBXO5, SKA1, ASPM, FAM33A, CDC6, KIF15, CENPF, NUSAP1, BIRC5, CENPE, BMYC, NUP85, RGS14, MAD2L1, RPS6KA2, SPAG5	822	109	12504	3.62847	1.17427e-05	1.67753e-06	3.76673e-05
GOTERM_CC_FAT	GO:0000776~kinetochore	19	0.140418	5.05891e-08	FAM33A, CENPM, DSN1, NUF2, CENPF, CENPE, NUP85, CBX5, SPC24, SPC25, NDE1, MAD2L1, SPAG5, HJURP, CENPA, BUB1B, SKA1, NUP43, ERCC6L	822	62	12504	4.66164	2.23096e-05	2.78872e-06	7.15634e-05
GOTERM_CC_FAT	GO:0043232~intracellular non-membrane-bounded organelle	182	1.34506	9.22069e-08	KIFC1, JUB, PRC1, PDLIM7, SRCIN1, TUBB2C, CBX3, AURKA, AURKB, RPL22L1, HMGN5, TTN, CBX5, KIFC3, CTNNB1, PRIM1, G2E3, H2AFV, DDX11, OIP5, MDFIC, H2AFX, ASPM, H1F0, MRPL51, ARC, TWF2, SGOL2, SGOL1, ACTN1, RAI14, TOPBP1, NCAPD3, NCAPD2, DCTN2, RFC5, SUV420H2, MAD2L1, SPAG5, MTAP1A, MRPL49, STMN1, AKAP8, NUP43, MYH7B, FGD2, HMGB2, LMNB1, NEK2, TIPIN, CHEK1, CEP164, ANLN, JRK, SPC24, SPC25, CDC42EP2, …	822	1919	12504	1.44269	4.06624e-05	4.51813e-06	0.000130436
GOTERM_CC_FAT	GO:0043228~non-membrane-bounded organelle	182	1.34506	9.22069e-08	KIFC1, JUB, PRC1, PDLIM7, SRCIN1, TUBB2C, CBX3, AURKA, AURKB, RPL22L1, HMGN5, TTN, CBX5, KIFC3, CTNNB1, PRIM1, G2E3, H2AFV, DDX11, OIP5, MDFIC, H2AFX, ASPM, H1F0, MRPL51, ARC, TWF2, SGOL2, SGOL1, ACTN1, RAI14, TOPBP1, NCAPD3, NCAPD2, DCTN2, RFC5, SUV420H2, MAD2L1, SPAG5, MTAP1A, MRPL49, STMN1, AKAP8, NUP43, MYH7B, FGD2, HMGB2, LMNB1, NEK2, TIPIN, CHEK1, CEP164, ANLN, JRK, SPC24, SPC25, CDC42EP2, …	822	1919	12504	1.44269	4.06624e-05	4.51813e-06	0.000130436
GOTERM_CC_FAT	GO:0015630~microtubule cytoskeleton	61	0.450817	9.9868e-08	KIF23, KIFC1, KIF22, JUB, PRC1, TUBB2C, AURKA, AURKB, KIFC3, FAM83D, KIF2C, NDE1, DYNLL1, TUBB5, CNTLN, TUBA1B, ASPM, TUBA1C, KIF14, CDC6, KIF11, KIF15, NUSAP1, NUP85, DCTN2, MAD2L1, SPAG5, MTAP1A, STMN1, HAUS4, NEK2, CEP164, CEP55, PROCR, SAC3D1, KIF4, FBXO5, SKA1, 6330503K22RIK, CKAP2, FAM33A, GABARAPL1, KIF3A, PCNT, ALMS1, CENPF, BMYC, CENPE, BIRC5, PEA15A, BRCA1, SIRT2, RGS14, CCNB1, RASSF5, …	822	450	12504	2.06203	4.40408e-05	4.40417e-06	0.000141273
GOTERM_CC_FAT	GO:0005764~lysosome	32	0.236494	5.05538e-07	LITAF, NAAA, LGMN, MMD, ACP5, SYT7, ZNRF1, SLC11A2, SLC11A1, CD68, SLC48A1, MT1, DPP7, IDUA, HYAL1, CTSZ, LIPA, 0610031J06RIK, TMEM74, CTSL, NPC1, CTSK, GLA, PRCP, GAA, CTSD, CTSB, H2-DMA, CLCN7, SLC15A3, CLN5, CTSF	822	178	12504	2.73468	0.000222917	2.02673e-05	0.000715132
GOTERM_CC_FAT	GO:0000323~lytic vacuole	32	0.236494	5.73977e-07	LITAF, NAAA, LGMN, MMD, ACP5, SYT7, ZNRF1, SLC11A2, SLC11A1, CD68, SLC48A1, MT1, DPP7, IDUA, HYAL1, CTSZ, LIPA, 0610031J06RIK, TMEM74, CTSL, NPC1, CTSK, GLA, PRCP, GAA, CTSD, CTSB, H2-DMA, CLCN7, SLC15A3, CLN5, CTSF	822	179	12504	2.71941	0.000253092	2.10934e-05	0.000811945
GOTERM_CC_FAT	GO:0005773~vacuole	34	0.251275	1.24063e-06	LITAF, NAAA, LGMN, MMD, ACP5, SYT7, ZNRF1, SLC11A2, SLC11A1, CD68, SLC48A1, MT1, DPP7, IDUA, HYAL1, CTSZ, GABARAPL1, LIPA, ATP6V1H, 0610031J06RIK, TMEM74, CTSL, NPC1, CTSK, GLA, GAA, PRCP, CTSD, CTSB, H2-DMA, CLCN7, SLC15A3, CLN5, CTSF	822	204	12504	2.53528	0.000546967	4.2085e-05	0.00175498
GOTERM_CC_FAT	GO:0005856~cytoskeleton	112	0.827729	5.62047e-06	KIFC1, JUB, SRCIN1, PDLIM7, PRC1, TUBB2C, AURKA, AURKB, TTN, CTNNB1, KIFC3, ASPM, ARC, TWF2, ACTN1, RAI14, TOPBP1, DCTN2, MAD2L1, SPAG5, MTAP1A, STMN1, MYH7B, FGD2, LMNB1, NEK2, CHEK1, ANLN, CEP164, CDC42EP2, PROCR, SAC3D1, FBXO5, SKA1, BMF, FGD3, FGD4, CKAP2, GABARAPL1, KIF3A, PCNT, MYO1D, ALMS1, MYO1F, BRCA1, DNMBP, MYO10, LASP1, MARCKS, KIF23, GYPC, KIF22, LIMA1, SGPP1, HIP1R, SLC1A4, FAM83D, …	822	1122	12504	1.51846	0.00247557	0.00017703	0.00795043
GOTERM_CC_FAT	GO:0044430~cytoskeletal part	82	0.606016	1.57971e-05	KIF23, KIFC1, JUB, KIF22, LIMA1, PRC1, PDLIM7, TUBB2C, AURKA, AURKB, TTN, KIFC3, SLC1A4, FAM83D, KIF2C, NDE1, DYNLL1, TUBB5, CNTLN, TUBA1B, ASPM, IFNGR1, TUBA1C, KIF14, CDC6, ARC, KIF11, KIF15, ACTN1, NUSAP1, NUP85, DCTN2, ANKRD26, MAD2L1, KLHL17, SPAG5, MTAP1A, SEMA4C, TCHP, STMN1, MYH7B, HAUS4, LMNB1, NEK2, ANLN, CEP164, CEP55, SORBS1, PROCR, SAC3D1, KIF4, FBXO5, SKA1, BMF, 6330503K22RIK, CKAP2…	822	774	12504	1.61157	0.00694235	0.000464329	0.0223442
GOTERM_CC_FAT	GO:0005874~microtubule	34	0.251275	4.19028e-05	KIF23, HAUS4, KIF22, KIFC1, PRC1, TUBB2C, KIFC3, KIF2C, NDE1, DYNLL1, KIF4, TUBB5, SKA1, TUBA1B, TUBA1C, KIF14, FAM33A, CKAP2, GABARAPL1, KIF11, KIF3A, PCNT, KIF15, NUSAP1, BIRC5, SIRT2, DCTN2, RASSF5, SPAG5, MTAP1A, KIF20B, STMN1, KIF20A, DNM2	822	240	12504	2.15499	0.0183098	0.0011543	0.0592594
GOTERM_CC_FAT	GO:0005768~endosome	33	0.243884	0.000246887	SLC9A9, KIFC1, TNF, STAM2, LGMN, MMD, RABGAP1L, EEA1, ZNRF1, SLA, SLC11A2, SLC11A1, CD68, SLC48A1, SQSTM1, PLIN3, RNF128, RABGEF1, ATP6V0D1, ATP6V0D2, ARC, SGK3, CENPF, FURIN, OCIAD2, ADRB2, NPC1, PTP4A3, RAB22A, CTSE, H2-DMA, CLCN6, RAB11FIP1	822	252	12504	1.99201	0.103172	0.00638487	0.348681
GOTERM_CC_FAT	GO:0005912~adherens junction	18	0.133028	0.000513629	JUB, LIMA1, LIMS2, ACTN1, FBLIM1, ARHGAP26, CTNNB1, TNS3, ITGA6, PVRL1, SORBS1, LASP1, LAYN, PVRL3, SH3KBP1, PAK1, PARVB, NPHP1	822	106	12504	2.58312	0.202735	0.0125083	0.724133
GOTERM_CC_FAT	GO:0005924~cell-substrate adherens junction	13	0.0960757	0.00051964	TNS3, JUB, LIMA1, LIMS2, SORBS1, LAYN, LASP1, SH3KBP1, FBLIM1, ACTN1, PAK1, PARVB, ARHGAP26	822	61	12504	3.24183	0.204847	0.0119918	0.732578
GOTERM_CC_FAT	GO:0000228~nuclear chromosome	19	0.140418	0.000894501	ZBTB32, NEK2, SGOL2, SGOL1, TIPIN, POLA1, CBX3, TOPBP1, HMGA2, NCAPD3, RAD51, CBX5, PRIM1, SUV420H2, NRP, RPA2, H2AFX, AKAP8, DNMT3B	822	121	12504	2.38861	0.326085	0.0195392	1.25795
GOTERM_CC_FAT	GO:0005925~focal adhesion	12	0.0886852	0.00104014	TNS3, JUB, LIMA1, LIMS2, LASP1, LAYN, SH3KBP1, ACTN1, FBLIM1, PAK1, PARVB, ARHGAP26	822	57	12504	3.20246	0.368046	0.0216172	1.46136
GOTERM_CC_FAT	GO:0030055~cell-substrate junction	13	0.0960757	0.0010859	TNS3, JUB, LIMA1, LIMS2, SORBS1, LAYN, LASP1, SH3KBP1, FBLIM1, ACTN1, PAK1, PARVB, ARHGAP26	822	66	12504	2.99624	0.380686	0.0215438	1.5252
GOTERM_CC_FAT	GO:0005635~nuclear envelope	21	0.155199	0.00241489	SLC2A9, LMNB1, POLA1, BNIP3, CBX3, CENPF, NUP85, ANKLE1, NPC1, SYNE1, SYNE2, NRM, PTGES, TFDP2, TSGA10, ERN1, ALOX5, KPNA4, LBR, NUP43, KPNA2	822	153	12504	2.08788	0.655705	0.0453008	3.36241
GOTERM_CC_FAT	GO:0070161~anchoring junction	18	0.133028	0.00275845	JUB, LIMA1, LIMS2, ACTN1, FBLIM1, ARHGAP26, CTNNB1, TNS3, ITGA6, PVRL1, SORBS1, LASP1, LAYN, PVRL3, SH3KBP1, PAK1, PARVB, NPHP1	822	123	12504	2.2261	0.704225	0.04949	3.83214
GOTERM_CC_FAT	GO:0016469~proton-transporting two-sector ATPase complex	9	0.0665139	0.00535266	TCIRG1, ATP6V1C1, ATP6V1A, ATP5J2, ATP6V1H, ATP6V0D1, ATP6V1D, ATP6V0D2, ATP5K	822	42	12504	3.25965	0.906226	0.090331	7.31117
GOTERM_CC_FAT	GO:0000785~chromatin	21	0.155199	0.00575877	H1F0, KIF22, POLA1, TIPIN, CBX3, HMGA2, HMGN5, HMGA1, CBX5, NRP, HDAC1, H2AFV, OIP5, CENPA, HIST3H2A, H2AFX, AKAP8, ASF1B, CHD5, DNMT3B, HELLS	822	165	12504	1.93603	0.921681	0.0933148	7.84509
GOTERM_CC_FAT	GO:0005829~cytosol	52	0.384303	0.00723309	CNDP2, RUSC2, PPIP5K2, FES, DYNLL1, SCLY, GM15645, HMOX1, TUBB5, MT1, NOS2, ZFAT, FNDC3A, TUBA1B, PSMD8, ZFP36, PIK3CB, PIK3CD, ATP6V1A, CCND1, MAD2L1, MTAP1A, LYST, TXNRD1, TMSB4X, SRXN1, ARL6IP1, BID, XDH, NFKBIA, EEA1, BCL2L1, TCF7L2, PSMB6, DAPP1, SORBS1, TGM2, ENO2, ENO3, NFATC2, CAR2, PSTPIP2, ODC1, NADK, MALT1, BIRC5, BAD, HDAC5, CDKN1B, JMJD7, FABP4, ALOX5, ARHGAP10	822	549	12504	1.44081	0.959294	0.11181	9.75944
GOTERM_CC_FAT	GO:0044454~nuclear chromosome part	15	0.110857	0.00727403	SUV420H2, PRIM1, RPA2, NRP, SGOL2, SGOL1, POLA1, TIPIN, CBX3, H2AFX, AKAP8, DNMT3B, NCAPD3, RAD51, CBX5	822	103	12504	2.21529	0.960028	0.10862	9.81207
GOTERM_CC_FAT	GO:0005769~early endosome	10	0.0739044	0.0090237	SLC11A2, KIFC1, PTP4A3, SGK3, RABGEF1, RABGAP1L, EEA1, ATP6V0D1, ATP6V0D2, FURIN	822	55	12504	2.76576	0.981639	0.128767	12.0348
GOTERM_CC_FAT	GO:0009986~cell surface	32	0.236494	0.0101849	DCBLD2, PPFIA3, TNF, TNFRSF12A, BMPR2, L1CAM, IL7R, PDCD1, HMMR, ALCAM, RAET1C, SLC11A2, SLC11A1, CD93, ITGAV, CD200R1, MMP19, TNFRSF13B, ITGA4, FCGR1, IL6RA, CD83, P2RX7, CD86, LRP1, ITGA6, FCGR2B, CLEC12A, LAYN, CD274, CTSB, PLA2G5	822	305	12504	1.59598	0.989052	0.13971	13.4817
GOTERM_CC_FAT	GO:0055037~recycling endosome	5	0.0369522	0.0108615	SLC11A2, TNF, RABGEF1, CENPF, RAB11FIP1	822	14	12504	5.43274	0.991902	0.143893	14.3146
GOTERM_CC_FAT	GO:0016323~basolateral plasma membrane	18	0.133028	0.010935	JUB, LIMA1, LIMS2, TGFBR1, FBLIM1, ACTN1, ARHGAP26, CTNNB1, TNS3, ITGA6, SORBS1, SLC23A2, LASP1, LAYN, SLC2A1, SH3KBP1, PAK1, PARVB	822	141	12504	1.94192	0.992163	0.140606	14.4046
GOTERM_CC_FAT	GO:0000940~outer kinetochore of condensed chromosome	4	0.0295617	0.012305	FAM33A, BUB1B, CENPF, SKA1	822	8	12504	7.60584	0.995747	0.152496	16.0666
GOTERM_CC_FAT	GO:0034399~nuclear periphery	9	0.0665139	0.0136623	LMNB1, NRM, SFPQ, POLA1, PSPC1, CENPF, AKAP8, ALOX5, LBR	822	49	12504	2.79398	0.997681	0.163417	17.6836
GOTERM_CC_FAT	GO:0005813~centrosome	19	0.140418	0.0175582	HAUS4, KIFC1, JUB, PCNT, ALMS1, CENPF, BIRC5, CEP164, AURKA, CEP55, BRCA1, CCNB1, NDE1, PROCR, SAC3D1, CEP68, MARCKS, CNTLN, 6330503K22RIK	822	160	12504	1.80639	0.999595	0.200044	22.1655
GOTERM_CC_FAT	GO:0005657~replication fork	6	0.0443426	0.0180121	RFC5, PRIM1, RPA2, POLA1, H2AFX, CHEK1	822	24	12504	3.80292	0.99967	0.199613	22.6726
GOTERM_CC_FAT	GO:0005876~spindle microtubule	5	0.0369522	0.0220769	FAM33A, SPAG5, NUSAP1, BIRC5, SKA1	822	17	12504	4.47402	0.999947	0.233623	27.0794
GOTERM_CC_FAT	GO:0031262~Ndc80 complex	3	0.0221713	0.0236358	SPC24, SPC25, NUF2	822	4	12504	11.4088	0.999974	0.242395	28.7066
GOTERM_CC_FAT	GO:0016600~flotillin complex	4	0.0295617	0.0238902	IER3, SORBS1, NRM, TUBB5	822	10	12504	6.08467	0.999977	0.239229	28.969
GOTERM_CC_FAT	GO:0033176~proton-transporting V-type ATPase complex	5	0.0369522	0.0269468	ATP6V1C1, ATP6V1A, ATP6V1H, ATP6V0D1, ATP6V0D2	822	18	12504	4.22547	0.999994	0.260044	32.0515
GOTERM_CC_FAT	GO:0008305~integrin complex	6	0.0443426	0.0335779	ITGA6, ITGAV, ITGB7, ITGA7, ITGB5, ITGA4	822	28	12504	3.25965	1	0.307447	38.3163
GOTERM_CC_FAT	GO:0015030~Cajal body	6	0.0443426	0.0335779	EAF1, ELL, OIP5, GEMIN8, GEMIN6, GEMIN7	822	28	12504	3.25965	1	0.307447	38.3163
GOTERM_CC_FAT	GO:0031965~nuclear membrane	7	0.0517331	0.0358701	LMNB1, NRM, TSGA10, ERN1, NUP85, ALOX5, LBR	822	38	12504	2.80215	1	0.318567	40.354
GOTERM_CC_FAT	GO:0030496~midbody	4	0.0295617	0.0397128	ANKRD54, NEK2, BIRC5, AURKB	822	12	12504	5.07056	1	0.340053	43.6303
GOTERM_CC_FAT	GO:0005815~microtubule organizing center	20	0.147809	0.041983	HAUS4, KIFC1, JUB, PCNT, ALMS1, CENPF, BIRC5, AURKA, CEP164, CEP55, BRCA1, CCNB1, NDE1, MAD2L1, PROCR, SAC3D1, CEP68, MARCKS, CNTLN, 6330503K22RIK	822	189	12504	1.6097	1	0.349408	45.4864
GOTERM_CC_FAT	GO:0005654~nucleoplasm	51	0.376912	0.0464931	ENY2, E2F3, NEAT1, E2F7, E2F8, ASCC1, BNIP3, MED22, HMGN5, CTNNB1, CBX5, FOS, OIP5, MED29, CREG1, RBL2, BRF2, RBL1, MED10, CCND1, JUN, HIPK2, RANGRF, C1D, ING5, ELL, POLA1, CHEK1, TCF7L2, TCFCP2L1, TOE1, TFDP2, GEMIN8, GEMIN6, WDHD1, GEMIN7, ETV3, SMAD6, RYBP, CBY1, PRPF18, HDAC5, ATF3, EAF1, HDAC1, CDKN2AIP, PSPC1, CIRBP, HIVEP2, USP49, HNRNPH1	822	599	12504	1.29515	1	0.372847	49.0065
GOTERM_CC_FAT	GO:0031982~vesicle	45	0.33257	0.0479028	TNF, HIP1R, PTPN23, ESD, SYT8, RFFL, SYT7, SYNGR1, ZNRF1, TGFB1, KIFC3, SLC1A4, SLC11A1, CD93, SLC2A1, PRSS16, GPNMB, FNDC3A, IFNGR1, HAP1, PHLDA1, ALS2CL, ARC, SGK3, ERP29, IL1RN, SLC24A5, ACTN1, TMEM74, FURIN, CYB561, CADPS, ATP7A, NCK2, JMJD7, SEMA4C, SH3KBP1, SLC18A2, CTSD, SDCBP, ADAMTS1, TMSB4X, CTSB, VAMP1, RAB11FIP1	822	519	12504	1.31893	1	0.375376	50.0627
GOTERM_CC_FAT	GO:0033177~proton-transporting two-sector ATPase complex, proton-transporting domain	5	0.0369522	0.0523991	TCIRG1, ATP5J2, ATP6V0D1, ATP6V0D2, ATP5K	822	22	12504	3.4572	1	0.3965	53.2971
GOTERM_CC_FAT	GO:0031981~nuclear lumen	71	0.524721	0.0535334	ENY2, E2F3, NEAT1, E2F7, E2F8, ASCC1, BNIP3, SKIV2L2, MED22, HMGN5, CTNNB1, CBX5, FOS, G2E3, DDX11, MED29, MDFIC, OIP5, HMOX1, CREG1, LBR, TOP2A, BRF2, RBL2, EXOSC6, RBL1, NUSAP1, MED10, CD3EAP, CCND1, NRM, JUN, HIPK2, RANGRF, AKAP8, C1D, ING5, LMNB1, ELL, POLA1, CHEK1, TCF7L2, TCFCP2L1, TOE1, HJURP, TFDP2, GEMIN8, WDHD1, GEMIN6, GEMIN7, PHLDA1, ETV3, MKI67, SMAD6, RYBP, CENPF, CBY1, PRPF18, HDAC…	822	883	12504	1.22314	1	0.396792	54.0818
GOTERM_CC_FAT	GO:0010369~chromocenter	3	0.0221713	0.0541112	OIP5, CBX3, CBX5	822	6	12504	7.60584	1	0.393877	54.4767
GOTERM_CC_FAT	GO:0000794~condensed nuclear chromosome	7	0.0517331	0.0547611	SUV420H2, NEK2, SGOL2, SGOL1, TOPBP1, NCAPD3, RAD51	822	42	12504	2.53528	1	0.391477	54.9172
GOTERM_CC_FAT	GO:0000922~spindle pole	5	0.0369522	0.0602615	NDE1, MAD2L1, NEK2, CENPF, ASPM	822	23	12504	3.30689	1	0.415762	58.4896
GOTERM_CC_FAT	GO:0005814~centriole	5	0.0369522	0.0602615	PCNT, CEP164, BIRC5, CEP55, CNTLN	822	23	12504	3.30689	1	0.415762	58.4896
GOTERM_CC_FAT	GO:0032432~actin filament bundle	5	0.0369522	0.0687114	MICALL2, LIMA1, SORBS1, PDLIM7, ACTN1	822	24	12504	3.1691	1	0.453222	63.4686
GOTERM_CC_FAT	GO:0005637~nuclear inner membrane	4	0.0295617	0.0710143	LMNB1, NRM, ERN1, LBR	822	15	12504	4.05645	1	0.458235	64.7259
GOTERM_CC_FAT	GO:0048471~perinuclear region of cytoplasm	19	0.140418	0.0715253	HMGB2, TWF2, HIP1R, CENPF, MALT1, RFFL, CDKN3, TRAIP, NPC1, PKN3, 0610009B22RIK, PLEKHG5, RNF128, NOS2, DCUN1D3, CLN5, ZFYVE1, AATK, ARHGAP10	822	189	12504	1.52922	1	0.454507	64.9994
GOTERM_CC_FAT	GO:0000780~condensed nuclear chromosome, centromeric region	3	0.0221713	0.0725229	SUV420H2, SGOL2, SGOL1	822	7	12504	6.51929	1	0.453197	65.5277
GOTERM_CC_FAT	GO:0042579~microbody	12	0.0886852	0.0788654	XDH, FAR2, NPHP3, 1190003J15RIK, NUDT19, DHRS4, ABCD1, AMACR, CAT, NOS2, ACSL4, ACAA1A	822	104	12504	1.75519	1	0.476346	68.7166
GOTERM_CC_FAT	GO:0005777~peroxisome	12	0.0886852	0.0788654	XDH, FAR2, NPHP3, 1190003J15RIK, NUDT19, DHRS4, ABCD1, AMACR, CAT, NOS2, ACSL4, ACAA1A	822	104	12504	1.75519	1	0.476346	68.7166
GOTERM_CC_FAT	GO:0009897~external side of plasma membrane	20	0.147809	0.0838479	TNF, TNFRSF13B, MMP19, L1CAM, ITGA4, IL7R, FCGR1, PDCD1, ALCAM, RAET1C, CD83, CD86, P2RX7, LRP1, ITGA6, FCGR2B, ITGAV, CD274, CTSB, CD200R1	822	206	12504	1.47686	1	0.492134	71.0271
GOTERM_CC_FAT	GO:0033180~proton-transporting V-type ATPase, V1 domain	3	0.0221713	0.0925956	ATP6V1C1, ATP6V1A, ATP6V1H	822	8	12504	5.70438	1	0.522315	74.704
GOTERM_CC_FAT	GO:0005652~nuclear lamina	3	0.0221713	0.0925956	LMNB1, NRM, LBR	822	8	12504	5.70438	1	0.522315	74.704
GOTERM_CC_FAT	GO:0043235~receptor complex	10	0.0739044	0.0934993	ADRB2, ITGA6, ITGAV, ITGB7, ITGA7, ITGB5, SDCBP, SYKB, ITGA4, CSF1R	822	83	12504	1.83273	1	0.519885	75.0581
GOTERM_CC_FAT	GO:0012505~endomembrane system	44	0.325179	0.0961363	ARL6IP1, CYP51, LMNB1, HIP1R, POLA1, CBX3, BNIP3, ALG6, ANKLE1, SLC11A2, SLC11A1, ST6GALNAC4, PIGF, PTGES, AGPAT9, ST3GAL6, TFDP2, FNDC3A, LBR, PHLDA1, PGAP3, SLC2A9, FUT10, DOCK9, ACTN1, DHRS9, CENPF, NUP85, FURIN, NCK2, NPC1, SYNE1, LRP1, SYNE2, NRM, TSGA10, ERN1, SEMA4C, KPNA4, ALOX5, EXT1, RAB11FIP1, NUP43, KPNA2	822	535	12504	1.25105	1	0.524274	76.0651
GOTERM_CC_FAT	GO:0033178~proton-transporting two-sector ATPase complex, catalytic domain	4	0.0295617	0.0964165	ATP6V1C1, ATP6V1A, ATP6V1H, ATP6V1D	822	17	12504	3.57922	1	0.519523	76.1699
GOTERM_CC_FAT	GO:0031410~cytoplasmic vesicle	42	0.310398	0.0982281	TNF, HIP1R, PTPN23, ESD, SYT8, RFFL, SYT7, SYNGR1, ZNRF1, TGFB1, KIFC3, SLC1A4, SLC11A1, CD93, SLC2A1, PRSS16, GPNMB, FNDC3A, HAP1, PHLDA1, ALS2CL, ARC, SGK3, ERP29, SLC24A5, ACTN1, TMEM74, FURIN, CYB561, CADPS, ATP7A, JMJD7, SEMA4C, SH3KBP1, SLC18A2, CTSD, SDCBP, ADAMTS1, TMSB4X, CTSB, VAMP1, RAB11FIP1	822	508	12504	1.25766	1	0.5207	76.8369
GOTERM_MF_FAT	GO:0030554~adenyl nucleotide binding	157	1.1603	2.88127e-07	KIFC1, PSTK, DTYMK, TTK, AURKA, AURKB, PI4K2B, 1700113I22RIK, TTN, ACSS2, DMPK, KIFC3, ATP2B1, PRKAR2B, NLRC3, DDX11, OASL1, PMS2, MAGI3, TWF2, PIK3CB, LIG1, PIK3CD, PIM1, WEE1, RP2H, RFC5, CAMK1, SMARCA2, NEK6, SRXN1, PRPS2, MYH7B, XDH, GPN1, PFKFB3, NEK2, TDRD9, BMPR2, CHEK1, SRC, TK1, NPHP3, SBK1, DYRK3, POLQ, HELLS, CSF1R, ERCC6L, KIF3A, RYK, PIF1, TGFBR1, AK1, MYO1D, MYO1F, TREX1, SYKB, ATAD…	921	1535	13288	1.47568	0.00026389	0.00026389	0.00045014
GOTERM_MF_FAT	GO:0001882~nucleoside binding	158	1.16769	4.35094e-07	KIFC1, PSTK, DTYMK, TTK, AURKA, AURKB, PI4K2B, 1700113I22RIK, TTN, ACSS2, DMPK, KIFC3, ATP2B1, PRKAR2B, NLRC3, DDX11, OASL1, PMS2, MAGI3, TWF2, PIK3CB, LIG1, PIK3CD, PIM1, WEE1, RP2H, RFC5, CAMK1, SMARCA2, NEK6, SRXN1, PRPS2, MYH7B, XDH, GPN1, PFKFB3, NEK2, TDRD9, BMPR2, CHEK1, SRC, TK1, NPHP3, SBK1, DYRK3, POLQ, HELLS, CSF1R, ERCC6L, KIF3A, RYK, PIF1, TGFBR1, AK1, MYO1D, MYO1F, TREX1, SYKB, ATAD…	921	1558	13288	1.46315	0.000398467	0.000199253	0.000679744
GOTERM_MF_FAT	GO:0001883~purine nucleoside binding	157	1.1603	4.95541e-07	KIFC1, PSTK, DTYMK, TTK, AURKA, AURKB, PI4K2B, 1700113I22RIK, TTN, ACSS2, DMPK, KIFC3, ATP2B1, PRKAR2B, NLRC3, DDX11, OASL1, PMS2, MAGI3, TWF2, PIK3CB, LIG1, PIK3CD, PIM1, WEE1, RP2H, RFC5, CAMK1, SMARCA2, NEK6, SRXN1, PRPS2, MYH7B, XDH, GPN1, PFKFB3, NEK2, TDRD9, BMPR2, CHEK1, SRC, TK1, NPHP3, SBK1, DYRK3, POLQ, HELLS, CSF1R, ERCC6L, KIF3A, RYK, PIF1, TGFBR1, AK1, MYO1D, MYO1F, TREX1, SYKB, ATAD…	921	1548	13288	1.46328	0.000453813	0.000151294	0.00077418
GOTERM_MF_FAT	GO:0005524~ATP binding	148	1.09378	5.85411e-07	KIFC1, PSTK, DTYMK, TTK, AURKA, AURKB, PI4K2B, TTN, ACSS2, 1700113I22RIK, DMPK, KIFC3, ATP2B1, NLRC3, DDX11, OASL1, PMS2, MAGI3, TWF2, PIK3CB, LIG1, PIK3CD, PIM1, WEE1, RP2H, RFC5, CAMK1, SMARCA2, NEK6, SRXN1, PRPS2, MYH7B, GPN1, PFKFB3, NEK2, TDRD9, BMPR2, CHEK1, SRC, TK1, SBK1, DYRK3, POLQ, HELLS, CSF1R, ERCC6L, KIF3A, RYK, PIF1, TGFBR1, AK1, MYO1D, MYO1F, SYKB, ATAD5, ATP11C, RAD54L, ATP7A, DN…	921	1443	13288	1.47977	0.000536093	0.00013405	0.000914582
GOTERM_MF_FAT	GO:0032559~adenyl ribonucleotide binding	149	1.10118	7.14419e-07	KIFC1, PSTK, DTYMK, TTK, AURKA, AURKB, PI4K2B, TTN, ACSS2, 1700113I22RIK, DMPK, KIFC3, ATP2B1, PRKAR2B, NLRC3, DDX11, OASL1, PMS2, MAGI3, TWF2, PIK3CB, LIG1, PIK3CD, PIM1, WEE1, RP2H, RFC5, CAMK1, SMARCA2, NEK6, SRXN1, PRPS2, MYH7B, GPN1, PFKFB3, NEK2, TDRD9, BMPR2, CHEK1, SRC, TK1, SBK1, DYRK3, POLQ, HELLS, CSF1R, ERCC6L, KIF3A, RYK, PIF1, TGFBR1, AK1, MYO1D, MYO1F, SYKB, ATAD5, ATP11C, RAD54L, …	921	1460	13288	1.47243	0.000654194	0.000130873	0.00111613
GOTERM_MF_FAT	GO:0017076~purine nucleotide binding	182	1.34506	7.73247e-07	KIFC1, GNA15, PSTK, GNA11, TUBB2C, DTYMK, TTK, RRAD, AURKA, AURKB, PI4K2B, 1700113I22RIK, ACSS2, TTN, DMPK, KIFC3, ATP2B1, PRKAR2B, NLRC3, DDX11, OASL1, PMS2, RAB20, MAGI3, TWF2, PIK3CB, LIG1, GTPBP8, PIK3CD, PIM1, WEE1, RP2H, RFC5, CAMK1, RAB15, SMARCA2, NEK6, PRPS2, MYH7B, SRXN1, XDH, 9930111J21RIK1, GPN1, PFKFB3, NEK2, TDRD9, BMPR2, RRAGA, CHEK1, SRC, TK1, NPHP3, SBK1, DYRK3, POLQ, HELLS, CSF1…	921	1871	13288	1.40345	0.000708043	0.000118042	0.00120803
GOTERM_MF_FAT	GO:0032553~ribonucleotide binding	174	1.28594	1.95875e-06	KIFC1, GNA15, PSTK, GNA11, TUBB2C, DTYMK, TTK, RRAD, AURKA, AURKB, PI4K2B, 1700113I22RIK, ACSS2, TTN, DMPK, KIFC3, ATP2B1, PRKAR2B, NLRC3, DDX11, OASL1, PMS2, RAB20, MAGI3, TWF2, PIK3CB, LIG1, GTPBP8, PIK3CD, PIM1, WEE1, RP2H, RFC5, CAMK1, RAB15, SMARCA2, NEK6, PRPS2, MYH7B, SRXN1, 9930111J21RIK1, GPN1, PFKFB3, NEK2, TDRD9, BMPR2, RRAGA, CHEK1, SRC, TK1, SBK1, DYRK3, POLQ, HELLS, CSF1R, ERCC6L, K…	921	1796	13288	1.39779	0.0017926	0.000256283	0.0030601
GOTERM_MF_FAT	GO:0032555~purine ribonucleotide binding	174	1.28594	1.95875e-06	KIFC1, GNA15, PSTK, GNA11, TUBB2C, DTYMK, TTK, RRAD, AURKA, AURKB, PI4K2B, 1700113I22RIK, ACSS2, TTN, DMPK, KIFC3, ATP2B1, PRKAR2B, NLRC3, DDX11, OASL1, PMS2, RAB20, MAGI3, TWF2, PIK3CB, LIG1, GTPBP8, PIK3CD, PIM1, WEE1, RP2H, RFC5, CAMK1, RAB15, SMARCA2, NEK6, PRPS2, MYH7B, SRXN1, 9930111J21RIK1, GPN1, PFKFB3, NEK2, TDRD9, BMPR2, RRAGA, CHEK1, SRC, TK1, SBK1, DYRK3, POLQ, HELLS, CSF1R, ERCC6L, K…	921	1796	13288	1.39779	0.0017926	0.000256283	0.0030601
GOTERM_MF_FAT	GO:0017017~MAP kinase tyrosine/serine/threonine phosphatase activity	8	0.0591235	4.33839e-06	DUSP5, DUSP4, DUSP2, DUSP1, DUSP14, DUSP16, DUSP8, DUSP6	921	12	13288	9.61853	0.00396609	0.000496623	0.00677764
GOTERM_MF_FAT	GO:0033549~MAP kinase phosphatase activity	8	0.0591235	4.33839e-06	DUSP5, DUSP4, DUSP2, DUSP1, DUSP14, DUSP16, DUSP8, DUSP6	921	12	13288	9.61853	0.00396609	0.000496623	0.00677764
GOTERM_MF_FAT	GO:0000166~nucleotide binding	199	1.4707	1.72463e-05	KIFC1, TUBB2C, AURKA, AURKB, 1700113I22RIK, KIFC3, ATP2B1, DDX11, OASL1, RAB20, MAGI3, PIK3CB, GTPBP8, LIG1, PIK3CD, POLE, PIM1, RFC5, RP2H, CAMK1, RAB15, NEK6, MYH7B, PFKFB3, NEK2, TDRD9, IGF2BP2, CHEK1, TK1, NPHP3, POLQ, KIF3A, TGFBR1, REFBP2, TREX1, ATP11C, RAD54L, ARF2, DHX40, CLCN6, CLCN7, CPEB2, CPEB3, UBE2G1, CPEB4, MCCC2, FANCM, SLC22A4, TUBB5, NOS2, ARL5C, TOP2A, CDC6, ZFR2, RAD51, MAP3K…	921	2183	13288	1.31522	0.0156736	0.00175376	0.0269404
GOTERM_MF_FAT	GO:0004725~protein tyrosine phosphatase activity	19	0.140418	0.000176636	PTPN18, PTPN5, PTPN23, PTPRN, CDC25C, CDKN3, PTPRO, DUSP5, MTM1, EYA4, DUSP4, DUSP2, PTP4A3, DUSP1, PTPRV, DUSP14, DUSP16, DUSP8, DUSP6	921	101	13288	2.71414	0.1494	0.0160511	0.275602
GOTERM_MF_FAT	GO:0016538~cyclin-dependent protein kinase regulator activity	7	0.0517331	0.000315059	CCNE2, CCNE1, CKS1B, CCND1, CDKN1B, HEXIM1, CKS2	921	15	13288	6.73297	0.250718	0.0258987	0.491084
GOTERM_MF_FAT	GO:0046983~protein dimerization activity	41	0.303008	0.000673333	PPARD, JDP2, CNDP2, LSM6, E2F8, POLA1, RRAGA, BCL2L1, GCLM, PDSS1, FOS, PVRL1, PVRL3, JUND, LSM5, CREB3L1, NOS2, PTS, FOSL1, CSF1R, CEBPB, TGFBR1, C630004H02RIK, ACTN1, NR4A1, TREX1, CENPF, CREB5, BIRC5, SGTB, JUNB, DDIT3, SMC4, ADRB2, ATF3, GLA, JUN, CTSE, PRKRIR, MYH7B, BARD1	921	340	13288	1.73982	0.460429	0.0501157	1.04678
GOTERM_MF_FAT	GO:0030695~GTPase regulator activity	42	0.310398	0.0011578	FGD2, ARHGAP19, RASGEF1B, RABGAP1L, ARHGAP18, TTN, IQGAP1, RASAL2, PLEKHG3, RASAL1, HMHA1, TAGAP, TBC1D14, PLEKHG5, RAPGEF5, DEPDC1A, DEPDC1B, ARHGAP11A, FGD3, IQSEC2, FGD4, TBC1D2, ALS2CL, DOCK9, E130306D19RIK, ECT2, RGS14, ARHGAP26, RALGDS, ARHGEF10, DNMBP, ARHGAP33, RGS1, RGS2, RIN2, SRGAP3, RANGRF, SPATA13, TBC1D20, ARAP1, ARHGAP10, BCAR3	921	361	13288	1.67858	0.653945	0.0783847	1.79359
GOTERM_MF_FAT	GO:0003777~microtubule motor activity	14	0.103466	0.0013661	KIF23, KIF14, KIFC1, KIF22, KIF11, KIF3A, KIF15, CENPE, KIFC3, KIF2C, DYNLL1, KIF4, KIF20B, KIF20A	921	73	13288	2.76697	0.714125	0.0855595	2.11306
GOTERM_MF_FAT	GO:0060589~nucleoside-triphosphatase regulator activity	42	0.310398	0.00159104	FGD2, ARHGAP19, RASGEF1B, RABGAP1L, ARHGAP18, TTN, IQGAP1, RASAL2, PLEKHG3, RASAL1, HMHA1, TAGAP, TBC1D14, PLEKHG5, RAPGEF5, DEPDC1A, DEPDC1B, ARHGAP11A, FGD3, IQSEC2, FGD4, TBC1D2, ALS2CL, DOCK9, E130306D19RIK, ECT2, RGS14, ARHGAP26, RALGDS, ARHGEF10, DNMBP, ARHGAP33, RGS1, RGS2, RIN2, SRGAP3, RANGRF, SPATA13, TBC1D20, ARAP1, ARHGAP10, BCAR3	921	367	13288	1.65114	0.767427	0.0926588	2.45697
GOTERM_MF_FAT	GO:0019887~protein kinase regulator activity	12	0.0886852	0.00214122	CCNE2, CCNE1, CKS1B, PRKAR2B, ANKRD54, CCND1, CDKN1B, HEXIM1, CKS2, FGF13, NOS2, TRIB1	921	59	13288	2.93447	0.859628	0.115485	3.29335
GOTERM_MF_FAT	GO:0019899~enzyme binding	29	0.214323	0.00235101	EID1, WFS1, NLRP1A, CHEK1, AURKA, DAAM1, GCLM, CTNNB1, SORBS1, SQSTM1, ALS2CL, INF2, TWF2, DOCK9, CENPE, PEA15A, ECT2, SIRT2, ADRB2, CCND1, DUSP2, CLEC12A, CD300A, CSTB, TGIF1, MARCKS, RANGRF, AKAP8, APBB2	921	229	13288	1.8271	0.88422	0.119114	3.61051
GOTERM_MF_FAT	GO:0032403~protein complex binding	14	0.103466	0.00253624	VMAC, LGALS3, ITGB5, TREX1, L1CAM, FCGRT, FCGR1, ADRB2, ANKRD54, ACVR2B, ITGA6, FCGR2B, SORBS1, GPNMB	921	78	13288	2.5896	0.902329	0.121229	3.88973
GOTERM_MF_FAT	GO:0003774~motor activity	20	0.147809	0.00306132	KIF14, KIF23, KIF22, KIFC1, KIF3A, KIF11, MYO1D, KIF15, MYO1F, CENPE, KIFC3, DCTN2, KIF2C, MYO10, DYNLL1, KIF4, KIF20B, MYH7B, KIF20A, DNM2	921	138	13288	2.09098	0.939703	0.137409	4.67712
GOTERM_MF_FAT	GO:0005089~Rho guanyl-nucleotide exchange factor activity	13	0.0960757	0.00324721	FGD2, PLEKHG3, PLEKHG5, DOCK9, TTN, E130306D19RIK, ECT2, SPATA13, ARHGEF10, FGD3, ALS2CL, DNMBP, FGD4	921	71	13288	2.64171	0.949171	0.1384	4.95442
GOTERM_MF_FAT	GO:0004197~cysteine-type endopeptidase activity	12	0.0886852	0.00366049	CFLAR, CTSL, CTSZ, CTSK, CAPN5, CASP7, LGMN, MALT1, CTSB, TTN, CRADD, CTSF	921	63	13288	2.74815	0.965236	0.147822	5.56824
GOTERM_MF_FAT	GO:0004674~protein serine/threonine kinase activity	45	0.33257	0.003933	CDK18, NEK2, MKNK2, BMPR2, TTK, AURKA, CHEK1, AURKB, TTN, DMPK, SBK1, PKN3, SPEG, CAMK2D, DYRK3, PAK1, AATK, IRAK2, CDK1, SGK3, TGFBR1, PIM1, PBK, GSG2, WEE1, DAPK1, RPS6KA5, IKBKE, HUNK, ACVR2B, MAP3K15, PLK3, MAPK12, PLK2, CCND3, RPS6KA2, PLK1, HIPK2, ERN1, CAMK1, BUB1B, CDK20, NEK6, MELK, BMPR1A	921	421	13288	1.54216	0.972941	0.151325	5.97094
GOTERM_MF_FAT	GO:0003677~DNA binding	152	1.12335	0.00393816	AKNA, JDP2, HMGN5, CTNNB1, ZFP784, H2AFV, DDX11, GATA3, RABGEF1, CREB3L1, PMS2, BAHCC1, H2AFX, H1F0, ZFP691, RBL2, NEIL3, RXRA, LIG1, POLE, ZHX2, ANKRD33B, GTF2IRD2, TOPBP1, SIX4, JUNB, DDIT3, ESCO2, RFC5, UHRF1, JUN, TGIF1, AKAP8, TNFAIP3, SMARCA2, DSCC1, ZFAND5, HMGB2, MYBL2, OBFC2A, JRK, POLE2, JUND, TFDP2, BHLHE40, WDHD1, POLQ, DNMT3B, HELLS, ERCC6L, MAFF, PIF1, SMAD6, REFBP2, RYBP, KLF16, PP…	921	1781	13288	1.23134	0.973069	0.145425	5.97855
GOTERM_MF_FAT	GO:0016791~phosphatase activity	29	0.214323	0.00408495	PDP1, PFKFB3, SGPP1, PTPN23, PPIP5K2, ACP5, MTM1, DUSP14, DUSP16, CTDSP2, PTPN18, PTPN5, BPGM, CDKN3, CDC25C, PTPRN, PTPRO, DUSP5, EYA4, MTMR11, DUSP4, DUSP2, DUSP1, PTP4A3, PTPRV, MTMR10, PON2, DUSP8, DUSP6	921	238	13288	1.75801	0.97647	0.144636	6.19479
GOTERM_MF_FAT	GO:0004721~phosphoprotein phosphatase activity	21	0.155199	0.0041053	PDP1, PTPN18, PTPN5, PTPN23, PTPRN, CDC25C, CDKN3, PTPRO, DUSP5, MTM1, EYA4, DUSP4, DUSP2, DUSP1, PTP4A3, PTPRV, DUSP14, DUSP16, CTDSP2, DUSP8, DUSP6	921	152	13288	1.99331	0.976906	0.139918	6.22474
GOTERM_MF_FAT	GO:0019207~kinase regulator activity	13	0.0960757	0.00410795	CKS1B, FGF13, TRIB1, CCNE2, CCNE1, PRKAR2B, CCND1, ANKRD54, CDKN1B, DAPP1, HEXIM1, CKS2, NOS2	921	73	13288	2.56933	0.976962	0.134999	6.22863
GOTERM_MF_FAT	GO:0005088~Ras guanyl-nucleotide exchange factor activity	14	0.103466	0.00442356	FGD2, DOCK9, TTN, E130306D19RIK, ECT2, ARHGEF10, DNMBP, PLEKHG3, PLEKHG5, RAPGEF5, SPATA13, FGD3, FGD4, ALS2CL	921	83	13288	2.4336	0.982768	0.139642	6.69183
GOTERM_MF_FAT	GO:0043566~structure-specific DNA binding	13	0.0960757	0.00573279	EXO1, FOS, CLSPN, RAD51AP1, MCM7, MSH2, REFBP2, PMS2, TREX1, BRCA2, OBFC2A, MCM6, CTNNB1	921	76	13288	2.46791	0.994838	0.171455	8.59052
GOTERM_MF_FAT	GO:0005085~guanyl-nucleotide exchange factor activity	20	0.147809	0.00615549	FGD2, DOCK9, RASGEF1B, TTN, E130306D19RIK, ECT2, ARHGEF10, RALGDS, DNMBP, PLEKHG3, TAGAP, PLEKHG5, RAPGEF5, RANGRF, SPATA13, FGD3, ALS2CL, FGD4, IQSEC2, BCAR3	921	147	13288	1.96297	0.996503	0.17719	9.19576
GOTERM_MF_FAT	GO:0000287~magnesium ion binding	42	0.310398	0.0106984	PDP1, PSTK, FIGNL1, NEK2, BMPR2, MKNK2, ERI2, AURKB, TTN, DMPK, FDFT1, ENO2, ENO3, DYRK3, CERK, ACSL4, FAHD2A, EXO1, NUDT19, REV1, MAT2A, GEN1, NUDT14, LIG1, TGFBR1, TREX1, ATP11C, GSG2, WEE1, ATP7A, RPS6KA5, EYA4, ACVR2B, MAP3K15, MAPK12, RPS6KA2, SLC41A2, ERN1, PRPS2, NEK6, SRXN1, BMPR1A	921	409	13288	1.48158	0.999947	0.279938	15.4682
GOTERM_MF_FAT	GO:0016564~transcription repressor activity	25	0.184761	0.0111673	KHDRBS1, EID1, ZBTB32, PPARD, JDP2, E2F7, RYBP, CBX3, ZEB2, CBX5, TCFCP2L1, HDAC5, ATF3, CASP8AP2, HDAC1, HEXIM1, NMRAL1, HIPK2, BCL6B, TGIF1, FABP4, BHLHE40, KLF4, C1D, ETV3	921	211	13288	1.70945	0.999966	0.282391	16.0918
GOTERM_MF_FAT	GO:0003684~damaged DNA binding	7	0.0517331	0.0130055	REV1, MSH2, NEIL3, H2AFX, BRCA1, ESCO2, RAD51	921	29	13288	3.48257	0.999994	0.312522	18.496
GOTERM_MF_FAT	GO:0005096~GTPase activator activity	23	0.16998	0.0135675	ARHGAP19, ARHGAP18, RABGAP1L, RGS14, ARHGAP26, IQGAP1, RASAL2, HMHA1, RASAL1, ARHGAP33, RGS1, RGS2, TBC1D14, RIN2, SRGAP3, DEPDC1A, ARHGAP11A, DEPDC1B, TBC1D20, ARAP1, ALS2CL, ARHGAP10, TBC1D2	921	192	13288	1.72833	0.999996	0.315578	19.218
GOTERM_MF_FAT	GO:0008138~protein tyrosine/serine/threonine phosphatase activity	8	0.0591235	0.0142138	DUSP5, DUSP4, DUSP2, DUSP1, DUSP14, DUSP16, DUSP8, DUSP6	921	38	13288	3.03743	0.999998	0.320014	20.0409
GOTERM_MF_FAT	GO:0042379~chemokine receptor binding	8	0.0591235	0.0163179	CCL3, CCL2, CXCL16, CXCL2, CCL9, NUP85, CCL4, CCL7	921	39	13288	2.95955	1	0.349871	22.666
GOTERM_MF_FAT	GO:0004386~helicase activity	17	0.125637	0.0164167	PIF1, TDRD9, SKIV2L2, RAD54L, MCM6, DNA2, FANCM, DDX55, MCM7, ERCC6, DDX11, DHX40, POLQ, CHD5, SMARCA2, HELLS, ERCC6L	921	129	13288	1.90134	1	0.343729	22.7873
GOTERM_MF_FAT	GO:0005164~tumor necrosis factor receptor binding	6	0.0443426	0.0185921	SIVA1, TNF, LST1, TNFSF13B, TNFSF9, LTB	921	23	13288	3.76377	1	0.371622	25.4126
GOTERM_MF_FAT	GO:0046982~protein heterodimerization activity	16	0.118247	0.0198303	PPARD, CEBPB, TGFBR1, LSM6, POLA1, RRAGA, NR4A1, BCL2L1, PDSS1, SGTB, GCLM, SMC4, FOS, LSM5, MYH7B, BARD1	921	121	13288	1.90781	1	0.382958	26.8693
GOTERM_MF_FAT	GO:0008047~enzyme activator activity	27	0.199542	0.0234304	PPARD, ARHGAP19, ARHGAP18, RABGAP1L, FGF13, IQGAP1, RASAL2, RASAL1, HMHA1, CASP8AP2, TBC1D14, DEPDC1A, ARHGAP11A, DEPDC1B, TBC1D2, ALS2CL, RGS14, ARHGAP26, ARHGAP33, RGS1, RGS2, SRGAP3, RIN2, TBC1D20, ARAP1, ARHGAP10, MGST2	921	249	13288	1.56446	1	0.426996	30.9548
GOTERM_MF_FAT	GO:0019901~protein kinase binding	11	0.0812948	0.0237499	CCND1, DUSP2, TWF2, SORBS1, SQSTM1, TGIF1, CENPE, MARCKS, CHEK1, AKAP8, PEA15A	921	71	13288	2.23529	1	0.423302	31.3069
GOTERM_MF_FAT	GO:0003697~single-stranded DNA binding	7	0.0517331	0.0239886	RAD51AP1, MCM7, REFBP2, TREX1, BRCA2, OBFC2A, MCM6	921	33	13288	3.06044	1	0.418691	31.5688
GOTERM_MF_FAT	GO:0008234~cysteine-type peptidase activity	18	0.133028	0.0240927	CFLAR, CTSZ, CAPN5, USP1, LGMN, MALT1, ESPL1, TTN, CRADD, CTSL, PGPEP1, CTSK, USP18, CASP7, USP49, CTSB, TNFAIP3, CTSF	921	146	13288	1.77877	1	0.412502	31.6827
GOTERM_MF_FAT	GO:0005516~calmodulin binding	15	0.110857	0.0256717	TRPM4, SLC8A1, MARCKSL1, MYO1D, PHKA1, MYO1F, RRAD, TTN, IQGAP1, DAPK1, CAMK2D, CAMK1, MARCKS, NOS2, ASPM	921	114	13288	1.89839	1	0.425359	33.3894
GOTERM_MF_FAT	GO:0042801~polo kinase kinase activity	3	0.0221713	0.0261537	PLK3, PLK2, PLK1	921	4	13288	10.8208	1	0.424041	33.9023
GOTERM_MF_FAT	GO:0046914~transition metal ion binding	205	1.51504	0.0262684	MOCOS, JUB, S100A6, SC5D, PDLIM7, PTGS2, ZNRF1, PRIM1, HMHA1, ZFP472, G2E3, NUDT19, ZFP324, RXRA, POLE, PIM1, ZHX2, ESCO2, UHRF1, ADAMTS1, ZFP825, ZNHIT3, SIVA1, ETOHI1, ACP5, RFFL, SFXN2, ZFP759, SFXN5, SLC11A2, SLC11A1, 2610008E11RIK, FBXO5, SLC31A2, DNMT3B, PLAGL2, AGBL3, CRIP1, TGFBR1, RYBP, KLF16, ZBTB45, ZSCAN2, ZFP748, ZFP809, ZFP808, LASP1, BCL6B, ZFP341, PRKRIR, KLF4, BCO2, ZBTB32, PXDN,…	921	2608	13288	1.13409	1	0.418332	34.0238
GOTERM_MF_FAT	GO:0022890~inorganic cation transmembrane transporter activity	16	0.118247	0.0292812	TCIRG1, SLC9A9, ATP6V1H, ATP6V1D, SLC11A2, ATP7A, ATP6V1C1, ATP2B1, SLC11A1, ATP6V1A, UQCRH, SLC22A4, SLC31A2, ATP6V0D1, ATP6V0D2, ATP5K	921	127	13288	1.81768	1	0.446661	37.1419
GOTERM_MF_FAT	GO:0032813~tumor necrosis factor receptor superfamily binding	6	0.0443426	0.0306378	SIVA1, TNF, LST1, TNFSF13B, TNFSF9, LTB	921	26	13288	3.32949	1	0.454717	38.5004
GOTERM_MF_FAT	GO:0051183~vitamin transporter activity	5	0.0369522	0.0319991	PDPN, SLC23A2, SLC2A1, SLC22A4, SLC46A1	921	18	13288	4.00772	1	0.462396	39.8359
GOTERM_MF_FAT	GO:0004672~protein kinase activity	53	0.391693	0.034758	CDK18, TTK, AURKA, AURKB, FES, TTN, DMPK, PKN3, PAK1, IRAK2, CDK1, SGK3, PIM1, PBK, WEE1, DAPK1, HUNK, ACVR2B, CCND1, MAP3K15, CCND3, HIPK2, ERN1, CAMK1, BUB1B, TXK, NEK6, MELK, NEK2, MKNK2, BMPR2, CHEK1, SRC, TRIB1, SBK1, SPEG, CAMK2D, DYRK3, CSF1R, AATK, RYK, TGFBR1, SYKB, GSG2, RPS6KA5, IKBKE, PLK3, MAPK12, PLK2, RPS6KA2, PLK1, CDK20, BMPR1A	921	583	13288	1.31162	1	0.483832	42.4598
GOTERM_MF_FAT	GO:0004091~carboxylesterase activity	14	0.103466	0.0355196	LPL, LIPA, NCEH1, ABHD15, PTRH1, ACOT2, ESD, DAGLB, JMJD7, PAFAH1B3, PON2, PLA2G2E, PLA2G5, PON3	921	108	13288	1.87027	1	0.484468	43.1649
GOTERM_MF_FAT	GO:0019865~immunoglobulin binding	4	0.0295617	0.0358837	LGALS3, FCGR2B, FCGRT, FCGR1	921	11	13288	5.24647	1	0.481257	43.4992
GOTERM_MF_FAT	GO:0005080~protein kinase C binding	4	0.0295617	0.0358837	TWF2, SQSTM1, MARCKS, PEA15A	921	11	13288	5.24647	1	0.481257	43.4992
GOTERM_MF_FAT	GO:0051184~cofactor transporter activity	4	0.0295617	0.0358837	PDPN, SLC6A8, SLC22A4, SLC46A1	921	11	13288	5.24647	1	0.481257	43.4992
GOTERM_MF_FAT	GO:0019955~cytokine binding	12	0.0886852	0.0400054	PLP2, ACVR2B, TNFRSF1B, IL18RAP, CSF2RB2, IL10RA, TGFBR1, CX3CR1, IL7R, IFNGR1, IL6RA, CSF1R	921	88	13288	1.96743	1	0.512856	47.1572
GOTERM_MF_FAT	GO:0016725~oxidoreductase activity, acting on CH or CH2 groups	3	0.0221713	0.0416057	XDH, RRM2, RRM1	921	5	13288	8.65668	1	0.520235	48.5167
GOTERM_MF_FAT	GO:0019864~IgG binding	3	0.0221713	0.0416057	FCGR2B, FCGRT, FCGR1	921	5	13288	8.65668	1	0.520235	48.5167
GOTERM_MF_FAT	GO:0008009~chemokine activity	7	0.0517331	0.0447161	CCL3, CCL2, CXCL16, CXCL2, CCL9, CCL4, CCL7	921	38	13288	2.65775	1	0.539756	51.0661
GOTERM_MF_FAT	GO:0003887~DNA-directed DNA polymerase activity	6	0.0443426	0.0529503	REV1, POLE2, POLE, POLA1, POLQ, ESCO2	921	30	13288	2.88556	1	0.59589	57.2563
GOTERM_MF_FAT	GO:0015078~hydrogen ion transmembrane transporter activity	11	0.0812948	0.0560978	SLC9A9, TCIRG1, SLC11A2, ATP6V1C1, ATP6V1A, UQCRH, ATP6V1H, ATP6V0D1, ATP6V1D, ATP6V0D2, ATP5K	921	82	13288	1.93544	1	0.611065	59.4225
GOTERM_MF_FAT	GO:0046872~metal ion binding	289	2.13584	0.0583389	SLC9A9, S100A4, PDP1, MOCOS, JUB, SC5D, S100A6, EIF2C2, PTGS2, PDLIM7, AURKB, SYT7, ZNRF1, PRIM1, ZFP472, HMHA1, G2E3, NUDT19, ZFP324, NUDT13, LIG1, RXRA, NUDT14, POLE, PIM1, ZHX2, F9, ESCO2, UHRF1, ADAMTS1, PLA2G2E, NEK6, ZFP825, ZNHIT3, SIVA1, ETOHI1, NEK2, ACP5, RFFL, SFXN2, ZFP759, SFXN5, SLC11A2, SLC11A1, 2610008E11RIK, FBXO5, SLC31A2, FAHD2A, DNMT3B, PLAGL2, MGAT4B, AGBL3, CRIP1, TGFBR1, KL…	921	3850	13288	1.08302	1	0.619389	60.9019
GOTERM_MF_FAT	GO:0005083~small GTPase regulator activity	23	0.16998	0.0588814	FGD2, DOCK9, RABGAP1L, TTN, E130306D19RIK, ECT2, ARHGEF10, IQGAP1, DNMBP, PLEKHG3, ARHGAP33, TBC1D14, PLEKHG5, RAPGEF5, TBC1D20, SPATA13, FGD3, ARAP1, ALS2CL, FGD4, IQSEC2, ARHGAP10, TBC1D2	921	223	13288	1.48807	1	0.616503	61.2523
GOTERM_MF_FAT	GO:0005375~copper ion transmembrane transporter activity	3	0.0221713	0.0595858	ATP7A, SLC11A2, SLC31A2	921	6	13288	7.2139	1	0.614727	61.7029
GOTERM_MF_FAT	GO:0043169~cation binding	291	2.15062	0.0610206	SLC9A9, S100A4, PDP1, MOCOS, JUB, SC5D, S100A6, EIF2C2, PTGS2, PDLIM7, AURKB, SYT7, ZNRF1, PRIM1, ZFP472, HMHA1, G2E3, NUDT19, ZFP324, NUDT13, LIG1, RXRA, NUDT14, POLE, PIM1, ZHX2, F9, ESCO2, UHRF1, ADAMTS1, PLA2G2E, NEK6, ZFP825, ZNHIT3, SIVA1, ETOHI1, NEK2, ACP5, RFFL, SFXN2, ZFP759, SFXN5, SLC11A2, SLC11A1, 2610008E11RIK, FBXO5, SLC31A2, FAHD2A, DNMT3B, PLAGL2, MGAT4B, AGBL3, CRIP1, TGFBR1, KL…	921	3885	13288	1.08069	1	0.617572	62.6056
GOTERM_MF_FAT	GO:0008270~zinc ion binding	164	1.21203	0.0616869	OTTMUSG00000016609, JUB, S100A6, PDLIM7, CNDP2, CAR5B, ZNRF1, MOBKL2B, LNX1, TRIM46, PRIM1, ZFP784, ZFP472, HMHA1, G2E3, GATA3, TIMM9, RABGEF1, LONRF3, ZFP691, ZFP324, NEIL3, RXRA, POLE, ZHX2, ESCO2, TNS3, UHRF1, ADAMTS1, AKAP8, TNFAIP3, NEURL3, ZFP825, ZNHIT3, AMZ1, FGD2, TRAF1, SIVA1, ZFAND5, ETOHI1, RFFL, ZFP763, ZFP759, TRIM65, RASAL1, 2610008E11RIK, QTRTD1, FBXO5, TRAF5, DNMT3B, PGGT1B, FGD3…	921	2105	13288	1.12407	1	0.615617	63.018
GOTERM_MF_FAT	GO:0015294~solute:cation symporter activity	10	0.0739044	0.0640618	SLC1A4, SLC2A9, SLC2A6, SLC23A2, SLC6A8, PCNT, SLC6A4, SLC12A5, SLC2A1, SLC10A7	921	73	13288	1.97641	1	0.623989	64.4536
GOTERM_MF_FAT	GO:0016298~lipase activity	11	0.0812948	0.0641102	PLD3, LPL, LIPA, SMPDL3B, SMPDL3A, JMJD7, HMOX1, PAFAH1B3, PLA2G2E, PLA2G5, DAGLB	921	84	13288	1.88935	1	0.618393	64.4823
GOTERM_MF_FAT	GO:0043167~ion binding	294	2.17279	0.0643702	SLC9A9, S100A4, PDP1, MOCOS, JUB, SC5D, S100A6, EIF2C2, PTGS2, PDLIM7, AURKB, SYT7, ZNRF1, PRIM1, ZFP472, HMHA1, G2E3, NUDT19, ZFP324, NUDT13, LIG1, RXRA, NUDT14, POLE, PIM1, ZHX2, F9, ESCO2, UHRF1, ADAMTS1, PLA2G2E, NEK6, ZFP825, ZNHIT3, SIVA1, ETOHI1, NEK2, ACP5, RFFL, SFXN2, ZFP759, SFXN5, SLC11A2, SLC11A1, 2610008E11RIK, FBXO5, SLC31A2, FAHD2A, DNMT3B, PLAGL2, MGAT4B, AGBL3, CRIP1, TGFBR1, KL…	921	3934	13288	1.07823	1	0.614143	64.6362
GOTERM_MF_FAT	GO:0008134~transcription factor binding	28	0.206932	0.0658773	ENY2, EID1, ZBTB32, PPARD, ASCC1, NFKBIA, CTNNB1, DIP2A, DIP2C, CASP8AP2, SQSTM1, MDFIC, CREG1, TFB2M, MYCBP, RYBP, CENPF, HMGA1, SIRT2, HDAC5, EAF1, HDAC1, 0610009B22RIK, HIPK2, LCOR, APBB2, ARAP1, C1D	921	288	13288	1.4027	1	0.617243	65.5157
GOTERM_MF_FAT	GO:0005024~transforming growth factor beta receptor activity	4	0.0295617	0.0678672	ACVR2B, TGFBR1, BMPR2, BMPR1A	921	14	13288	4.12223	1	0.622959	66.6457
GOTERM_MF_FAT	GO:0042169~SH2 domain binding	4	0.0295617	0.0678672	SH3PXD2B, LAT2, SQSTM1, SHCBP1	921	14	13288	4.12223	1	0.622959	66.6457
GOTERM_MF_FAT	GO:0004675~transmembrane receptor protein serine/threonine kinase activity	4	0.0295617	0.0678672	ACVR2B, TGFBR1, BMPR2, BMPR1A	921	14	13288	4.12223	1	0.622959	66.6457
GOTERM_MF_FAT	GO:0019900~kinase binding	11	0.0812948	0.0683785	CCND1, DUSP2, TWF2, SORBS1, SQSTM1, TGIF1, CENPE, MARCKS, CHEK1, AKAP8, PEA15A	921	85	13288	1.86713	1	0.620289	66.9304
GOTERM_MF_FAT	GO:0015077~monovalent inorganic cation transmembrane transporter activity	11	0.0812948	0.0774452	SLC9A9, TCIRG1, SLC11A2, ATP6V1C1, ATP6V1A, UQCRH, ATP6V1H, ATP6V0D1, ATP6V1D, ATP6V0D2, ATP5K	921	87	13288	1.8242	1	0.662383	71.616
GOTERM_MF_FAT	GO:0005351~sugar:hydrogen symporter activity	4	0.0295617	0.0943301	SLC2A9, SLC2A6, PCNT, SLC2A1	921	16	13288	3.60695	1	0.731614	78.7312
GOTERM_MF_FAT	GO:0005402~cation:sugar symporter activity	4	0.0295617	0.0943301	SLC2A9, SLC2A6, PCNT, SLC2A1	921	16	13288	3.60695	1	0.731614	78.7312
KEGG_PATHWAY	mmu04110:Cell cycle	30	0.221713	2.29692e-08	E2F3, TTK, CHEK1, TGFB1, CCNE2, CCNE1, MCM7, CDKN2C, TFDP2, CCNA2, CDC6, CDK1, RBL2, RBL1, ESPL1, CDC20, CDC25C, WEE1, MCM6, CCNB1, CCND1, CCNB2, CDKN1B, MAD2L1, HDAC1, CCND3, PLK1, BUB1B, GADD45B, GADD45A	420	128	5738	3.20201	3.90476e-06	3.90476e-06	2.80221e-05
KEGG_PATHWAY	mmu04142:Lysosome	24	0.17737	1.20745e-05	TCIRG1, HYAL1, CTSZ, NAGLU, LIPA, LGMN, ACP5, ATP6V1H, SLC11A2, SLC11A1, CTSL, NPC1, CTSK, CD68, GLA, CTSE, GAA, CTSD, CTSB, ATP6V0D1, ATP6V0D2, CLN5, CTSF, IDUA	420	119	5738	2.75534	0.00205057	0.00102581	0.0147296
KEGG_PATHWAY	mmu05222:Small cell lung cancer	17	0.125637	0.000353684	TRAF1, CKS1B, E2F3, PTGS2, PIK3CB, RXRA, PIK3CD, NFKBIA, BCL2L1, CCNE2, CCNE1, CCND1, CDKN1B, ITGA6, ITGAV, NOS2, TRAF5	420	85	5738	2.73238	0.0583644	0.0198461	0.430635
KEGG_PATHWAY	mmu04115:p53 signaling pathway	15	0.110857	0.0003687	BID, CDK1, LRDD, CHEK1, SESN1, CCNE2, CCNB1, CCNE1, CCND1, CCNB2, CCND3, RRM2, SERPINE1, GADD45B, GADD45A	420	69	5738	2.96998	0.060766	0.0155505	0.448881
KEGG_PATHWAY	mmu04010:MAPK signaling pathway	36	0.266056	0.000377923	TNF, TM4SF19, PDGFB, MKNK2, FGF13, TGFB1, FOS, HSPA2, DUSP14, JUND, DUSP16, PAK1, NFATC2, PTPN5, TGFBR1, NR4A1, FLNC, DDIT3, DUSP5, RPS6KA5, DUSP4, DUSP2, MAPK12, DUSP1, RPS6KA2, JMJD7, JUN, STMN1, GADD45B, PLA2G2E, DUSP8, CACNA1D, GADD45A, PLA2G5, DUSP6, CACNA1B	420	265	5738	1.85596	0.062238	0.0127696	0.460085
KEGG_PATHWAY	mmu03030:DNA replication	10	0.0739044	0.000690532	RFC5, PRIM1, DNA2, RPA2, MCM7, POLE2, LIG1, POLE, POLA1, MCM6	420	35	5738	3.9034	0.110798	0.0193816	0.839188
KEGG_PATHWAY	mmu04060:Cytokine-cytokine receptor interaction	33	0.243884	0.000754171	CSF3, CCL3, TNF, CCL2, PDGFB, CSF2RB2, TNFRSF12A, CXCL2, BMPR2, CCL9, IL7R, CCL4, TGFB1, IL17RA, CCL7, IL10, TNFRSF1B, IL10RA, LTB, IFNGR1, CSF1R, IL18RAP, TGFBR1, TNFRSF13B, TNFSF9, IL6RA, OSM, ACVR2B, RELT, TNFSF13B, CXCL16, CX3CR1, BMPR1A	420	244	5738	1.84772	0.120373	0.0181556	0.9162
KEGG_PATHWAY	mmu04662:B cell receptor signaling pathway	15	0.110857	0.00171638	TM4SF19, PIK3CB, NFKBIB, PIK3CD, NFKBIA, SYKB, MALT1, CD72, FOS, FCGR2B, DAPP1, JUN, CD81, NFATC2, BLNK	420	80	5738	2.56161	0.253258	0.0358461	2.07394
KEGG_PATHWAY	mmu05200:Pathways in cancer	39	0.288227	0.00201767	TRAF1, BID, CKS1B, E2F3, PPARD, PDGFB, PTGS2, NFKBIA, FGF13, BCL2L1, TCF7L2, TGFB1, CTNNB1, CCNE2, FOS, CCNE1, ITGAV, SLC2A1, NOS2, TRAF5, CSF1R, PIK3CB, MSH2, RXRA, TGFBR1, PIK3CD, BRCA2, BIRC5, BAD, FZD5, RALGDS, DAPK1, RAD51, CCND1, RASSF5, CDKN1B, ITGA6, HDAC1, JUN	420	323	5738	1.64958	0.290611	0.0374316	2.43391
KEGG_PATHWAY	mmu05215:Prostate cancer	15	0.110857	0.00526603	E2F3, PDGFB, PIK3CB, PIK3CD, NFKBIA, CREB5, BAD, TCF7L2, CTNNB1, CCNE2, CCNE1, CCND1, CDKN1B, CREB3L1, GSTP1	420	90	5738	2.27698	0.592449	0.0858485	6.23836
KEGG_PATHWAY	mmu04114:Oocyte meiosis	17	0.125637	0.00889834	CDK1, TM4SF19, SGOL1, CDC20, AURKA, ESPL1, CDC25C, CCNE2, CCNB1, CCNE1, MAD2L1, CCNB2, MAPK12, PLK1, RPS6KA2, CAMK2D, FBXO5	420	115	5738	2.01959	0.781176	0.129019	10.3309
KEGG_PATHWAY	mmu05210:Colorectal cancer	14	0.103466	0.00896891	PIK3CB, MSH2, TGFBR1, PIK3CD, BIRC5, BAD, FZD5, TCF7L2, RALGDS, TGFB1, CTNNB1, FOS, CCND1, JUN	420	86	5738	2.22403	0.783809	0.119824	10.4088
KEGG_PATHWAY	mmu04210:Apoptosis	14	0.103466	0.00986801	IRAK2, BID, CFLAR, TNF, TM4SF19, PIK3CB, CSF2RB2, PIK3CD, NFKBIA, ENDOD1, BCL2L1, BAD, PRKAR2B, CASP7	420	87	5738	2.19847	0.814721	0.121627	11.3954
KEGG_PATHWAY	mmu03430:Mismatch repair	6	0.0443426	0.0189126	RFC5, EXO1, RPA2, MSH2, LIG1, PMS2	420	22	5738	3.72597	0.961068	0.206937	20.7799
KEGG_PATHWAY	mmu05220:Chronic myeloid leukemia	12	0.0886852	0.0211136	CCND1, E2F3, CDKN1B, HDAC1, GAB2, PIK3CB, TGFBR1, PIK3CD, NFKBIA, BCL2L1, BAD, TGFB1	420	76	5738	2.15714	0.973424	0.214826	22.9211
KEGG_PATHWAY	mmu05014:Amyotrophic lateral sclerosis (ALS)	10	0.0739044	0.0211393	BID, GPX1, TNFRSF1B, TNF, TM4SF19, MAPK12, CCS, BCL2L1, CAT, BAD	420	57	5738	2.39683	0.973542	0.203089	22.9458
KEGG_PATHWAY	mmu03320:PPAR signaling pathway	12	0.0886852	0.027406	LPL, PPARD, CYP27A1, SORBS1, RXRA, FABP4, ACSL4, PCK2, ACAA1A, FABP5, PLTP, ANGPTL4	420	79	5738	2.07523	0.991121	0.242616	28.7528
KEGG_PATHWAY	mmu00100:Steroid biosynthesis	5	0.0369522	0.0311293	CYP51, SC5D, LIPA, LSS, FDFT1	420	17	5738	4.01821	0.995374	0.258197	32.0099
KEGG_PATHWAY	mmu04621:NOD-like receptor signaling pathway	10	0.0739044	0.0346237	TNF, CCL2, MAPK12, NFKBIB, CXCL2, NFKBIA, NLRP1A, NLRP3, TNFAIP3, CCL7	420	62	5738	2.20353	0.997497	0.270416	34.9419
KEGG_PATHWAY	mmu05212:Pancreatic cancer	11	0.0812948	0.0350937	CCND1, E2F3, PIK3CB, TGFBR1, PIK3CD, BRCA2, BCL2L1, BAD, TGFB1, RALGDS, RAD51	420	72	5738	2.08724	0.997696	0.261886	35.3273
KEGG_PATHWAY	mmu05322:Systemic lupus erythematosus	14	0.103466	0.0359324	TNF, C3, SNRPD1, FCGR4, ACTN1, CBX3, FCGR1, IL10, CD86, FCGR2B, H2AFV, HIST3H2A, H2AFX, H2-DMA	420	103	5738	1.85696	0.998013	0.256388	36.0098
KEGG_PATHWAY	mmu05412:Arrhythmogenic right ventricular cardiomyopathy (ARVC)	11	0.0812948	0.0447422	SLC8A1, ITGA6, ITGAV, ITGB7, ITGA7, ITGB5, ACTN1, ITGA4, CACNA1D, TCF7L2, CTNNB1	420	75	5738	2.00375	0.999583	0.29792	42.7896
KEGG_PATHWAY	mmu04660:T cell receptor signaling pathway	15	0.110857	0.047506	TNF, TM4SF19, PIK3CB, NFKBIB, PIK3CD, NFKBIA, MALT1, IL10, PDCD1, FOS, NCK2, MAPK12, JUN, PAK1, NFATC2	420	118	5738	1.73668	0.999745	0.302146	44.7766
KEGG_PATHWAY	mmu04370:VEGF signaling pathway	11	0.0812948	0.0483222	TM4SF19, MAPK12, PTGS2, PIK3CB, JMJD7, PIK3CD, BAD, PLA2G2E, NFATC2, SRC, PLA2G5	420	76	5738	1.97738	0.99978	0.295896	45.3512
KEGG_PATHWAY	mmu04350:TGF-beta signaling pathway	12	0.0886852	0.0505848	ACVR2B, TNF, ID2, RBL2, SMAD6, TGFBR1, RBL1, BMPR2, SMURF1, THBS3, TGFB1, BMPR1A	420	87	5738	1.8844	0.999853	0.29741	46.9154
KEGG_PATHWAY	mmu00480:Glutathione metabolism	8	0.0591235	0.0818409	ODC1, GPX1, GM15645, RRM2, RRM1, ANPEP, GCLM, GSTP1, MGST2	420	52	5738	2.10183	1	0.42781	64.7138
KEGG_PATHWAY	mmu05410:Hypertrophic cardiomyopathy (HCM)	11	0.0812948	0.0839114	SLC8A1, TNF, ITGA6, ITGAV, ITGB7, ITGA7, ITGB5, ITGA4, TTN, CACNA1D, TGFB1	420	84	5738	1.78906	1	0.4241	65.6724
KEGG_PATHWAY	mmu04510:Focal adhesion	21	0.155199	0.0848733	PDGFB, PIK3CB, PIK3CD, ACTN1, ITGB5, ITGA4, BAD, FLNC, SRC, CTNNB1, CCND1, ITGA6, CCND3, JUN, ITGB7, ITGAV, ITGA7, PAK1, PARVB, THBS3, SPP1	420	198	5738	1.44899	1	0.416372	66.1095
KEGG_PATHWAY	mmu04630:Jak-STAT signaling pathway	17	0.125637	0.0869801	CSF3, PIK3CB, CSF2RB2, SOCS3, STAM2, PIK3CD, PIM1, BCL2L1, IL7R, IL10, IL6RA, OSM, CCND1, CCND3, IL10RA, SPRED1, IFNGR1	420	152	5738	1.52798	1	0.413413	67.0492
KEGG_PATHWAY	mmu04914:Progesterone-mediated oocyte maturation	11	0.0812948	0.0892527	CCNB1, CDK1, CCNB2, MAD2L1, MAPK12, PLK1, PIK3CB, RPS6KA2, PIK3CD, CDC25C, CCNA2	420	85	5738	1.76801	1	0.411263	68.036
KEGG_PATHWAY	mmu04360:Axon guidance	15	0.110857	0.0952385	TM4SF19, PLXNA1, PLXNA2, L1CAM, FES, SEMA5A, NCK2, SEMA6D, UNC5B, SRGAP3, SEMA4C, SEMA4D, PAK1, NFATC2, SEMA4A	420	131	5738	1.56434	1	0.422385	70.5067
KEGG_PATHWAY	mmu04672:Intestinal immune network for IgA production	8	0.0591235	0.0958688	CD86, TNFSF13B, ITGB7, TNFRSF13B, ITGA4, H2-DMA, IL10, TGFB1	420	54	5738	2.02399	1	0.414564	70.7564
