# Supplementary material for: The Transcriptional Foundations of Sp110-mediated Macrophage (RAW264.7) Resistance to Mycobacterium tuberculosis H37Ra
Source: Sci Rep. 2016 Feb 25;6:22041. doi: 10.1038/srep22041 (PMC4766572; doi:10.1038/srep22041)
Supplement: Supplementary Table S3 [file srep22041-s4.xls]

## Sheet: Sheet1
Differentially expressed genes of uninfected RAW-Sp110 versus uninfected RAW-Control cells (p<0.05, Fold Change>1.5)
Functional annotation of DEG1 is in the Sheet 2.
RAW-Control (UI)-Expression	RAW-Sp110 (UI)-Expression	RAW-Control (UI)-RPKM	RAW-Sp110 (UI)-RPKM	log2 Ratio(RAW-Sp110 (UI)/RAW-Control (UI))	Up-Down-Regulation(RAW-Sp110 (UI)/RAW-Control (UI))	P-value	FDR	Gene Symbol
31	47	2.46243	3.95686	0.684269	Up	0.0391274	0.203691	1110032A03Rik
50	72	1.17625	1.7952	0.609945	Up	0.0208906	0.130943	1700001L05Rik
25	39	1.45508	2.40581	0.725422	Up	0.0482146	0.236566	1700008J07Rik
58	27	2.33967	1.15436	-1.01922	Down	0.00186881	0.0204574	2010111I01Rik
57	34	4.38498	2.77218	-0.661551	Down	0.0331276	0.182071	2210015D19Rik
34	14	4.57917	1.99841	-1.19623	Down	0.00708542	0.059114	2210411K11Rik
75	119	17.3468	29.1713	0.749875	Up	0.000359642	0.00513996	2300009A05Rik
12	33	0.349435	1.01847	1.54331	Up	0.000827996	0.0103709	2310015A10Rik
68	105	6.33668	10.3703	0.710659	Up	0.0013884	0.0161046	2610002J02Rik
212	132	13.7402	9.06737	-0.59965	Down	0.000151776	0.00246079	2610034B18Rik
33	53	3.6522	6.21678	0.767403	Up	0.0154106	0.106272	3000002C10Rik
123	76	25.0513	16.4055	-0.610711	Down	0.00340974	0.0337093	4930404N11Rik
35	53	2.86373	4.5961	0.682514	Up	0.0287464	0.16495	5033406O09Rik
185	107	16.3361	10.0141	-0.706038	Down	4.34e-05	0.000803156	5730508B09Rik
73	42	4.04746	2.46808	-0.713631	Down	0.00982034	0.0758594	6030422M02Rik
72	45	4.65583	3.08409	-0.594196	Down	0.0292608	0.167048	6030429G01Rik
111	65	6.15677	3.82114	-0.688172	Down	0.0019945	0.0216546	6030446N20Rik
65	36	8.54296	5.01472	-0.768567	Down	0.00940798	0.073491	6230427J02Rik
65	39	3.58844	2.28195	-0.653089	Down	0.024342	0.146837	6530401N04Rik
12	23	0.495509	1.00658	1.02248	Up	0.0435972	0.220892	9330020H09Rik
64	94	3.55822	5.53898	0.638465	Up	0.00593758	0.0516336	9330151L19Rik
30	14	2.38702	1.18063	-1.01566	Down	0.0268994	0.156756	A030009H04Rik
34	16	1.19511	0.596072	-1.00359	Down	0.0194218	0.124191	A230051G13Rik
121	16	5.27815	0.739717	-2.83499	Down	4.57e-20	4.33e-18	A330021E22Rik
341	533	18.5649	30.7549	0.72824	Up	1.66e-13	9.97e-12	Aagab
35	14	0.482871	0.204711	-1.23805	Down	0.00498498	0.0452368	Abca1
119	54	11.8207	5.68511	-1.05605	Down	4.09e-06	9.56e-05	Acp5
92	178	4.69284	9.62315	1.03605	Up	9.29e-09	3.44e-07	Acsbg1
1848	2864	56.8045	93.3047	0.715943	Up	1.12e-63	3.88e-61	Adam10
161	83	9.48776	5.184	-0.872001	Down	4.78e-06	0.000110273	Adamtsl5
17	36	1.3391	3.00548	1.16634	Up	0.0047757	0.0438283	Adora3
71	102	4.30964	6.56193	0.606554	Up	0.0061745	0.0532181	Afmid
13	30	0.326674	0.79899	1.29033	Up	0.00538646	0.0481023	Agap2
231	136	17.1194	10.6823	-0.68041	Down	9.65e-06	0.000208396	Agpat4
83	131	2.45737	4.11067	0.74226	Up	0.00020622	0.00320124	Aim1l
329	714	33.2169	76.403	1.20171	Up	1.47e-38	3.16e-36	Akr1b3
1451	2363	157.507	271.861	0.787448	Up	4.61e-62	1.53e-59	Akr1b8
37	19	2.27513	1.23825	-0.87765	Down	0.0290604	0.166098	Aldh1b1
38	16	0.952525	0.425072	-1.16405	Down	0.00526522	0.047164	Aldh5a1
69	36	3.14556	1.73941	-0.854723	Down	0.00336578	0.0333199	Aldh7a1
100	57	2.72947	1.64893	-0.72709	Down	0.00208862	0.022559	Als2cl
46	16	6.34013	2.33727	-1.43969	Down	0.000288412	0.00428565	Amn1
43	22	3.17675	1.72261	-0.882957	Down	0.0178207	0.117293	Angptl4
16	47	0.391158	1.21781	1.63847	Up	2.9e-05	0.000561414	Ank2
84	39	1.58579	0.780332	-1.02304	Down	0.000166875	0.00265833	Ankrd33b
21	36	3.22753	5.86412	0.861484	Up	0.0278698	0.160932	Ankrd37
1821	2580	122.453	183.877	0.586516	Up	6.66e-41	1.57e-38	Anp32a
38	13	3.32237	1.20464	-1.46361	Down	0.000875392	0.010862	Anxa3
29	14	0.859497	0.439768	-0.96675	Down	0.0368152	0.195847	Aox3l1
183	111	3.88478	2.4974	-0.637408	Down	0.000203038	0.00316531	Apbb2
47	99	1.4596	3.25852	1.15864	Up	2.83e-06	6.91e-05	Aph1b
118	225	6.3173	12.7668	1.01501	Up	2.14e-10	9.92e-09	Aqp9
92	39	4.25715	1.91269	-1.15428	Down	1.38e-05	0.000291105	Arc
55	80	2.04499	3.15259	0.624445	Up	0.0128717	0.0929824	Arid3b
115	70	10.8161	6.97785	-0.632331	Down	0.00350336	0.0344714	Arl11
104	58	9.73626	5.75488	-0.758582	Down	0.00112667	0.0135201	Arl6
26	12	0.756487	0.370048	-1.0316	Down	0.0373988	0.196799	Armc2
54	33	1.4822	0.960012	-0.626617	Down	0.0482358	0.236511	Armc9
43	20	1.55948	0.768761	-1.02046	Down	0.00752084	0.0619323	Arrdc4
26	41	3.15906	5.27981	0.740989	Up	0.0390228	0.203292	Arv1
175	41	12.5044	3.10498	-2.00978	Down	1.9e-19	1.74e-17	Atf3
1207	668	42.2585	24.7875	-0.769629	Down	1.6e-29	2.48e-27	Atp1a3
25	11	1.40538	0.655386	-1.10055	Down	0.031611	0.176663	Atp6v0d2
14	33	0.653381	1.63231	1.32092	Up	0.00292802	0.0296295	Avil
41	60	8.16253	12.6602	0.633215	Up	0.029348	0.167153	AY074887
96	51	7.14825	4.02484	-0.828661	Down	0.000737752	0.00943495	B3galnt1
129	58	8.68283	4.1376	-1.06937	Down	1.25e-06	3.28e-05	B3gnt3
147	216	4.96135	7.72655	0.639091	Up	2.91e-05	0.000563545	Bace1
128	80	5.68689	3.76707	-0.594196	Down	0.00355528	0.0347945	Baiap2
84	151	4.67751	8.91172	0.929964	Up	1.34e-06	3.47e-05	Bbs4
53	28	16.7834	9.39746	-0.836689	Down	0.0117937	0.0870476	BC028528
41	99	1.33262	3.41041	1.35568	Up	1.18e-07	3.65e-06	BC031353
21	50	1.76622	4.45703	1.33542	Up	0.000209828	0.00324344	BC049352
73	18	3.11616	0.814363	-1.93602	Down	1.55e-08	5.52e-07	Bcar3
126	195	3.33933	5.47737	0.713927	Up	1.19e-05	0.000254226	Bcl9l
34	65	2.29943	4.65912	1.01878	Up	0.000644224	0.00841586	Bco2
87	52	3.95595	2.50602	-0.658628	Down	0.00855152	0.0686757	Bhlhe40
34	91	2.29505	6.51033	1.50421	Up	4.03e-08	1.36e-06	Blnk
110	180	3.34562	5.80238	0.79437	Up	3.9e-06	9.16e-05	Bmf
379	213	22.9656	13.6794	-0.747468	Down	7.33e-10	3.2e-08	Bst1
596	373	97.418	64.6176	-0.59226	Down	3.16e-10	1.43e-08	Bst2
67	29	1.90477	0.873808	-1.12423	Down	0.000289878	0.00429431	Btbd3
24	41	1.2367	2.23916	0.856466	Up	0.0194117	0.124235	C030034I22Rik
122	76	8.60874	5.68385	-0.598934	Down	0.00415974	0.0391353	C130050O18Rik
64	32	1.7601	0.93273	-0.916124	Down	0.00276466	0.02833	C3
544	246	17.9119	8.58475	-1.06107	Down	3.42e-23	3.92e-21	C3ar1
41	12	0.639229	0.198291	-1.68871	Down	0.000124399	0.00206746	Cacna1d
147	212	15.0782	23.0471	0.612124	Up	6.75e-05	0.00120207	Cacng8
2171	892	64.5465	28.1078	-1.19937	Down	3.93e-106	2.49e-103	Calcrl
34	12	0.969132	0.362522	-1.41862	Down	0.00213824	0.0229928	Camk2a
308	193	13.978	9.28329	-0.590453	Down	6.59e-06	0.000147355	Capn1
247	131	15.2079	8.54855	-0.831068	Down	5.21e-08	1.71e-06	Car13
2950	1839	231.087	152.681	-0.597917	Down	2.69e-45	7.28e-43	Car2
48	73	2.60922	4.20574	0.688738	Up	0.00958092	0.0744038	Carf
186	111	18.3729	11.6208	-0.660867	Down	0.000109882	0.0018451	Casp4
137	197	5.19764	7.92138	0.607896	Up	0.000134863	0.00222113	Cass4
934	1351	26.0098	39.8745	0.616409	Up	3.97e-24	4.74e-22	Cbl
50	29	6.00808	3.69328	-0.701999	Down	0.0357246	0.191441	Cbr3
89	129	4.35464	6.68962	0.61937	Up	0.00169442	0.0189463	Cbx7
120	72	3.10929	1.97725	-0.653089	Down	0.00214182	0.0229974	Cc2d2a
42	61	2.64698	4.07455	0.622296	Up	0.0305206	0.17182	Ccbl2
61	105	2.44952	4.46879	0.867384	Up	0.000146158	0.00238294	Ccdc15
18	31	3.09964	5.65783	0.868148	Up	0.0402268	0.208152	Ccdc23
47	67	5.66201	8.55455	0.595377	Up	0.029249	0.167046	Ccdc84
74	121	4.64305	8.04649	0.793286	Up	0.000158198	0.00254232	Ccdc92
166	13	29.153	2.41974	-3.59072	Down	2.48e-33	4.53e-31	Ccl2
25	11	3.22291	1.50297	-1.10055	Down	0.031611	0.176731	Ccl25
7662	3035	1348.95	566.321	-1.25215	Down	0	0	Ccl3
1142	387	239.837	86.1412	-1.47728	Down	2.18e-77	1.03e-74	Ccl4
2537	1374	119.386	68.5281	-0.800865	Down	2.6e-64	9.25e-62	Ccl9
69	153	1.69213	3.97672	1.23274	Up	9.2e-10	3.95e-08	Ccnd2
17	34	0.752692	1.5955	1.08388	Up	0.00976038	0.0755162	Cd276
42	21	3.02858	1.60494	-0.916124	Down	0.015744	0.107706	Cd300e
36	68	1.98203	3.96796	1.00141	Up	0.000577966	0.00764613	Cd33
2394	1204	95.0284	50.653	-0.907711	Down	8.63e-75	3.93e-72	Cd36
143	86	11.1035	7.07737	-0.64973	Down	0.000843826	0.010533	Cd59a
49	16	3.40499	1.17839	-1.53083	Down	8.92e-05	0.00153637	Cd5l
59	89	4.90974	7.84957	0.676967	Up	0.00481598	0.0440594	Cd80
21	50	1.37427	3.46796	1.33542	Up	0.000209828	0.00324688	Cd83
56	33	5.31644	3.32045	-0.679085	Down	0.0307124	0.172434	Cdc42ep2
29	47	1.04213	1.79008	0.780484	Up	0.020701	0.12981	Cds1
137	68	7.31512	3.84821	-0.926693	Down	9.04e-06	0.000195981	Cebpa
404	164	12.5354	5.39323	-1.21678	Down	1.47e-21	1.54e-19	Cerk
16	29	1.05291	2.02264	0.941857	Up	0.033733	0.184288	Chrnb1
102	24	7.71268	1.92338	-2.00359	Down	7.15e-12	3.75e-10	Cldn11
41	11	3.64545	1.0366	-1.81424	Down	5.52e-05	0.000996016	Clec4a1
776	468	43.6058	27.8726	-0.645672	Down	8.9e-15	6.1e-13	Clec4e
400	600	19.8597	31.5729	0.668839	Up	3.89e-13	2.26e-11	Clpx
280	171	24.526	15.875	-0.627554	Down	5.72e-06	0.000129436	Cmtm3
34	18	1.3958	0.783187	-0.833662	Down	0.045438	0.228159	Cnksr3
85	45	2.13254	1.19657	-0.833662	Down	0.00142178	0.0163746	Col18a1
84	44	2.89159	1.60531	-0.84901	Down	0.00127803	0.0149911	Coro2a
105	21	3.25653	0.690293	-2.23805	Down	8.53e-14	5.23e-12	Cp
28	44	0.68429	1.13968	0.735953	Up	0.0334688	0.183462	Cpeb3
186	77	11.3094	4.96213	-1.1885	Down	2.26e-10	1.04e-08	Cpne2
70	43	3.44884	2.2454	-0.619142	Down	0.0257766	0.153649	Creb5
23	37	1.43738	2.45072	0.769768	Up	0.0428598	0.217837	Csad
61	12	6.33497	1.32083	-2.2619	Down	1.2e-08	4.33e-07	Csf3
10150	5639	302.089	177.877	-0.764092	Down	4.61e-232	8.41e-229	Ctsb
1090	681	62.415	41.3294	-0.594725	Down	1.32e-17	1.05e-15	Ctsc
8363	4692	598.173	355.69	-0.749941	Down	1.6e-185	2.12e-182	Ctsd
6514	3421	467.813	260.391	-0.845249	Down	1.22e-177	1.49e-174	Ctsl
1049	480	39.5647	19.1877	-1.04403	Down	4e-42	9.73e-40	Cx3cr1
56	27	7.07751	3.61664	-0.968591	Down	0.00339532	0.0335895	Cxcl10
19	47	1.45533	3.81554	1.39054	Up	0.000211522	0.00326617	Cxcl14
692	290	90.4458	40.1726	-1.17084	Down	8.93e-34	1.67e-31	Cxcl2
160	84	8.40061	4.67433	-0.845734	Down	8.88e-06	0.000193136	D14Ertd668e
1934	740	60.566	24.5614	-1.30211	Down	1.72e-107	1.19e-104	Dab2
146	89	3.65647	2.36237	-0.630215	Down	0.00102736	0.0125135	Dagla
292	427	34.617	53.6517	0.632144	Up	5.75e-09	2.2e-07	Dcps
243	152	39.1317	25.9427	-0.593009	Down	5.91e-05	0.00105858	Ddit3
111	46	9.32468	4.0956	-1.18698	Down	1.03e-06	2.72e-05	Ddit4
107	155	6.85644	10.5268	0.618534	Up	0.00058624	0.00774155	Ddx43
773	430	22.136	13.0508	-0.762255	Down	3.49e-19	3.12e-17	Ddx58
37	11	0.874497	0.275549	-1.66615	Down	0.000311396	0.00452128	Ddx60
328	202	10.4687	6.8331	-0.615464	Down	1.39e-06	3.58e-05	Dennd2a
47	22	1.64349	0.815347	-1.01128	Down	0.00549562	0.0487786	Dennd2d
455	680	23.3268	36.949	0.663544	Up	1.66e-14	1.1e-12	Dmpk
95	44	3.49916	1.71768	-1.02655	Down	5.88e-05	0.00105608	Dnm1
33	13	1.07954	0.45073	-1.26008	Down	0.00574682	0.0505166	Dnmt3b
306	46	6.35574	1.01263	-2.64995	Down	2.93e-45	7.64e-43	Dock1
114	64	1.9991	1.18948	-0.749014	Down	0.000741372	0.00947294	Dock4
171	74	13.7062	6.28639	-1.12452	Down	5.97e-09	2.28e-07	Dpep2
141	88	7.90126	5.22648	-0.596243	Down	0.0021398	0.0229926	Dph2
47	116	0.867275	2.26864	1.38727	Up	5.3e-09	2.04e-07	Dpy19l3
252	126	8.40695	4.4551	-0.916124	Down	2.34e-09	9.61e-08	Dse
1143	657	27.9627	17.0352	-0.714984	Down	7.23e-25	9.1e-23	Dtx4
152	93	11.0224	7.14765	-0.624892	Down	0.000884386	0.0109643	Dusp1
55	79	6.74049	10.2614	0.606297	Up	0.0160664	0.109093	Dusp5
48	27	8.58965	5.12091	-0.746199	Down	0.030048	0.170475	Dynlt1b
29	14	0.645332	0.330189	-0.96675	Down	0.0368152	0.195775	E030024N20Rik
118	20	3.11738	0.559999	-2.47684	Down	4.13e-17	3.17e-15	Edil3
58	34	4.556	2.83064	-0.686642	Down	0.026336	0.155271	Efemp2
120	46	2.59448	1.05408	-1.29945	Down	4.9e-08	1.62e-06	Efr3b
800	290	41.6171	15.9893	-1.38007	Down	1.37e-49	3.91e-47	Emp1
571	180	23.4957	7.85008	-1.58162	Down	1.52e-43	3.88e-41	Emp2
769	297	33.5446	13.731	-1.28864	Down	3.84e-43	9.67e-41	Emr1
188	112	7.45002	4.70399	-0.663358	Down	9.56e-05	0.00163749	Eng
39	12	2.15812	0.703786	-1.61656	Down	0.000287966	0.00428338	Enpp5
313	192	7.32318	4.76108	-0.62118	Down	2e-06	5.03e-05	Entpd7
46	19	1.03223	0.451879	-1.19176	Down	0.00171843	0.0191561	Epb4.1l1
115	205	4.12317	7.78999	0.917866	Up	2.49e-08	8.7e-07	Epha2
76	38	6.29849	3.33777	-0.916124	Down	0.00109385	0.0131804	Ephx1
169	85	12.7994	6.82291	-0.907612	Down	1.25e-06	3.27e-05	Epsti1
83	52	9.4671	6.28625	-0.590723	Down	0.0197871	0.125591	Ercc1
3118	1534	123.976	64.6451	-0.939446	Down	1.78e-102	1.04e-99	Ets2
31	87	1.99276	5.92737	1.57262	Up	2.94e-08	1.02e-06	Evl
98	50	3.98848	2.15675	-0.886977	Down	0.000302202	0.00442744	Ext1
215	335	9.91313	16.3707	0.723701	Up	6.17e-09	2.34e-07	Ezr
23	57	1.31171	3.44535	1.3932	Up	4.28e-05	0.000794253	F11r
69	112	6.29721	10.8334	0.782707	Up	0.000328064	0.00473971	F730043M19Rik
49	16	10.7368	3.71576	-1.53083	Down	8.92e-05	0.00153818	Fabp4
927	444	140.791	71.4705	-0.978133	Down	8.73e-34	1.65e-31	Fabp5
65	40	7.40803	4.83168	-0.616563	Down	0.0324078	0.179535	Fahd2a
48	71	2.15833	3.38364	0.648661	Up	0.0153982	0.106237	Fam107b
87	133	5.55725	9.00413	0.696215	Up	0.00040669	0.00567344	Fam113b
47	88	2.92949	5.81334	0.988719	Up	0.000105207	0.00177478	Fam131a
24	42	1.19831	2.22257	0.891231	Up	0.0143929	0.101264	Fam132b
27	11	0.888804	0.383782	-1.21158	Down	0.0157547	0.107728	Fam13a
139	35	5.79031	1.54527	-1.90578	Down	8.97e-15	6.11e-13	Fam13c
42	13	3.04409	0.998622	-1.608	Down	0.000175266	0.00277083	Fam161a
11	23	0.347401	0.769868	1.14801	Up	0.0267218	0.156533	Fam164c
27	12	0.57671	0.271659	-1.08605	Down	0.0268912	0.15677	Fam198b
45	97	1.30742	2.98693	1.19194	Up	2.13e-06	5.32e-05	Fam49a
157	92	7.14808	4.43943	-0.687183	Down	0.000236758	0.00358751	Fblim1
84	121	4.20001	6.41218	0.610422	Up	0.00269432	0.027687	Fbxl18
82	50	6.22032	4.01993	-0.62982	Down	0.0141818	0.100019	Fbxw9
64	39	7.24737	4.68074	-0.630722	Down	0.0303138	0.171051	Fcgr4
69	26	7.41607	2.96174	-1.32421	Down	2.87e-05	0.000556592	Fcna
54	27	3.05017	1.61638	-0.916124	Down	0.00604808	0.0524071	Fgf13
298	130	12.5804	5.81661	-1.11292	Down	2.43e-14	1.57e-12	Fgr
226	485	8.10704	18.4393	1.18554	Up	3.48e-26	4.84e-24	Filip1l
769	1237	11.8756	20.2465	0.769666	Up	4.32e-32	7.59e-30	Flnc
1327	226	29.9104	5.39894	-2.4699	Down	3.56e-176	3.99e-173	Flt1
971	328	65.2327	23.3544	-1.4819	Down	2.29e-66	8.34e-64	Fos
32	15	1.13524	0.563999	-1.00923	Down	0.0228468	0.140194	Foxc1
171	26	4.79974	0.773472	-2.63354	Down	8.72e-26	1.17e-23	Frmd4b
53	32	1.59791	1.02253	-0.644044	Down	0.044974	0.226531	Frmd6
124	67	2.34311	1.34182	-0.804231	Down	0.00018182	0.00286513	Fsd1l
31	12	1.19761	0.491344	-1.28536	Down	0.0066137	0.0562396	Fut4
98	34	11.3333	4.16733	-1.44337	Down	9.58e-08	3e-06	Gadd45a
90	48	9.76209	5.51812	-0.823014	Down	0.0011629	0.0138409	Gadd45b
12	25	1.57133	3.46956	1.14277	Up	0.021215	0.132295	Gadd45g
88	37	12.9754	5.78217	-1.1661	Down	1.83e-05	0.00037457	Gamt
86	37	2.63264	1.20045	-1.13294	Down	3.5e-05	0.000667272	Gcnt1
299	65	7.8131	1.80017	-2.11776	Down	2.72e-34	5.29e-32	Gda
96	28	5.47054	1.69109	-1.69373	Down	3.03e-09	1.22e-07	Gdpd1
34	51	3.53356	5.61763	0.668839	Up	0.0351196	0.189241	Ggct
61	37	3.14442	2.02144	-0.637408	Down	0.032865	0.181242	Gk5
216	126	10.0841	6.2345	-0.693731	Down	1.35e-05	0.000284444	Gla
67	105	4.84613	8.04931	0.732033	Up	0.00103436	0.0125673	Glrp1
38	56	4.24539	6.63088	0.643304	Up	0.0328398	0.18124	Gm16516
95	143	2.85869	4.56067	0.673892	Up	0.0003668	0.00520656	Gm996
199	289	7.54581	11.6145	0.622177	Up	2.33e-06	5.8e-05	Gnas
49	27	2.0251	1.18267	-0.775946	Down	0.023333	0.14228	Gng7
14	28	0.725368	1.53758	1.08388	Up	0.0192657	0.123572	Gp1ba
317	114	34.3842	13.1055	-1.39157	Down	7.34e-21	7.29e-19	Gp49a
42	76	2.43752	4.67479	0.939486	Up	0.00055615	0.00739102	Gpr132
84	49	5.52263	3.41438	-0.693731	Down	0.00684516	0.0577034	Gpr65
60	37	2.85864	1.86835	-0.613561	Down	0.0408338	0.210398	Gpr85
25	78	1.35533	4.48175	1.72542	Up	2.05e-08	7.28e-07	Gramd3
541	897	47.8916	84.1597	0.813356	Up	6.23e-26	8.57e-24	Grap
17	30	0.623247	1.16569	0.903304	Up	0.036972	0.196109	Grik5
57	33	2.53563	1.55587	-0.70462	Down	0.024308	0.146753	Grk5
88	49	16.7425	9.8806	-0.760846	Down	0.0026904	0.0276662	Gstp1
37	17	4.25802	2.0735	-1.03811	Down	0.0120807	0.0887177	Gt(ROSA)26Sor
68	37	10.4966	6.0533	-0.794133	Down	0.00627408	0.0538854	Guca1a
59	21	3.79958	1.43335	-1.40645	Down	5.24e-05	0.000953723	Gypc
58	28	7.29122	3.73061	-0.96675	Down	0.00290588	0.0294667	H1fx
117	21	7.26695	1.3824	-2.39417	Down	2.24e-16	1.67e-14	H28
337	204	36.2205	23.2383	-0.640303	Down	4.02e-07	1.15e-05	H2-T23
586	251	38.0149	17.2575	-1.13934	Down	1.08e-27	1.58e-25	H2-T24
57	88	3.97652	6.5067	0.710418	Up	0.00344952	0.0340334	Hao1
94	166	3.52563	6.59882	0.904327	Up	7.36e-07	2e-05	Hap1
40	58	2.58068	3.96599	0.619929	Up	0.0355684	0.190814	Hemk1
2115	3129	19.6585	30.8244	0.64892	Up	1.24e-58	3.92e-56	Herc1
81	46	6.65829	4.0076	-0.732412	Down	0.00536708	0.0479586	Hfe
30	74	0.964677	2.52198	1.38644	Up	3.29e-06	7.88e-05	Hip1r
154	78	13.8142	7.41562	-0.897508	Down	4.58e-06	0.000106038	Hist1h1c
67	35	13.0273	7.21268	-0.85293	Down	0.00393126	0.0377649	Hist1h2bc
19	33	0.934163	1.71962	0.880343	Up	0.0321242	0.178438	Hist4h4
96	169	1.50635	2.81055	0.899793	Up	6.52e-07	1.8e-05	Hivep3
1829	1002	61.2625	35.5712	-0.784296	Down	2.89e-45	7.68e-43	Hmga2
44	71	1.83723	3.14209	0.774192	Up	0.00466836	0.0431144	Hoxb3
63	27	2.70396	1.22821	-1.13852	Down	0.0003876	0.00544881	Hpgds
99	58	7.68704	4.77311	-0.687499	Down	0.0035552	0.0348171	Hsd3b7
18315	39101	1232.17	2788.06	1.17806	Up	0	0	Hspa8
82	40	5.32681	2.75399	-0.951748	Down	0.000459628	0.00631534	Hyal1
113	179	9.73535	16.3446	0.747513	Up	1.26e-05	0.000266709	Hyls1
36	88	3.95331	10.2421	1.37338	Up	4.64e-07	1.31e-05	Id2
61	155	8.95702	24.1221	1.42926	Up	4.92e-12	2.63e-10	Id3
191	83	15.0535	6.93317	-1.11851	Down	9.14e-10	3.93e-08	Ifi202b
680	342	26.4944	14.1228	-0.907662	Down	1.91e-22	2.13e-20	Ifi203
78	38	4.79623	2.4765	-0.953598	Down	0.000623414	0.00818063	Ifi204
239	57	70.3337	17.7783	-1.9841	Down	1.31e-25	1.72e-23	Ifi27l2a
910	249	44.1738	12.8107	-1.78584	Down	7.09e-81	3.57e-78	Ifi44
2259	939	493.46	217.396	-1.18261	Down	5.76e-108	4.2e-105	Ifitm3
145	73	37.9386	20.2435	-0.906208	Down	7.37e-06	0.000162702	Ifitm6
256	383	10.8591	17.2188	0.665077	Up	7.94e-09	2.97e-07	Ift46
47	14	1.52379	0.481066	-1.66336	Down	4.66e-05	0.000860301	Igf2bp3
234	89	16.0091	6.45341	-1.31076	Down	1.53e-14	1.02e-12	Igfbp4
36	68	1.48566	2.97423	1.00141	Up	0.000577966	0.00765307	Igsf11
128	48	2.47182	0.98242	-1.33116	Down	9.41e-09	3.47e-07	Igsf3
48	23	5.20246	2.64207	-0.977524	Down	0.00635432	0.0543188	Il10
341	734	13.8187	31.5252	1.18988	Up	5.33e-39	1.16e-36	Il10ra
308	108	17.5796	6.53329	-1.42802	Down	4.67e-21	4.77e-19	Il1rn
318	460	27.9237	42.8107	0.616483	Up	3.4e-09	1.35e-07	Il2rg
29	46	0.496968	0.835483	0.749457	Up	0.0271456	0.157749	Ildr2
95	46	3.33928	1.71371	-0.962417	Down	0.000139536	0.00228263	Iqcg
200	119	4.71599	2.97398	-0.665162	Down	5.48e-05	0.000991257	Iqsec2
1075	550	51.2518	27.7915	-0.882957	Down	4.77e-33	8.48e-31	Irak3
218	129	13.8563	8.6902	-0.673081	Down	2.07e-05	0.000419161	Irgm1
320	201	18.2719	12.1641	-0.587	Down	4.89e-06	0.000112172	Irx2
55	24	10.298	4.76266	-1.11252	Down	0.00115075	0.0137637	Isg15
55	82	4.1677	6.58563	0.660069	Up	0.00815564	0.0660417	Isl2
3310	1570	100.071	50.307	-0.99219	Down	8.16e-119	6.27e-116	Itgam
342	99	17.9563	5.50903	-1.70462	Down	1.45e-29	2.31e-27	Itgb7
62	33	3.45789	1.95066	-0.825926	Down	0.00699056	0.0586917	Kbtbd10
991	614	25.654	16.8461	-0.60677	Down	1.11e-16	8.42e-15	Kcnj2
28	14	0.980556	0.519627	-0.916124	Down	0.0499548	0.242092	Kcnn1
58	31	2.75964	1.56327	-0.819908	Down	0.00956502	0.0743199	Kctd21
595	861	12.6574	19.4125	0.617	Up	5.73e-16	4.2e-14	Kdm6b
101	23	2.08223	0.502556	-2.05077	Down	4.38e-12	2.36e-10	Kif13a
1254	1778	51.615	77.5639	0.587594	Up	8.38e-29	1.27e-26	Kif23
246	153	11.3907	7.50855	-0.60125	Down	4.28e-05	0.000795138	Klf4
141	51	4.31911	1.65575	-1.38325	Down	5.4e-10	2.4e-08	Klhl23
67	170	7.17388	19.292	1.42718	Up	4.9e-13	2.79e-11	Klk8
90	43	3.11708	1.57842	-0.981712	Down	0.000164638	0.00263133	Ksr1
149	71	6.00541	3.03294	-0.985545	Down	1.09e-06	2.88e-05	Lair1
84	39	2.11419	1.04035	-1.02304	Down	0.000166875	0.00265543	Lamb2
40	15	2.98472	1.18627	-1.33116	Down	0.00146848	0.0168063	Laptm4b
79	35	13.1096	6.15572	-1.09062	Down	0.000120724	0.00201557	Lcn2
211	101	9.3044	4.72037	-0.979011	Down	7.74e-09	2.9e-07	Lepre1
61	24	3.841	1.60168	-1.2619	Down	0.000153053	0.00247875	Leprel1
2636	1420	456.703	260.751	-0.808583	Down	7.9e-68	2.96e-65	Lgals1
1196	514	78.0877	35.5684	-1.1345	Down	2.04e-54	6.34e-52	Lgals3bp
601	289	53.6392	27.3372	-0.972419	Down	2.86e-22	3.14e-20	Lgals9
479	301	15.594	10.3857	-0.586386	Down	2.29e-08	8.11e-07	Lhfpl2
1070	363	106.661	38.3511	-1.47569	Down	1.65e-72	6.68e-70	Lilrb4
365	228	12.171	8.05781	-0.594986	Down	7.79e-07	2.1e-05	Lima1
88	55	5.04717	3.34332	-0.594196	Down	0.0158233	0.108045	Lpar6
945	590	22.1026	14.6256	-0.595723	Down	1.65e-15	1.18e-13	Lphn2
10025	6243	350.467	231.316	-0.599415	Down	3.78e-150	3.45e-147	Lpl
36	18	1.78113	0.943875	-0.916124	Down	0.0256564	0.153057	Lrfn3
162	96	6.66216	4.18428	-0.671011	Down	0.000255144	0.00384614	Lrp11
33	51	0.581858	0.953066	0.711907	Up	0.0260326	0.154858	Lrp4
13	26	0.595134	1.26152	1.08388	Up	0.0242454	0.146557	Lrrc39
68	97	3.20847	4.85077	0.596326	Up	0.00854484	0.0686599	Lrrc49
17	36	0.452152	1.01482	1.16634	Up	0.0047757	0.0438559	Ltbp4
11	25	1.29754	3.12549	1.2683	Up	0.0123857	0.0902755	Lysmd2
5767	3412	636.755	399.283	-0.673327	Down	8.78e-107	5.82e-104	Lyz1
25735	13175	3446.35	1869.97	-0.882053	Down	0	0	Lyz2
95	36	3.96792	1.59364	-1.31605	Down	9.79e-07	2.6e-05	Mafb
89	295	4.57775	16.0818	1.81271	Up	8.93e-30	1.43e-27	Maged1
17	36	0.357238	0.80179	1.16634	Up	0.0047757	0.0438835	Magi2
101	40	3.28808	1.38016	-1.25241	Down	1.18e-06	3.1e-05	Map3k15
39	18	2.87374	1.40574	-1.0316	Down	0.0103105	0.0783596	Mapre3
103	64	8.18623	5.39108	-0.602624	Down	0.00815022	0.0660344	Meis3
270	160	15.4856	9.72601	-0.671011	Down	2.28e-06	5.69e-05	Metrnl
31	14	1.39215	0.666349	-1.06297	Down	0.0194933	0.124321	Mfsd9
366	199	13.0366	7.51251	-0.795199	Down	1.72e-10	8e-09	Mid1
37	58	3.60204	5.98444	0.732404	Up	0.0149067	0.103877	Mipol1
1684	2539	14.5003	23.1711	0.676245	Up	2.05e-51	5.99e-49	Mll1
64	92	10.3652	15.792	0.607438	Up	0.00923024	0.0726471	Mnd1
63	98	3.09426	5.10143	0.721306	Up	0.00175657	0.0194771	Mobkl2c
97	55	4.76088	2.86106	-0.734677	Down	0.00222872	0.0237556	Mocos
383	230	12.2962	7.82614	-0.651834	Down	4.02e-08	1.35e-06	Morc4
1408	446	45.8378	15.3888	-1.57466	Down	3.8e-104	2.31e-101	Mpeg1
38	18	3.18845	1.60073	-0.994126	Down	0.0140685	0.0993167	Ms4a6b
42	20	3.22403	1.62716	-0.986513	Down	0.0102191	0.077827	Ms4a6c
78	18	7.88074	1.9275	-2.0316	Down	1.56e-09	6.56e-08	Ms4a6d
1255	742	319.506	200.212	-0.67432	Down	1.19e-24	1.46e-22	Mt2
13	25	1.54117	3.1412	1.02729	Up	0.0344944	0.187186	Mxd4
71	37	1.63071	0.900678	-0.856417	Down	0.00288264	0.0292921	Myh7b
217	106	8.01367	4.14884	-0.949755	Down	1.13e-08	4.1e-07	Myo1f
130	68	2.74445	1.52149	-0.851029	Down	5.74e-05	0.00103311	Naip7
188	290	6.53844	10.6897	0.709197	Up	1.08e-07	3.37e-06	Narg2
158	96	11.0718	7.12984	-0.634942	Down	0.000584264	0.00772245	Nat6
510	233	16.4294	7.95529	-1.04629	Down	2.2e-21	2.3e-19	Nceh1
33	16	4.2388	2.1782	-0.960518	Down	0.0264372	0.155741	Ncrna00085
1109	676	53.9633	34.8629	-0.630288	Down	1.14e-19	1.04e-17	Ndrg1
99	19	4.72471	0.961042	-2.29755	Down	1.84e-13	1.1e-11	Ndrg4
17	37	0.325711	0.751337	1.20587	Up	0.0033036	0.0327933	Neo1
35	78	1.91803	4.53033	1.24	Up	1.18e-05	0.00025148	Neurl3
117	48	1.73818	0.755787	-1.20153	Down	4.06e-07	1.16e-05	Nfia
114	65	4.52643	2.73536	-0.726646	Down	0.00101665	0.0124038	Nfix
74	109	4.32482	6.75169	0.642607	Up	0.00287556	0.0292405	Nfkbie
79	118	3.8547	6.10231	0.662739	Up	0.00143309	0.0164529	Ngly1
63	15	4.58021	1.15581	-1.98651	Down	9.42e-08	2.96e-06	Niacr1
405	218	8.25455	4.70917	-0.809718	Down	8.94e-12	4.61e-10	Nlrc5
126	75	20.6667	13.038	-0.664585	Down	0.00139737	0.0161828	Nme4
100	38	10.3472	4.16733	-1.31205	Down	5.37e-07	1.51e-05	Nmi
73	45	10.8314	7.07659	-0.614095	Down	0.0237652	0.144372	Nmnat1
75	47	8.75208	5.81296	-0.590354	Down	0.0269258	0.156784	Nradd
12	30	0.669532	1.77403	1.4058	Up	0.00296766	0.0299475	Nrbp2
138	205	4.31308	6.79065	0.654832	Up	3.17e-05	0.000609614	Nrip1
16	35	1.21568	2.81848	1.21316	Up	0.00411058	0.0388986	Nxf7
205	103	15.3615	8.18023	-0.909103	Down	8.81e-08	2.8e-06	Oas1a
621	322	22.6963	12.4729	-0.863656	Down	4.25e-19	3.71e-17	Oas2
121	70	10.3678	6.35694	-0.705704	Down	0.000964922	0.011862	Ocel1
31	12	2.52768	1.03703	-1.28536	Down	0.0066137	0.0562068	Olfml3
32	89	4.88631	14.4036	1.55961	Up	2.48e-08	8.67e-07	Olfr933
71	29	3.35002	1.45023	-1.20789	Down	7.76e-05	0.00135612	P2ry2
49	23	1.45775	0.725209	-1.00727	Down	0.0047006	0.0433299	Padi2
582	306	11.3615	6.33116	-0.843611	Down	2.38e-17	1.85e-15	Parp14
452	249	17.9519	10.4815	-0.776301	Down	3.61e-12	1.98e-10	Parp9
503	762	18.5706	29.8169	0.683109	Up	7.7e-17	5.88e-15	Pcsk7
109	189	3.71962	6.8357	0.877934	Up	2.55e-07	7.42e-06	Pcx
85	128	6.10131	9.73785	0.674485	Up	0.000744162	0.00949197	Pdcd1
76	134	4.44906	8.31397	0.902038	Up	9.1e-06	0.000197111	Pdcd4
73	119	2.36403	4.08438	0.788869	Up	0.000192753	0.00301786	Pde4b
181	274	9.7195	15.5943	0.682062	Up	6.07e-07	1.69e-05	Pdlim7
188	109	13.6259	8.37306	-0.702528	Down	4.07e-05	0.0007598	Phlda1
363	554	9.36616	15.15	0.693793	Up	5.82e-13	3.29e-11	Phldb1
156	83	9.83601	5.54654	-0.826487	Down	1.7e-05	0.000350678	Pi16
2276	1413	120.798	79.4839	-0.603863	Down	6.11e-36	1.22e-33	Pid1
82	48	12.3218	7.64452	-0.688713	Down	0.00794198	0.0647427	Pigp
125	57	7.55177	3.64975	-1.04902	Down	2.65e-06	6.49e-05	Plau
936	534	96.7088	58.4764	-0.725793	Down	3.7e-21	3.81e-19	Plekho1
782	388	58.6605	30.8475	-0.927236	Down	1.9e-26	2.72e-24	Plin2
248	95	12.5284	5.08646	-1.30046	Down	3.71e-15	2.6e-13	Plk2
173	63	13.5594	5.23339	-1.37347	Down	7.75e-12	4.05e-10	Pltp
802	488	16.4217	10.5904	-0.632845	Down	9.65e-15	6.55e-13	Plxnd1
234	51	18.3913	4.24831	-2.11406	Down	4.09e-27	5.91e-25	Pmp22
124	75	28.3558	18.1774	-0.641501	Down	0.00212766	0.0229128	Polr2k
517	269	51.755	28.5406	-0.858682	Down	5.19e-16	3.82e-14	Ppap2a
141	203	5.85639	8.93627	0.609661	Up	0.000102202	0.00173411	Prdm10
293	178	12.3509	7.95242	-0.635147	Down	2.72e-06	6.66e-05	Prkar2b
600	968	10.1288	17.3194	0.773921	Up	1.06e-25	1.41e-23	Prkca
66	39	6.21165	3.89024	-0.675116	Down	0.0194536	0.12423	Procr
64	27	2.22421	0.994511	-1.16124	Down	0.000279344	0.00417215	Prokr1
28	53	2.1599	4.33311	1.00444	Up	0.0023491	0.0248572	Prr5
31	49	3.34456	5.60302	0.74439	Up	0.0233458	0.142239	Prrg2
111	66	7.30115	4.6011	-0.666145	Down	0.0026676	0.0274898	Prss16
193	87	2.18344	1.04316	-1.06564	Down	3.23e-09	1.3e-07	Prune2
215	313	9.04676	13.9588	0.625702	Up	7.82e-07	2.11e-05	Ptbp2
75	40	5.04576	2.85216	-0.823014	Down	0.00305976	0.0307705	Ptgr1
1070	662	36.4961	23.9315	-0.608831	Down	5.49e-18	4.45e-16	Ptgs2
162	95	22.5923	14.0416	-0.686118	Down	0.000191849	0.00300694	Ptpla
72	40	4.87871	2.87264	-0.764121	Down	0.00650102	0.0553782	Ptplad2
198	287	13.9299	21.4	0.619427	Up	2.77e-06	6.76e-05	Pus3
542	828	15.1054	24.4575	0.695214	Up	1.09e-18	9.12e-17	Pvrl1
29	45	1.37427	2.26015	0.717748	Up	0.0353552	0.19016	Pydc3
56	28	2.54146	1.3468	-0.916124	Down	0.00516696	0.0464263	Pyroxd2
100	146	4.7644	7.37242	0.629845	Up	0.000697294	0.00895679	Rab27a
502	269	34.5951	19.6477	-0.816205	Down	2.01e-14	1.31e-12	Rab32
175	64	10.6773	4.13859	-1.36733	Down	6.91e-12	3.64e-10	Rab3il1
69	111	1.54102	2.62743	0.769768	Up	0.000423968	0.00588634	Rabgap1l
136	65	12.452	6.3076	-0.981219	Down	3.51e-06	8.36e-05	Raet1a
78	48	8.88963	5.79802	-0.616563	Down	0.0189544	0.122816	Raet1c
17	34	0.582935	1.23566	1.08388	Up	0.00976038	0.0754761	Ranbp3l
129	80	4.3747	2.8754	-0.605423	Down	0.00291986	0.0295674	Rap2a
26	47	1.31958	2.52819	0.938025	Up	0.0068392	0.0577198	Rarb
248	140	6.86304	4.10622	-0.741037	Down	7.76e-07	2.1e-05	Rbm47
96	138	4.82387	7.34941	0.607438	Up	0.00141665	0.0163543	Relt
43	17	2.02282	0.847592	-1.25493	Down	0.0016106	0.0181063	Rgs2
24	41	19.4126	35.1484	0.856466	Up	0.0194117	0.12418	Rn4.5s
515	817	14.9382	25.1167	0.74964	Up	7.63e-21	7.53e-19	Rnf111
48	16	2.45818	0.868444	-1.50109	Down	0.000132484	0.00218936	Rnf128
28	14	1.04714	0.55491	-0.916124	Down	0.0499548	0.242012	Rsad2
50	74	2.87704	4.51291	0.649473	Up	0.0132631	0.0949631	Rtp3
239	72	21.507	6.86695	-1.64707	Down	3.41e-20	3.3e-18	Rtp4
11	33	0.400168	1.27237	1.66884	Up	0.000405076	0.00565633	Runx3
43	11	1.15562	0.313321	-1.88296	Down	2.26e-05	0.000452657	Rxra
261	371	7.02503	10.5835	0.591246	Up	3.18e-07	9.18e-06	Scaper
725	350	21.1858	10.8399	-0.96675	Down	2.7e-26	3.78e-24	Scd1
18	44	0.847043	2.1945	1.37338	Up	0.00038654	0.00543914	Scin
220	100	10.1868	4.90755	-1.05363	Down	3.76e-10	1.69e-08	Sdc1
224	45	6.37717	1.35782	-2.23163	Down	9.85e-28	1.45e-25	Sdc3
165	95	8.9692	5.47322	-0.71259	Down	9.97e-05	0.00170187	Selplg
1647	618	33.9004	13.4818	-1.33029	Down	7.78e-95	4.21e-92	Sema3e
133	48	2.88436	1.10328	-1.38644	Down	1.56e-09	6.54e-08	Sema6d
26	41	2.0144	3.36671	0.740989	Up	0.0390228	0.203365	Setd4
34	56	1.52397	2.66033	0.803768	Up	0.00953178	0.0742197	Sh2d5
177	92	4.98198	2.74452	-0.860167	Down	2.12e-06	5.31e-05	Sh3kbp1
105	56	3.95918	2.23797	-0.823014	Down	0.000446852	0.00616301	Shisa3
1222	183	26.9137	4.27172	-2.65545	Down	4.12e-176	4.3e-173	Siglec1
42	86	1.31762	2.8595	1.11782	Up	2.25e-05	0.000451926	Sik1
1466	2132	32.9595	50.8022	0.624199	Up	6.38e-38	1.35e-35	Sik3
2692	1688	95.0969	63.1994	-0.589487	Down	1.73e-40	4.01e-38	Sirpa
486	802	10.2417	17.9126	0.806522	Up	4.83e-23	5.5e-21	Skil
62	30	1.45252	0.744904	-0.963429	Down	0.0021308	0.0229297	Slc12a5
242	148	8.85147	5.73734	-0.625534	Down	2.62e-05	0.000514675	Slc16a12
30	14	1.84872	0.914381	-1.01566	Down	0.0268994	0.156693	Slc22a21
31	14	2.24913	1.07654	-1.06297	Down	0.0194933	0.124376	Slc24a5
1421	868	71.9653	46.5906	-0.627263	Down	1.46e-24	1.78e-22	Slc27a1
301	175	23.3589	14.3937	-0.698532	Down	2.32e-07	6.82e-06	Slc31a2
491	699	26.721	40.3178	0.593446	Up	1.88e-12	1.05e-10	Slc43a3
41	21	2.91636	1.58317	-0.881358	Down	0.0209568	0.131189	Slc46a1
52	30	3.04032	1.85903	-0.709673	Down	0.0305456	0.171894	Slc46a3
76	222	3.91621	12.1242	1.63036	Up	7.65e-20	7.16e-18	Slc6a4
173	100	6.15746	3.77228	-0.706896	Down	7.59e-05	0.00133526	Slc6a8
181	66	6.30428	2.43641	-1.37158	Down	2.69e-12	1.48e-10	Slc7a8
431	238	36.2281	21.2029	-0.77285	Down	1.36e-11	6.91e-10	Slfn2
113	196	3.14247	5.77695	0.878407	Up	1.51e-07	4.58e-06	Smad3
40	63	1.90576	3.18125	0.739228	Up	0.0104998	0.079426	Smad6
164	96	12.9616	8.04147	-0.688713	Down	0.000166491	0.00265512	Smpdl3a
64	101	2.66683	4.46052	0.742088	Up	0.00112956	0.0135435	Smtn
85	139	8.78232	15.2214	0.793426	Up	5.1e-05	0.000932908	Snupn
163	74	2.13735	1.02842	-1.0554	Down	6.86e-08	2.2e-06	Speg
260	88	7.72363	2.77064	-1.47906	Down	6.77e-19	5.81e-17	Spink5
29	44	1.09729	1.76451	0.685327	Up	0.0457268	0.229136	Spn
1572	394	146.682	38.9646	-1.91246	Down	1.04e-151	1.01e-148	Spp1
84	50	5.65393	3.5669	-0.664585	Down	0.00921714	0.0726223	Spry2
230	76	4.07212	1.42612	-1.51369	Down	2.02e-17	1.59e-15	Stab1
90	48	4.17826	2.3618	-0.823014	Down	0.0011629	0.0138522	Stac2
30	11	2.36838	0.920391	-1.36358	Down	0.00521274	0.04678	Stc2
239	88	10.7672	4.20181	-1.35756	Down	1.48e-15	1.06e-13	Steap3
88	47	5.7642	3.2629	-0.820967	Down	0.00135389	0.0157418	Sumf2
33	70	1.98857	4.4707	1.16877	Up	7.51e-05	0.00132737	Suox
33	16	4.88104	2.50823	-0.960518	Down	0.0264372	0.155804	Tarm1
108	61	2.30198	1.37802	-0.740274	Down	0.00115525	0.0137949	Tbc1d4
326	490	9.2904	14.8	0.671786	Up	4.54e-11	2.21e-09	Tbcel
197	121	3.00327	1.95508	-0.619312	Down	0.000171394	0.00271845	Tcfcp2l1
44	15	3.02194	1.09188	-1.46866	Down	0.000322042	0.00466194	Tcn2
74	120	4.36447	7.50119	0.781313	Up	0.000204794	0.00318588	Tcp11l2
36	56	1.87553	3.09213	0.721306	Up	0.0182627	0.119609	Tdrd3
28	45	0.918093	1.56383	0.768374	Up	0.0255692	0.152724	Tex9
96	145	4.86706	7.79135	0.678823	Up	0.000305054	0.00445135	Tgif2
161	74	3.11674	1.51829	-1.03759	Down	1.24e-07	3.8e-06	Tiam1
86	50	1.98134	1.2209	-0.698532	Down	0.00590012	0.0515228	Tiam2
105	63	6.8682	4.3676	-0.653089	Down	0.0041058	0.0388785	Tifa
627	916	17.0611	26.4171	0.630758	Up	1.66e-17	1.31e-15	Tle3
200	124	7.05283	4.63452	-0.605784	Down	0.000205206	0.00318889	Tlr13
537	284	20.2916	11.3739	-0.835155	Down	7.07e-16	5.16e-14	Tlr7
48	25	5.40526	2.98377	-0.85723	Down	0.0145168	0.101743	Tm4sf19
324	189	19.9315	12.3227	-0.693731	Down	9.62e-08	3.01e-06	Tmem106a
34	59	4.55318	8.37408	0.879056	Up	0.00406784	0.0385692	Tmem218
1217	348	33.6261	10.191	-1.72229	Down	2.4e-102	1.35e-99	Tmem26
67	40	5.06076	3.20221	-0.660285	Down	0.0209512	0.131267	Tmem51
4046	2272	353.745	210.534	-0.748657	Down	1.67e-90	8.69e-88	Tnf
25	46	4.71834	9.20146	0.963582	Up	0.00622122	0.053526	Tnfrsf13b
39	69	8.27655	15.5197	0.906999	Up	0.00141153	0.016308	Tnni2
31	16	1.61623	0.884118	-0.87032	Down	0.0478442	0.236098	Tpmt
122	191	7.42759	12.3245	0.730568	Up	9.76e-06	0.000210337	Traf1
80	20	11.3924	3.01859	-1.91612	Down	3.98e-09	1.57e-07	Trem3
103	189	3.62138	7.04284	0.959618	Up	2.78e-08	9.67e-07	Trib1
339	153	12.7249	6.08688	-1.06388	Down	4.39e-15	3.07e-13	Trim30a
252	158	20.2674	13.468	-0.589623	Down	4.71e-05	0.00086762	Trip6
173	257	6.74606	10.6215	0.654873	Up	3.15e-06	7.6e-05	Ttc12
50	26	3.08388	1.69962	-0.85954	Down	0.0123728	0.0902267	Ttc8
64	39	5.69404	3.67752	-0.630722	Down	0.0303138	0.171118	Tuba1a
61	32	5.27141	2.93087	-0.846861	Down	0.00627848	0.0538915	Tubb2a
2563	1332	129.523	71.343	-0.860363	Down	3.54e-73	1.48e-70	Txnip
304	144	30.6928	15.409	-0.994126	Down	2.15e-12	1.19e-10	Ube2l6
572	822	27.4278	41.7749	0.607	Up	6.46e-15	4.49e-13	Ube2q2
208	57	16.5593	4.80954	-1.78367	Down	1.1e-19	1.01e-17	Usp18
109	156	3.97449	6.02878	0.601094	Up	0.000774074	0.00977947	Usp2
288	410	9.6603	14.5758	0.593431	Up	6.93e-08	2.21e-06	Usp28
63	92	2.54936	3.94574	0.630158	Up	0.00714286	0.0595252	Vav2
110	65	8.27779	5.18423	-0.675116	Down	0.0024823	0.025984	Vegfc
133	66	7.37414	3.8784	-0.927012	Down	1.22e-05	0.000258536	Vgf
9432	5215	727.973	426.594	-0.77102	Down	3.67e-219	5.96e-216	Vim
16	33	0.800002	1.74878	1.12827	Up	0.00856868	0.0687001	Wbscr27
39	57	2.25971	3.50035	0.631364	Up	0.034205	0.185892	Wdpcp
67	35	3.61842	2.00337	-0.85293	Down	0.00393126	0.0377401	Xaf1
126	23	3.88824	0.752245	-2.36984	Down	2.44e-17	1.9e-15	Xdh
72	39	2.40482	1.38059	-0.800647	Down	0.0046072	0.0427117	Xkr8
79	44	3.6425	2.15018	-0.760473	Down	0.00450452	0.0418929	Xylt1
524	326	21.6625	14.2838	-0.600819	Down	2.31e-09	9.54e-08	Xylt2
25	11	2.22984	1.03986	-1.10055	Down	0.031611	0.176596	Yars2
111	165	2.97015	4.67938	0.655783	Up	0.000186326	0.00292666	Zbtb26
84	130	1.99166	3.26685	0.713927	Up	0.000352392	0.00505118	Zbtb39
504	721	8.03213	12.1782	0.600452	Up	4.86e-13	2.78e-11	Zbtb44
21	43	0.995831	2.16115	1.11782	Up	0.00283196	0.0288979	Zbtb49
1029	1541	23.7494	37.6955	0.6665	Up	4.08e-31	6.84e-29	Zc3h12c
68	16	2.35168	0.58646	-2.00359	Down	2.4e-08	8.44e-07	Zc3h12d
109	170	3.97962	6.57829	0.725083	Up	3.41e-05	0.000651445	Zfp202
285	409	9.2231	14.0283	0.605015	Up	4.24e-08	1.42e-06	Zfp280d
105	151	9.71424	14.8063	0.608035	Up	0.000832986	0.0104155	Zfp296
20	33	0.607773	1.06286	0.806342	Up	0.0467418	0.232625	Zfp300
71	27	5.02755	2.02633	-1.31098	Down	2.53e-05	0.000500189	Zfp358
109	42	3.60574	1.47254	-1.29199	Down	2.3e-07	6.75e-06	Zfp365
192	357	9.10779	17.9486	0.978694	Up	8.08e-15	5.56e-13	Zfp36l1
1096	1584	43.8618	67.1862	0.615201	Up	6.46e-28	9.72e-26	Zfp36l2
41	19	2.85468	1.40209	-1.02575	Down	0.00880386	0.0698944	Zfp429
282	119	3.79657	1.69801	-1.16086	Down	1.69e-14	1.12e-12	Zfp462
211	92	4.88663	2.25821	-1.11366	Down	1.4e-10	6.58e-09	Zfp608
901	1393	14.8264	24.2947	0.712473	Up	1.31e-31	2.22e-29	Zfp609
55	83	2.30265	3.68293	0.677556	Up	0.00645082	0.055047	Zfp658
25	39	0.886907	1.4664	0.725422	Up	0.0482146	0.236487	Zfp709
41	22	1.94229	1.10459	-0.814244	Down	0.0309086	0.173335	Zfp758
32	15	1.4546	0.722658	-1.00923	Down	0.0228468	0.140135	Zfp808
112	163	2.74284	4.23077	0.625249	Up	0.000370976	0.00525052	Zfp866
53	76	3.00087	4.56072	0.603883	Up	0.0186444	0.121346	Zfp935
45	20	4.86241	2.29044	-1.08605	Down	0.00400068	0.0381555	Zfyve21
38	20	2.9409	1.6405	-0.842123	Down	0.0326424	0.180355	Zmynd17
399	600	20.2868	32.3327	0.67245	Up	3.01e-13	1.75e-11	Zwilch

## Sheet: Sheet2
Category	Term	Count	%	PValue	Genes	List Total	Pop Hits	Pop Total	Fold Enrichment	Bonferroni	Benjamini	FDR
GOTERM_BP_FAT	GO:0006955~immune response	37	0.707863	6.94e-08	CSF3, CCL3, ADORA3, CCL2, TNF, C3, CXCL2, CCL9, RSAD2, ACP5, HFE, OAS2, TLR7, CCL4, IL10, RAET1A, CXCL10, RAET1C, CCL25, PROCR, CLEC4E, GP49A, ERCC1, RAB27A, IRGM1, TLR13, IL1RN, TNFRSF13B, CD300E, MYO1F, DDX58, CXCL14, CX3CR1, GADD45G, LILRB4, H2-T23, OAS1A, H2-T24, H28	388	471	13588	2.75109	0.000136	0.000136	0.000119
GOTERM_BP_FAT	GO:0042330~taxis	12	0.229577	0.000273	PRKCA, CCL25, C3AR1, CCL3, CCL2, CXCL2, CX3CR1, CCL9, CMTM3, CCL4, ITGAM, CXCL10	388	109	13588	3.85548	0.415868	0.235715	0.467921
GOTERM_BP_FAT	GO:0006935~chemotaxis	12	0.229577	0.000273	PRKCA, CCL25, C3AR1, CCL3, CCL2, CXCL2, CX3CR1, CCL9, CMTM3, CCL4, ITGAM, CXCL10	388	109	13588	3.85548	0.415868	0.235715	0.467921
GOTERM_BP_FAT	GO:0009611~response to wounding	23	0.440023	0.0004	KLK8, CCL3, CCL2, ADORA3, TNF, C3, EFEMP2, TLR13, CXCL2, EVL, CCL4, TLR7, CXCL10, CCL25, LAMB2, PROCR, STAB1, GP1BA, ID3, CTSB, IGFBP4, KDM6B, RAB27A	388	347	13588	2.32125	0.544867	0.230788	0.684359
GOTERM_BP_FAT	GO:0006469~negative regulation of protein kinase activity	8	0.153051	0.000566	PRKCA, SPRY2, IRAK3, GADD45G, FABP4, GADD45B, GADD45A, PDCD4	388	51	13588	5.49343	0.671394	0.242873	0.966175
GOTERM_BP_FAT	GO:0033673~negative regulation of kinase activity	8	0.153051	0.000566	PRKCA, SPRY2, IRAK3, GADD45G, FABP4, GADD45B, GADD45A, PDCD4	388	51	13588	5.49343	0.671394	0.242873	0.966175
GOTERM_BP_FAT	GO:0051348~negative regulation of transferase activity	8	0.153051	0.000717	PRKCA, SPRY2, IRAK3, GADD45G, FABP4, GADD45B, GADD45A, PDCD4	388	53	13588	5.28613	0.756183	0.245928	1.22368
GOTERM_BP_FAT	GO:0050900~leukocyte migration	7	0.13392	0.00128323	PRKCA, CCL25, TNF, CXCL2, CX3CR1, SELPLG, ITGAM	388	43	13588	5.70103	0.92	0.34358	2.17931
GOTERM_BP_FAT	GO:0044092~negative regulation of molecular function	12	0.229577	0.0013786	PRKCA, SPRY2, IRAK3, ZFP462, GLA, GADD45G, FABP4, GADD45B, GADD45A, PDCD4, DDIT3, ANGPTL4	388	132	13588	3.18369	0.933701	0.321353	2.33948
GOTERM_BP_FAT	GO:0040017~positive regulation of locomotion	7	0.13392	0.00145077	COL18A1, PRKCA, PRR5, ADORA3, MYO1F, TRIP6, CXCL10	388	44	13588	5.57146	0.942487	0.300205	2.46053
GOTERM_BP_FAT	GO:0008285~negative regulation of cell proliferation	16	0.306103	0.00192324	CEBPA, PRKCA, TNF, PTGS2, IFITM3, TNFRSF13B, CD276, IL10, SLFN2, SPRY2, RARB, RUNX3, SPN, MLL1, KLF4, AY074887	388	224	13588	2.50147	0.977329	0.343439	3.24945
GOTERM_BP_FAT	GO:0043086~negative regulation of catalytic activity	10	0.191314	0.00233433	PRKCA, SPRY2, IRAK3, GLA, GADD45G, FABP4, GADD45B, GADD45A, PDCD4, ANGPTL4	388	101	13588	3.46739	0.989918	0.368527	3.931
GOTERM_BP_FAT	GO:0006952~defense response	25	0.478286	0.00235592	CCL3, CCL2, TNF, ADORA3, FGR, C3, CXCL2, RSAD2, TLR7, CCL4, IL10, CXCL10, CCL25, SPN, RAB27A, GNG7, IRGM1, LYZ2, LYZ1, TLR13, MYO1F, DDX58, STAB1, KDM6B, IGFBP4	388	448	13588	1.95428	0.990338	0.34412	3.96666
GOTERM_BP_FAT	GO:0030335~positive regulation of cell migration	6	0.114789	0.00375873	COL18A1, PRR5, ADORA3, MYO1F, TRIP6, CXCL10	388	37	13588	5.67902	0.999393	0.46059	6.25769
GOTERM_BP_FAT	GO:0032020~ISG15-protein conjugation	3	0.0573943	0.0046733	USP18, ISG15, UBE2L6	388	4	13588	26.2655	0.9999	0.507748	7.72352
GOTERM_BP_FAT	GO:0009615~response to virus	8	0.153051	0.00582658	DDX58, LCN2, IRAK3, ISG15, IFI27L2A, RSAD2, OAS1A, TLR7	388	76	13588	3.68638	0.99999	0.560021	9.54118
GOTERM_BP_FAT	GO:0051272~positive regulation of cell motion	6	0.114789	0.00589012	COL18A1, PRR5, ADORA3, MYO1F, TRIP6, CXCL10	388	41	13588	5.12497	0.999991	0.539147	9.64034
GOTERM_BP_FAT	GO:0048010~vascular endothelial growth factor receptor signaling pathway	4	0.0765257	0.00660468	VEGFC, FLT1, CCL2, FOXC1	388	14	13588	10.0059	0.999998	0.557209	10.7484
GOTERM_BP_FAT	GO:0043244~regulation of protein complex disassembly	6	0.114789	0.00722406	IRAK3, LIMA1, SCIN, AVIL, EVL, MID1	388	43	13588	4.8866	0.999999	0.567814	11.6985
GOTERM_BP_FAT	GO:0007568~aging	7	0.13392	0.00761941	IFI27L2A, CP, ENG, PDCD4, ERCC1, DDIT3, TCFCP2L1	388	61	13588	4.01876	1	0.566482	12.3
GOTERM_BP_FAT	GO:0045444~fat cell differentiation	7	0.13392	0.00761941	CEBPA, SCD1, BBS4, RGS2, FABP4, TTC8, ARL6	388	61	13588	4.01876	1	0.566482	12.3
GOTERM_BP_FAT	GO:0008219~cell death	25	0.478286	0.0104571	STEAP3, TRAF1, TNF, GGCT, PDCD4, PDCD1, NAIP7, PRUNE2, IRAK3, DOCK1, CASP4, ANK2, XAF1, BMF, PHLDA1, KLK8, LYZ2, LYZ1, CD5L, NIACR1, DDIT4, RELT, GADD45G, SH3KBP1, GADD45B	388	507	13588	1.72685	1	0.663206	16.5052
GOTERM_BP_FAT	GO:0002366~leukocyte activation during immune response	5	0.0956572	0.0110991	ADORA3, GADD45G, CX3CR1, MYO1F, RAB27A	388	31	13588	5.64849	1	0.666361	17.4299
GOTERM_BP_FAT	GO:0002263~cell activation during immune response	5	0.0956572	0.0110991	ADORA3, GADD45G, CX3CR1, MYO1F, RAB27A	388	31	13588	5.64849	1	0.666361	17.4299
GOTERM_BP_FAT	GO:0045123~cellular extravasation	3	0.0573943	0.0112485	TNF, SELPLG, ITGAM	388	6	13588	17.5103	1	0.6534	17.6438
GOTERM_BP_FAT	GO:0042127~regulation of cell proliferation	26	0.497417	0.0112956	CCL2, TNF, PTGS2, IFITM3, IL10, CXCL10, SLFN2, SPRY2, CALCRL, RARB, RUNX3, SPN, MLL1, COL18A1, CEBPA, PRKCA, TNFRSF13B, CD276, SMAD3, VEGFC, CD80, CCND2, FABP4, KLF4, PLAU, AY074887	388	538	13588	1.69245	1	0.637843	17.7111
GOTERM_BP_FAT	GO:0007179~transforming growth factor beta receptor signaling pathway	6	0.114789	0.0114516	CCL2, LTBP4, SMAD6, SMAD3, SKIL, ENG	388	48	13588	4.37758	1	0.626567	17.9336
GOTERM_BP_FAT	GO:0043065~positive regulation of apoptosis	15	0.286971	0.0117452	COL18A1, PRKCA, TNF, NIACR1, IL10, DDIT3, CASP4, RARB, ID3, APBB2, SPN, RUNX3, IFI204, AY074887, RAB27A	388	248	13588	2.11818	1	0.620279	18.3509
GOTERM_BP_FAT	GO:0006954~inflammatory response	14	0.26784	0.0124564	CCL3, ADORA3, CCL2, TNF, C3, CXCL2, TLR13, TLR7, CCL4, CXCL10, CCL25, STAB1, IGFBP4, KDM6B	388	225	13588	2.17906	1	0.627019	19.3533
GOTERM_BP_FAT	GO:0043068~positive regulation of programmed cell death	15	0.286971	0.0125236	COL18A1, PRKCA, TNF, NIACR1, IL10, DDIT3, CASP4, RARB, ID3, APBB2, SPN, RUNX3, IFI204, AY074887, RAB27A	388	250	13588	2.10124	1	0.614589	19.4474
GOTERM_BP_FAT	GO:0010942~positive regulation of cell death	15	0.286971	0.0133625	COL18A1, PRKCA, TNF, NIACR1, IL10, DDIT3, CASP4, RARB, ID3, APBB2, SPN, RUNX3, IFI204, AY074887, RAB27A	388	252	13588	2.08456	1	0.624705	20.6136
GOTERM_BP_FAT	GO:0016265~death	25	0.478286	0.0136784	STEAP3, TRAF1, TNF, GGCT, PDCD4, PDCD1, NAIP7, PRUNE2, IRAK3, DOCK1, CASP4, ANK2, XAF1, BMF, PHLDA1, KLK8, LYZ2, LYZ1, CD5L, NIACR1, DDIT4, RELT, GADD45G, SH3KBP1, GADD45B	388	519	13588	1.68693	1	0.619984	21.0487
GOTERM_BP_FAT	GO:0042981~regulation of apoptosis	26	0.497417	0.0154891	TRAF1, TNF, IL10, IRAK3, CASP4, ANK2, SKIL, RARB, BMF, ERCC1, RUNX3, SPN, RAB27A, SPP1, ANGPTL4, PRKCA, COL18A1, NIACR1, DDIT3, CX3CR1, FOXC1, ID3, APBB2, IFI204, AY074887, NMNAT1	388	553	13588	1.64654	1	0.653131	23.4993
GOTERM_BP_FAT	GO:0043242~negative regulation of protein complex disassembly	5	0.0956572	0.0169019	LIMA1, SCIN, AVIL, EVL, MID1	388	35	13588	5.00295	1	0.67296	25.3614
GOTERM_BP_FAT	GO:0043067~regulation of programmed cell death	26	0.497417	0.0178149	TRAF1, TNF, IL10, IRAK3, CASP4, ANK2, SKIL, RARB, BMF, ERCC1, RUNX3, SPN, RAB27A, SPP1, ANGPTL4, PRKCA, COL18A1, NIACR1, DDIT3, CX3CR1, FOXC1, ID3, APBB2, IFI204, AY074887, NMNAT1	388	560	13588	1.62596	1	0.680365	26.542
GOTERM_BP_FAT	GO:0001817~regulation of cytokine production	10	0.191314	0.0179685	DDX58, RAET1C, CD83, IRAK3, TNF, RNF128, CD276, TLR7, IL10, SPN, RAET1A	388	139	13588	2.51947	1	0.671936	26.7389
GOTERM_BP_FAT	GO:0043407~negative regulation of MAP kinase activity	4	0.0765257	0.0182352	PRKCA, SPRY2, IRAK3, PDCD4	388	20	13588	7.00412	1	0.666116	27.0795
GOTERM_BP_FAT	GO:0010941~regulation of cell death	26	0.497417	0.0190265	TRAF1, TNF, IL10, IRAK3, CASP4, ANK2, SKIL, RARB, BMF, ERCC1, RUNX3, SPN, RAB27A, SPP1, ANGPTL4, PRKCA, COL18A1, NIACR1, DDIT3, CX3CR1, FOXC1, ID3, APBB2, IFI204, AY074887, NMNAT1	388	563	13588	1.61729	1	0.670885	28.0816
GOTERM_BP_FAT	GO:0007626~locomotory behavior	14	0.26784	0.019612	PRKCA, C3AR1, CCL3, CCL2, CXCL2, ATP1A3, CCL9, CCL4, ITGAM, CXCL10, CCL25, CX3CR1, CMTM3, GNG7	388	239	13588	2.05142	1	0.671477	28.8146
GOTERM_BP_FAT	GO:0000288~nuclear-transcribed mRNA catabolic process, deadenylation-dependent decay	3	0.0573943	0.0202197	ZFP36L1, DCPS, ZFP36L2	388	8	13588	13.1327	1	0.672447	29.568
GOTERM_BP_FAT	GO:0030835~negative regulation of actin filament depolymerization	4	0.0765257	0.0208344	LIMA1, SCIN, AVIL, EVL	388	21	13588	6.67059	1	0.673493	30.3224
GOTERM_BP_FAT	GO:0043549~regulation of kinase activity	12	0.229577	0.0217535	PRKCA, SPRY2, IRAK3, GADD45G, FABP4, CERK, VAV2, GADD45B, GADD45A, AGAP2, PDCD4, TRIB1	388	192	13588	2.18879	1	0.679687	31.4362
GOTERM_BP_FAT	GO:0050727~regulation of inflammatory response	6	0.114789	0.0227839	PRKCA, ADORA3, C3, CD276, FABP4, SPN	388	57	13588	3.68638	1	0.687272	32.6651
GOTERM_BP_FAT	GO:0007050~cell cycle arrest	6	0.114789	0.0227839	SKIL, PMP22, APBB2, GADD45A, DDIT3, AY074887	388	57	13588	3.68638	1	0.687272	32.6651
GOTERM_BP_FAT	GO:0007167~enzyme linked receptor protein signaling pathway	15	0.286971	0.0248085	TXNIP, CCL2, FLT1, LTBP4, SMAD6, GRIK5, SMAD3, EPHA2, VEGFC, TIAM1, FOXC1, SKIL, ENG, LRP4, GNG7	388	273	13588	1.92421	1	0.709266	35.0192
GOTERM_BP_FAT	GO:0050830~defense response to Gram-positive bacterium	4	0.0765257	0.0266098	LYZ2, LYZ1, FGR, MYO1F	388	23	13588	6.09054	1	0.725804	37.0484
GOTERM_BP_FAT	GO:0051338~regulation of transferase activity	12	0.229577	0.0274061	PRKCA, SPRY2, IRAK3, GADD45G, FABP4, CERK, VAV2, GADD45B, GADD45A, AGAP2, PDCD4, TRIB1	388	199	13588	2.1118	1	0.727859	37.9263
GOTERM_BP_FAT	GO:0045597~positive regulation of cell differentiation	11	0.210446	0.0283143	LPL, CD83, VEGFC, CD36, ID2, TIAM1, CD276, GNAS, IL2RG, TGIF2, IFI204	388	175	13588	2.2013	1	0.731231	38.9135
GOTERM_BP_FAT	GO:0046879~hormone secretion	5	0.0956572	0.0286385	ADORA3, LTBP4, IL1RN, ILDR2, VGF	388	41	13588	4.27081	1	0.727185	39.2623
GOTERM_BP_FAT	GO:0030029~actin filament-based process	11	0.210446	0.029292	PRR5, LIMA1, EPB4.1L1, EZR, PDLIM7, AVIL, EVL, APBB2, FLNC, SIRPA, AGAP2	388	176	13588	2.18879	1	0.727335	39.9596
GOTERM_BP_FAT	GO:0030834~regulation of actin filament depolymerization	4	0.0765257	0.0297852	LIMA1, SCIN, AVIL, EVL	388	24	13588	5.83677	1	0.725552	40.481
GOTERM_BP_FAT	GO:0050729~positive regulation of inflammatory response	4	0.0765257	0.0297852	PRKCA, ADORA3, C3, FABP4	388	24	13588	5.83677	1	0.725552	40.481
GOTERM_BP_FAT	GO:0012501~programmed cell death	22	0.420892	0.029852	STEAP3, TRAF1, TNF, GGCT, CD5L, NIACR1, PDCD4, PDCD1, DDIT4, NAIP7, PRUNE2, IRAK3, DOCK1, CASP4, ANK2, RELT, GADD45G, SH3KBP1, XAF1, GADD45B, BMF, PHLDA1	388	473	13588	1.62887	1	0.718709	40.5513
GOTERM_BP_FAT	GO:0009914~hormone transport	5	0.0956572	0.0309654	ADORA3, LTBP4, IL1RN, ILDR2, VGF	388	42	13588	4.16912	1	0.724453	41.7112
GOTERM_BP_FAT	GO:0043299~leukocyte degranulation	3	0.0573943	0.0312984	ADORA3, MYO1F, RAB27A	388	10	13588	10.5062	1	0.720984	42.054
GOTERM_BP_FAT	GO:0006665~sphingolipid metabolic process	6	0.114789	0.031421	ARV1, GLA, SMPDL3A, ALDH5A1, CERK, PPAP2A	388	62	13588	3.38909	1	0.715192	42.1798
GOTERM_BP_FAT	GO:0006928~cell motion	18	0.344366	0.0339966	PRKCA, FLT1, TNF, CXCL2, ATP1A3, EVL, VAV2, SIRPA, ITGAM, CCL25, ISL2, DOCK1, CX3CR1, FOXC1, APBB2, SELPLG, PLAU, RUNX3	388	367	13588	1.71763	1	0.736581	44.7622
GOTERM_BP_FAT	GO:0042742~defense response to bacterium	8	0.153051	0.0345955	LYZ2, TNF, LYZ1, FGR, STAB1, MYO1F, IL10, SPN	388	108	13588	2.59412	1	0.736002	45.3469
GOTERM_BP_FAT	GO:0006643~membrane lipid metabolic process	6	0.114789	0.0353782	ARV1, GLA, SMPDL3A, ALDH5A1, CERK, PPAP2A	388	64	13588	3.28318	1	0.737312	46.1023
GOTERM_BP_FAT	GO:0045667~regulation of osteoblast differentiation	4	0.0765257	0.0367064	CD276, SMAD3, GNAS, IFI204	388	26	13588	5.38779	1	0.743909	47.3617
GOTERM_BP_FAT	GO:0051181~cofactor transport	3	0.0573943	0.0375446	SLC6A8, SLC22A21, SLC46A1	388	11	13588	9.55108	1	0.745534	48.1422
GOTERM_BP_FAT	GO:0040012~regulation of locomotion	8	0.153051	0.0376571	COL18A1, PRKCA, BBS4, PRR5, ADORA3, MYO1F, TRIP6, CXCL10	388	110	13588	2.54695	1	0.740307	48.2461
GOTERM_BP_FAT	GO:0042493~response to drug	7	0.13392	0.0395047	FOS, MFSD9, ATP1A3, FABP4, GNAS, GRK5, DDIT3	388	88	13588	2.78573	1	0.751153	49.9249
GOTERM_BP_FAT	GO:0031327~negative regulation of cellular biosynthetic process	20	0.382629	0.0395584	CEBPA, TXNIP, TNF, CD276, SMAD3, PDCD4, MXD4, NRIP1, TCFCP2L1, ID2, GLA, RNF128, FABP4, RARB, SKIL, ID3, BHLHE40, DNMT3B, KLF4, KDM6B	388	430	13588	1.62887	1	0.745596	49.9729
GOTERM_BP_FAT	GO:0045859~regulation of protein kinase activity	11	0.210446	0.0404155	PRKCA, SPRY2, IRAK3, GADD45G, FABP4, CERK, GADD45B, GADD45A, AGAP2, PDCD4, TRIB1	388	186	13588	2.07111	1	0.74726	50.7335
GOTERM_BP_FAT	GO:0060326~cell chemotaxis	4	0.0765257	0.0404488	PRKCA, CXCL2, CX3CR1, ITGAM	388	27	13588	5.18824	1	0.741694	50.7628
GOTERM_BP_FAT	GO:0030595~leukocyte chemotaxis	4	0.0765257	0.0404488	PRKCA, CXCL2, CX3CR1, ITGAM	388	27	13588	5.18824	1	0.741694	50.7628
GOTERM_BP_FAT	GO:0051094~positive regulation of developmental process	12	0.229577	0.0429341	LPL, CD83, VEGFC, TNF, CD36, ID2, TIAM1, CD276, GNAS, IL2RG, TGIF2, IFI204	388	214	13588	1.96377	1	0.757086	52.906
GOTERM_BP_FAT	GO:0010324~membrane invagination	11	0.210446	0.0429462	DAB2, ARC, DOCK1, CD36, HIP1R, LRP11, SH3KBP1, ABCA1, SIRPA, LRP4, DNM1	388	188	13588	2.04908	1	0.751578	52.9162
GOTERM_BP_FAT	GO:0006897~endocytosis	11	0.210446	0.0429462	DAB2, ARC, DOCK1, CD36, HIP1R, LRP11, SH3KBP1, ABCA1, SIRPA, LRP4, DNM1	388	188	13588	2.04908	1	0.751578	52.9162
GOTERM_BP_FAT	GO:0016477~cell migration	13	0.248709	0.0430075	PRKCA, CCL25, DOCK1, TNF, FLT1, CXCL2, CX3CR1, FOXC1, VAV2, APBB2, SELPLG, PLAU, ITGAM	388	240	13588	1.89695	1	0.746532	52.9679
GOTERM_BP_FAT	GO:0009890~negative regulation of biosynthetic process	20	0.382629	0.0431322	CEBPA, TXNIP, TNF, CD276, SMAD3, PDCD4, MXD4, NRIP1, TCFCP2L1, ID2, GLA, RNF128, FABP4, RARB, SKIL, ID3, BHLHE40, DNMT3B, KLF4, KDM6B	388	434	13588	1.61385	1	0.742074	53.073
GOTERM_BP_FAT	GO:0006915~apoptosis	21	0.40176	0.0437571	STEAP3, TRAF1, TNF, GGCT, CD5L, NIACR1, PDCD4, PDCD1, DDIT4, NAIP7, PRUNE2, IRAK3, DOCK1, CASP4, ANK2, GADD45G, SH3KBP1, XAF1, GADD45B, BMF, PHLDA1	388	465	13588	1.58158	1	0.741795	53.5961
GOTERM_BP_FAT	GO:0002275~myeloid cell activation during immune response	3	0.0573943	0.0442207	ADORA3, CX3CR1, MYO1F	388	12	13588	8.75515	1	0.740225	53.9807
GOTERM_BP_FAT	GO:0051494~negative regulation of cytoskeleton organization	5	0.0956572	0.0472087	LIMA1, SCIN, AVIL, EVL, MID1	388	48	13588	3.64798	1	0.758224	56.388
GOTERM_BP_FAT	GO:0050873~brown fat cell differentiation	4	0.0765257	0.0484858	CEBPA, SCD1, RGS2, FABP4	388	29	13588	4.83043	1	0.762518	57.3803
GOTERM_BP_FAT	GO:0006575~cellular amino acid derivative metabolic process	9	0.172183	0.0485778	CSAD, ALDH5A1, PADI2, GAMT, TPMT, FABP5, MYH7B, GSTP1, AFMID	388	141	13588	2.23536	1	0.758186	57.4509
GOTERM_BP_FAT	GO:0001775~cell activation	13	0.248709	0.0498354	TNF, ADORA3, SMAD3, MYO1F, EVL, ITGAM, GADD45G, CX3CR1, NDRG1, ERCC1, SPN, RAB27A, BLNK	388	246	13588	1.85068	1	0.762235	58.4059
GOTERM_BP_FAT	GO:0002831~regulation of response to biotic stimulus	3	0.0573943	0.0512972	DDX58, RAET1C, SPN, RAET1A	388	13	13588	8.08168	1	0.767507	59.4904
GOTERM_BP_FAT	GO:0045055~regulated secretory pathway	3	0.0573943	0.0512972	ADORA3, MYO1F, RAB27A	388	13	13588	8.08168	1	0.767507	59.4904
GOTERM_BP_FAT	GO:0019915~lipid storage	3	0.0573943	0.0512972	CD36, PLIN2, NRIP1	388	13	13588	8.08168	1	0.767507	59.4904
GOTERM_CC_FAT	GO:0005886~plasma membrane	104	1.98967	0.000173	ADORA3, AQP9, SLC6A4, SLC7A8, GRIK5, LPHN2, MAGED1, ANK2, TIAM1, SPN, GNG7, F11R, ARC, MAGI2, BST2, BST1, GPR132, PROKR1, SIRPA, CD36, RELT, CD59A, LPAR6, CD33, LILRB4, CX3CR1, ENPP5, BBS4, C3AR1, HFE, ABCA1, TTC8, ITGAM, DAGLA, PVRL1, GP49A, P2RY2, ITGB7, PLXND1, BLNK, LPL, TNFRSF13B, CD276, CD300E, SMAD3, EVL, VAV2, EPHA2, CASS4, LEPRE1, EMR1, H2-T23, CHRNB1, H2-T24, TRIP6, CACNA1D, SLC46A1, ST…	323	2906	12504	1.38543	0.0433442	0.0433442	0.225448
GOTERM_CC_FAT	GO:0031226~intrinsic to plasma membrane	28	0.53568	0.00105761	ENPP5, GPR85, TNF, ADORA3, AQP9, SLC6A4, GRIK5, ABCA1, CLDN11, ITGAM, RAET1A, RAET1C, ANK2, ITGB7, GP1BA, PPAP2A, SPN, FLT1, TNFRSF13B, KCTD21, GPR132, SIRPA, EPHA2, STAB1, SLC6A8, CHRNB1, CP, TRIP6, CACNA1D	323	552	12504	1.96366	0.237301	0.126673	1.37032
GOTERM_CC_FAT	GO:0005887~integral to plasma membrane	26	0.497417	0.00269315	ENPP5, GPR85, TNF, ADORA3, AQP9, SLC6A4, GRIK5, ABCA1, CLDN11, ITGAM, ANK2, ITGB7, GP1BA, PPAP2A, SPN, FLT1, TNFRSF13B, KCTD21, GPR132, SIRPA, EPHA2, SLC6A8, STAB1, CHRNB1, TRIP6, CACNA1D	323	531	12504	1.89551	0.498612	0.205566	3.45533
GOTERM_CC_FAT	GO:0005615~extracellular space	25	0.478286	0.00336121	CSF3, CCL3, TNF, CCL2, C3, CXCL2, CCL9, CCL4, IL10, CXCL10, CCL25, SMPDL3A, SPN, SPP1, ANGPTL4, LPL, KLK8, LGALS1, IL1RN, VEGFC, CXCL14, CP, CMTM3, IGFBP4, AY074887	323	511	12504	1.89394	0.577649	0.193845	4.29523
GOTERM_CC_FAT	GO:0044459~plasma membrane part	60	1.14789	0.00406508	GPR85, LIMA1, ADORA3, AQP9, SLC6A4, GRIK5, PDCD1, RAET1A, RAET1C, FRMD6, ANK2, ATP6V0D2, SPN, GNG7, F11R, RAP2A, ARC, MAGI2, KCTD21, FBLIM1, GPR132, SIRPA, CD83, CD80, CD59A, SH3KBP1, GNAS, CTSB, ENPP5, BBS4, TNF, RSAD2, HFE, CLDN11, TTC8, ABCA1, ITGAM, EZR, PVRL1, ITGB7, IL2RG, GP1BA, PPAP2A, CAMK2A, FLT1, CBL, TNFRSF13B, CD276, EVL, EPHA2, CASS4, EMR1, STAB1, SLC6A8, H2-T23, H2-T24, CHRNB1, CP,…	323	1633	12504	1.42237	0.647527	0.188245	5.17284
GOTERM_CC_FAT	GO:0044421~extracellular region part	33	0.631337	0.00543343	CSF3, CCL3, CCL2, TNF, C3, LTBP4, CXCL2, ADAMTSL5, CCL9, CCL4, IL10, CXCL10, CCL25, LGALS3BP, LAMB2, SMPDL3A, SPN, ANGPTL4, SPP1, COL18A1, LPL, KLK8, ADAM10, LGALS1, EFEMP2, IL1RN, VEGFC, LEPRE1, CXCL14, CP, CMTM3, IGFBP4, AY074887	323	774	12504	1.65051	0.752105	0.207417	6.85772
GOTERM_CC_FAT	GO:0009986~cell surface	17	0.325234	0.00565591	TNF, ADAM10, TNFRSF13B, CD276, ITGAM, PDCD1, RAET1A, RAET1C, CD83, SDC1, CD36, CD80, EMR1, CD59A, FUT4, IL2RG, CTSB, SPN	323	305	12504	2.15772	0.765904	0.187331	7.12903
GOTERM_CC_FAT	GO:0009897~external side of plasma membrane	13	0.248709	0.00713975	RAET1C, CD83, TNF, CD80, EMR1, CD59A, TNFRSF13B, CD276, IL2RG, CTSB, PDCD1, SPN, ITGAM, RAET1A	323	206	12504	2.44299	0.84028	0.204903	8.92001
GOTERM_CC_FAT	GO:0005925~focal adhesion	6	0.114789	0.0154089	LIMA1, CASS4, SH3KBP1, FBLIM1, EVL, TRIP6	323	57	12504	4.07496	0.981228	0.357063	18.3303
GOTERM_CC_FAT	GO:0005576~extracellular region	58	1.10962	0.0166597	LTBP4, EDIL3, VGF, IL10, CXCL10, OLFML3, ISG15, SMPDL3A, SEMA3E, BC028528, PI16, SPN, HYAL1, ADAM10, STC2, 2300009A05RIK, TCN2, VEGFC, SIGLEC1, CTSB, AY074887, CSF3, ENPP5, CCL3, TNF, CCL2, C3, FCNA, ADAMTSL5, CXCL2, CCL9, FAM132B, CCL4, CCL25, LGALS3BP, LAMB2, PRRG2, PLTP, SPP1, ANGPTL4, COL18A1, LPL, KLK8, EFEMP2, LGALS1, IL1RN, CD5L, LGALS9, FAM131A, LCN2, LEPRE1, CXCL14, GLA, METRNL, CP, CMTM…	323	1680	12504	1.33649	0.986442	0.349544	19.6729
GOTERM_CC_FAT	GO:0005924~cell-substrate adherens junction	6	0.114789	0.0201588	LIMA1, CASS4, SH3KBP1, FBLIM1, EVL, TRIP6	323	61	12504	3.80775	0.994557	0.377457	23.3212
GOTERM_CC_FAT	GO:0031982~vesicle	22	0.420892	0.0272654	SLC27A1, ARC, IRGM1, ADAM10, TNF, HIP1R, IFITM3, IL1RN, SLC24A5, ACSBG1, DAB2, ENTPD7, BACE1, SH3KBP1, CTSD, PRSS16, CTSB, HSPA8, HAP1, PHLDA1, ALS2CL, RAB27A	323	519	12504	1.64097	0.999156	0.445528	30.2646
GOTERM_CC_FAT	GO:0030055~cell-substrate junction	6	0.114789	0.0273238	LIMA1, CASS4, SH3KBP1, FBLIM1, EVL, TRIP6	323	66	12504	3.51928	0.999168	0.420481	30.3191
GOTERM_CC_FAT	GO:0005856~cytoskeleton	40	0.765257	0.0327881	KIF23, GYPC, BBS4, LIMA1, PDLIM7, HIP1R, TUBB2A, USP2, VIM, TTC8, KIF13A, SPRY2, CDC42EP2, FRMD6, EZR, ANK2, PROCR, AVIL, TUBA1A, BMF, ARC, ADAM10, FBLIM1, MYO1F, EVL, TBCEL, MID1, FLNC, LRRC49, SMTN, EPB4.1L1, CASS4, FRMD4B, SCIN, CC2D2A, SH3KBP1, MAPRE3, MYH7B, DNM1, DYNLT1B	323	1122	12504	1.38011	0.999803	0.456433	35.2543
GOTERM_CC_FAT	GO:0031410~cytoplasmic vesicle	21	0.40176	0.0395059	SLC27A1, ARC, IRGM1, ADAM10, TNF, HIP1R, IFITM3, SLC24A5, ACSBG1, DAB2, ENTPD7, BACE1, SH3KBP1, CTSD, PRSS16, CTSB, HSPA8, HAP1, PHLDA1, ALS2CL, RAB27A	323	508	12504	1.6003	0.999967	0.497376	40.8791
GOTERM_MF_FAT	GO:0008009~chemokine activity	8	0.153051	6.86e-05	CCL25, CCL3, CCL2, CXCL14, CXCL2, CCL9, CCL4, CXCL10	367	38	13288	7.62254	0.0374156	0.0374156	0.100189
GOTERM_MF_FAT	GO:0042379~chemokine receptor binding	8	0.153051	8.16e-05	CCL25, CCL3, CCL2, CXCL14, CXCL2, CCL9, CCL4, CXCL10	367	39	13288	7.42709	0.0443734	0.0224385	0.119238
GOTERM_MF_FAT	GO:0017124~SH3 domain binding	9	0.172183	0.00145682	DOCK1, ADAM10, BAIAP2, CBL, GRIK5, SH3KBP1, EVL, SIRPA, DOCK4	367	79	13288	4.12486	0.555401	0.236769	2.10819
GOTERM_MF_FAT	GO:0005125~cytokine activity	13	0.248709	0.00419497	CSF3, CCL25, CCL3, CCL2, TNF, CXCL14, CXCL2, CCL9, CCL4, CMTM3, IL10, CXCL10, SPP1	367	180	13288	2.61496	0.903413	0.44252	5.95902
GOTERM_MF_FAT	GO:0008375~acetylglucosaminyltransferase activity	5	0.0956572	0.0136801	XYLT2, XYLT1, EXT1, PIGP, GCNT1	367	34	13288	5.32457	0.999528	0.783837	18.2347
GOTERM_MF_FAT	GO:0030151~molybdenum ion binding	3	0.0573943	0.0189796	XDH, MOCOS, SUOX	367	8	13288	13.5777	0.999976	0.830633	24.426
GOTERM_MF_FAT	GO:0051184~cofactor transporter activity	3	0.0573943	0.0353074	SLC6A8, SLC22A21, SLC46A1	367	11	13288	9.87466	1	0.942451	40.8655
GOTERM_MF_FAT	GO:0046914~transition metal ion binding	87	1.66443	0.0361665	STEAP3, MOCOS, LIMA1, GDA, PTGS2, PDLIM7, ZBTB39, AOX3L1, MOBKL2C, ZFYVE21, STAC2, MT2, RARB, 2010111I01RIK, AGAP2, MLL1, DPEP2, PRKCA, SUOX, ZFP365, ADAM10, CAR13, RXRA, ZFP429, FBLIM1, ZBTB26, TCN2, CLPX, ZFP658, ZFP462, ZFP280D, LEPREL1, KSR1, NEURL3, KDM6B, NMNAT1, XDH, TRAF1, ZFP358, SCAPER, POLR2K, ADAMTSL5, RSAD2, ACP5, ZFP758, ZFP36L1, NGLY1, ZFP36L2, NAIP7, MORC4, PRDM10, RNF128, ZFP296,…	367	2608	13288	1.20783	1	0.922707	41.6305
GOTERM_MF_FAT	GO:0001614~purinergic nucleotide receptor activity	4	0.0765257	0.0408232	ADORA3, LPAR6, P2RY2, NIACR1	367	28	13288	5.17244	1	0.923838	45.6194
GOTERM_MF_FAT	GO:0016502~nucleotide receptor activity	4	0.0765257	0.0408232	ADORA3, LPAR6, P2RY2, NIACR1	367	28	13288	5.17244	1	0.923838	45.6194
GOTERM_MF_FAT	GO:0016620~oxidoreductase activity, acting on the aldehyde or oxo group of donors, NAD or NADP as acceptor	4	0.0765257	0.0446336	ALDH7A1, 3000002C10RIK, ALDH1B1, ALDH5A1	367	29	13288	4.99408	1	0.921032	48.6927
GOTERM_MF_FAT	GO:0019842~vitamin binding	8	0.153051	0.0498278	MOCOS, PCX, LEPRE1, CSAD, LEPREL1, TCN2, CCBL2, SLC46A1	367	121	13288	2.39386	1	0.924489	52.6221
GOTERM_MF_FAT	GO:0005085~guanyl-nucleotide exchange factor activity	9	0.172183	0.0505717	DOCK1, TIAM2, TIAM1, RAB3IL1, VAV2, DOCK4, ALS2CL, BCAR3, IQSEC2	367	147	13288	2.21676	1	0.909688	53.1614
GOTERM_MF_FAT	GO:0043167~ion binding	124	2.3723	0.0514887	MOCOS, GDA, PDLIM7, PTGS2, LTBP4, EDIL3, MOBKL2C, DMPK, B3GALNT1, RARB, 2010111I01RIK, MLL1, RXRA, TCN2, CLPX, NME4, ZFP462, ZFP280D, NEURL3, NMNAT1, XDH, TRAF1, ZFP358, ADAMTSL5, ACP5, ZFP758, KCNJ2, ITGAM, IRAK3, DAGLA, ENTPD7, SLC31A2, FAHD2A, DNMT3B, COL18A1, SCD1, ZBTB49, PTGR1, EFEMP2, VAV2, ZBTB44, ZFP608, ZFP609, DDX58, ZFP808, LEPRE1, EMR1, HIVEP3, TRIP6, CACNA1D, KLF4, BCO2, STEAP3, LIM…
KEGG_PATHWAY	mmu04514:Cell adhesion molecules (CAMs)	16	0.306103	0.000208	F11R, CD276, CLDN11, NEO1, ITGAM, PDCD1, SDC3, SIGLEC1, SDC1, PVRL1, CD80, ITGB7, H2-T23, H2-T24, SELPLG, SPN	196	154	5738	3.04161	0.0297223	0.0297223	0.24673
KEGG_PATHWAY	mmu00561:Glycerolipid metabolism	8	0.153051	0.000932	AKR1B8, LPL, ALDH7A1, GLA, AKR1B3, ALDH1B1, AGPAT4, PPAP2A	196	47	5738	4.98307	0.126454	0.065363	1.10077
KEGG_PATHWAY	mmu04062:Chemokine signaling pathway	15	0.286971	0.00339602	CCL25, CCL3, CCL2, FGR, CXCL14, TIAM2, TIAM1, CX3CR1, CXCL2, CCL9, GRK5, VAV2, CCL4, GNG7, CXCL10	196	182	5738	2.41282	0.389368	0.151615	3.95802
KEGG_PATHWAY	mmu04060:Cytokine-cytokine receptor interaction	18	0.344366	0.0036558	CSF3, CCL3, FLT1, TNF, CCL2, TNFRSF13B, CXCL2, CCL9, CCL4, IL10, CXCL10, VEGFC, CCL25, CXCL14, RELT, IL10RA, CX3CR1, IL2RG	196	244	5738	2.15967	0.41202	0.12433	4.2548
KEGG_PATHWAY	mmu03320:PPAR signaling pathway	9	0.172183	0.00508793	SCD1, SLC27A1, LPL, CD36, RXRA, FABP4, FABP5, PLTP, ANGPTL4	196	79	5738	3.33518	0.522711	0.137506	5.8759
KEGG_PATHWAY	mmu04142:Lysosome	9	0.172183	0.0488186	LAPTM4B, HYAL1, CTSL, GLA, ACP5, CTSD, CTSC, CTSB, ATP6V0D2	196	119	5738	2.21411	0.999295	0.701669	44.7984
KEGG_PATHWAY	mmu00620:Pyruvate metabolism	5	0.0956572	0.0492234	AKR1B8, PCX, ALDH7A1, AKR1B3, ALDH1B1	196	41	5738	3.57018	0.999337	0.648511	45.0767
KEGG_PATHWAY	mmu04620:Toll-like receptor signaling pathway	8	0.153051	0.0506151	FOS, CCL3, TNF, CD80, CCL4, TLR7, CXCL10, SPP1	196	99	5738	2.3657	0.999464	0.609931	46.0236
