# Supplementary material for: The Transcriptional Foundations of Sp110-mediated Macrophage (RAW264.7) Resistance to Mycobacterium tuberculosis H37Ra
Source: Sci Rep. 2016 Feb 25;6:22041. doi: 10.1038/srep22041 (PMC4766572; doi:10.1038/srep22041)
Supplement: Supplementary Table S4 [file srep22041-s5.xls]

## Sheet: Sheet1
Differentially expressed genes of Mtb-infected versus uninfected RAW-Sp110 cells (p<0.05, Fold Change>1.5)
Functional annotation of DEG3 is in the Sheet 2.
RAW-Sp110 (UI)-Expression	RAW-Sp110 (I)-Expression	RAW-Sp110 (UI)-RPKM	RAW-Sp110 (I)-RPKM	log2 Ratio(RAW-Sp110 (I)/RAW-Sp110 (UI))	Up-Down-Regulation(RAW-Sp110(I)/RAW-Sp110 (UI))	P-value	FDR	Symbol
761	1301	73.3257	120.526	0.716956	Up	1.73257e-28	5.83781e-27	0610031J06Rik
525	1100	97.9633	197.346	1.01042	Up	2.6138e-42	1.33966e-40	1110007C09Rik
198	133	6.42264	4.14794	-0.630771	Down	8.31148e-05	0.000459134	1110021J02Rik
172	90	9.68986	4.87488	-0.991108	Down	6.1763e-08	5.58399e-07	1110034A24Rik
427	287	19.8883	12.8524	-0.629882	Down	7.64484e-09	7.68496e-08	1110054O05Rik
90	61	7.93776	5.17271	-0.617812	Down	0.0093194	0.0318734	1500031L02Rik
72	49	1.7952	1.17465	-0.611912	Down	0.021222	0.0648693	1700001L05Rik
166	110	15.9232	10.1449	-0.650376	Down	0.000214228	0.00109684	1700020I14Rik
38	16	5.15452	2.08669	-1.30462	Down	0.00164307	0.0069283	1700040I03Rik
52	25	2.86916	1.32624	-1.11328	Down	0.00112182	0.00492732	1700054N08Rik
55	30	5.73406	3.00714	-0.931166	Down	0.00380104	0.0145447	1700106N22Rik
44	21	4.51817	2.0733	-1.12381	Down	0.0025615	0.0102516	1700113I22Rik
146	97	4.33475	2.76895	-0.646608	Down	0.000554772	0.00261166	1810012P15Rik
30	50	9.11075	14.5994	0.680269	Up	0.0398792	0.110044	1810043H04Rik
32	16	6.15482	2.95882	-1.0567	Down	0.0146954	0.0472096	1810063B05Rik
27	59	1.15436	2.42528	1.07106	Up	0.0010146	0.00450259	2010111I01Rik
198	136	13.5638	8.95751	-0.59859	Down	0.000173109	0.000902824	2310001A20Rik
129	87	6.09545	3.95247	-0.62498	Down	0.00164382	0.00692947	2310003H01Rik
49	401	7.46311	58.722	2.97605	Up	4.62142e-67	3.93388e-65	2310016C08Rik
57	112	5.45367	10.303	0.917768	Up	6.32654e-05	0.000358742	2310035K24Rik
129	89	31.1143	20.6392	-0.59219	Down	0.00270074	0.0107557	2310045N01Rik
145	92	9.8254	5.99381	-0.713044	Down	0.00017613	0.00091726	2310057M21Rik
646	397	48.4335	28.6178	-0.759092	Down	5.51058e-17	1.08541e-15	2410002F23Rik
217	135	70.6186	42.2402	-0.741432	Down	2.02136e-06	1.48301e-05	2410006H16Rik
106	57	12.5217	6.47387	-0.951727	Down	4.06256e-05	0.000239605	2610002D18Rik
90	62	3.19275	2.11469	-0.594353	Down	0.0120172	0.0398095	2610008E11Rik
54	33	3.91555	2.30063	-0.76719	Down	0.0150446	0.0481506	2610021K21Rik
81	45	4.7137	2.51781	-0.904694	Down	0.000592962	0.00277351	2610203C20Rik
61	36	7.25154	4.11468	-0.817509	Down	0.00631012	0.0227408	2610203C22Rik
5846	3811	116.103	72.7704	-0.673977	Down	3.62244e-114	5.55034e-112	2610507B11Rik
72	44	6.33531	3.72238	-0.76719	Down	0.0049331	0.0183883	2810055F11Rik
1636	922	102.823	55.7149	-0.884031	Down	3.75206e-52	2.46013e-50	2810417H13Rik
123	84	21.9939	14.4414	-0.606894	Down	0.00275292	0.0109365	2810432D09Rik
146	80	3.75188	1.9766	-0.924593	Down	2.53698e-06	1.82723e-05	2900026A02Rik
112	76	13.9789	9.12015	-0.616124	Down	0.00378904	0.0145064	2900053A13Rik
405	716	18.9993	32.2944	0.765341	Up	3.58134e-18	7.56604e-17	3110043O21Rik
340	230	20.5927	13.3935	-0.620598	Down	3.66624e-07	2.99976e-06	3830406C13Rik
212	144	9.21885	6.02055	-0.614692	Down	6.90268e-05	0.000388086	4632434I11Rik
957	662	26.4115	17.5659	-0.588384	Down	4.00338e-16	7.48051e-15	4831426I19Rik
76	156	16.4055	32.3767	0.980778	Up	5.8592e-07	4.6835e-06	4930404N11Rik
89	51	13.5143	7.44571	-0.860005	Down	0.0005595	0.00262967	4930420K17Rik
368	188	7.81551	3.83884	-1.02567	Down	3.50032e-16	6.57428e-15	4930422G04Rik
133	74	5.91906	3.1664	-0.902526	Down	1.08551e-05	7.02564e-05	4930427A07Rik
287	467	13.9704	21.8563	0.645675	Up	1.49829e-09	1.6227e-08	4930471M23Rik
295	189	12.1987	7.51428	-0.699025	Down	1.41549e-07	1.22789e-06	4930547N16Rik
156	95	11.6785	6.83783	-0.772243	Down	3.02844e-05	0.000182685	4930579G24Rik
35	18	2.18602	1.08092	-1.01605	Down	0.013384	0.0436518	4930581F22Rik
31	15	3.69693	1.7199	-1.104	Down	0.0128774	0.0421789	4933436C20Rik
130	210	23.1353	35.9322	0.635181	Up	6.60284e-05	0.000373391	5033414D02Rik
256	176	12.6087	8.33442	-0.597265	Down	2.0176e-05	0.000125344	5430417L22Rik
267	185	10.4449	6.95823	-0.586011	Down	1.86866e-05	0.000116589	5430427O19Rik
110	71	5.78025	3.58711	-0.688309	Down	0.00154932	0.00658451	5730409E04Rik
107	214	10.0141	19.2563	0.943303	Up	1.4352e-08	1.40679e-07	5730508B09Rik
593	330	12.3339	6.59919	-0.902263	Down	1.33935e-20	3.18556e-19	5730590G19Rik
48	30	2.13938	1.28558	-0.734769	Down	0.0273572	0.0806422	6330408A02Rik
238	159	7.10702	4.56499	-0.638631	Down	1.28097e-05	8.17084e-05	6330503K22Rik
630	409	16.9838	10.6011	-0.679948	Down	5.90382e-14	9.37143e-13	6430548M08Rik
39	66	2.28195	3.71295	0.702295	Up	0.0149624	0.0479615	6530401N04Rik
472	293	30.8815	18.4313	-0.744583	Down	1.94271e-12	2.72954e-11	6720463M24Rik
147	99	5.21976	3.37988	-0.627012	Down	0.000748678	0.00341622	8430419L09Rik
826	549	38.3771	24.5243	-0.646032	Down	2.04684e-16	3.90482e-15	9030617O03Rik
81	128	3.25266	4.94192	0.603453	Up	0.00295854	0.0116674	9230105E10Rik
37	21	2.62081	1.43016	-0.873833	Down	0.0248476	0.0744201	9230114K14Rik
94	54	5.53898	3.05934	-0.856398	Down	0.000409102	0.00197574	9330151L19Rik
27	15	2.02128	1.07966	-0.904694	Down	0.0491516	0.1307	9930012K11Rik
107	62	4.15546	2.31505	-0.843967	Down	0.000194973	0.00100711	9930111J21Rik1
270	165	36.5252	21.4608	-0.76719	Down	4.73192e-08	4.31565e-07	A430005L14Rik
31	17	0.949517	0.500637	-0.92343	Down	0.0317292	0.0911487	A430107O13Rik
13	27	1.10813	2.21281	0.997751	Up	0.0376528	0.104634	A530032D15Rik
66	43	10.1763	6.37453	-0.674826	Down	0.0161617	0.0512528	A930005H10Rik
508	320	56.6212	34.2924	-0.723453	Down	1.07131e-12	1.53787e-11	Aarsd1
84	29	2.51939	0.836271	-1.59103	Down	4.69054e-08	4.2806e-07	Abcc3
495	853	29.3873	48.6896	0.728421	Up	1.00831e-19	2.28971e-18	Abcd4
76	123	5.36051	8.34123	0.63789	Up	0.00220766	0.00903167	Abhd10
91	56	9.87855	5.84484	-0.757136	Down	0.0017635	0.00738902	Abhd14a
38	19	3.82611	1.83933	-1.0567	Down	0.00773872	0.027163	Abhd14b
24	12	1.10821	0.532751	-1.0567	Down	0.0352612	0.0990471	Abhd15
247	165	19.0519	12.2365	-0.638742	Down	8.7509e-06	5.77417e-05	Abhd16a
4026	7449	114.763	204.154	0.831003	Up	3.62066e-199	9.24602e-197	Abr
130	203	4.24442	6.3724	0.586271	Up	0.00026045	0.00130954	Abtb2
333	196	28.4175	16.0816	-0.821365	Down	1.24209e-10	1.48561e-09	Acaa1a
322	212	10.885	6.89035	-0.659693	Down	1.73961e-07	1.4904e-06	Acap3
104	165	7.51564	11.4643	0.609186	Up	0.000660164	0.00305349	Acat2
54	283	5.68511	28.646	2.33307	Up	6.85576e-37	3.06112e-35	Acp5
144	281	7.62563	14.3071	0.907805	Up	3.09766e-10	3.57003e-09	Acss2
889	1829	35.6703	70.5588	0.984103	Up	2.62562e-66	2.20916e-64	Actn1
57	38	3.11411	1.99607	-0.641659	Down	0.0326528	0.0932864	Actr3
83	170	5.184	10.2087	0.977655	Up	1.96467e-07	1.66945e-06	Adamtsl5
97	64	6.69687	4.24828	-0.656609	Down	0.0043698	0.0164614	Adrb2
2612	1739	117.606	75.2813	-0.643594	Down	4.32942e-48	2.59338e-46	Adrbk1
824	1425	40.0582	66.6057	0.733549	Up	3.04118e-32	1.15581e-30	Afg3l2
30	17	0.79899	0.435313	-0.876124	Down	0.0432992	0.11774	Agap2
136	426	10.6823	32.1713	1.59055	Up	1.60921e-33	6.43509e-32	Agpat4
68	109	3.54592	5.46486	0.624025	Up	0.0047396	0.0177215	Agpat9
27	14	0.73024	0.364051	-1.00423	Down	0.0319174	0.0915628	AI504432
376	209	23.204	12.4009	-0.903926	Down	1.18367e-13	1.82516e-12	AI506816
1089	739	116.034	75.7067	-0.616054	Down	1.47004e-19	3.31238e-18	AI662270
67	223	9.53661	30.5181	1.67811	Up	1.28955e-19	2.92379e-18	Aig1
304	526	8.87991	14.7725	0.734295	Up	6.74932e-13	9.78517e-12	Ak4
407	271	16.2479	10.4017	-0.643433	Down	9.09e-09	9.06882e-08	Akap1
777	451	31.5476	17.6058	-0.841484	Down	1.02105e-23	2.86365e-22	Akap8
793	1280	21.5797	33.49	0.634054	Up	6.65994e-23	1.79522e-21	Akna
714	378	76.403	38.8899	-0.974234	Down	1.28508e-27	4.22248e-26	Akr1b3
2363	3895	271.861	430.846	0.664307	Up	8.68636e-72	7.66295e-70	Akr1b8
390	720	21.6541	38.4361	0.827826	Up	1.10861e-20	2.6541e-19	Alas1
1317	2615	39.6829	75.7569	0.932859	Up	3.7238e-86	4.23466e-84	Alcam
1889	1234	46.9975	29.5182	-0.670977	Down	7.87652e-38	3.58283e-36	Aldh1l2
36	64	1.73941	2.97311	0.773378	Up	0.00917396	0.0314647	Aldh7a1
229	155	17.457	11.3605	-0.619776	Down	3.08574e-05	0.000185757	Alkbh1
438	302	6.56776	4.35394	-0.593079	Down	2.96636e-08	2.7911e-07	Alms1
544	347	93.5928	57.3992	-0.705368	Down	5.6981e-13	8.28587e-12	Alox5ap
246	387	5.524	8.3553	0.596979	Up	2.8992e-07	2.39913e-06	Als2
294	769	30.1483	75.8184	1.33047	Up	1.01678e-45	5.75885e-44	Amdhd2
148	95	4.39587	2.71293	-0.696294	Down	0.000206036	0.00105899	Amigo1
16	45	2.33727	6.32026	1.43516	Up	0.000320066	0.00158143	Amn1
2200	1315	90.4253	51.9667	-0.799137	Down	8.92528e-59	6.59474e-57	Ampd2
158	581	5.78422	20.4502	1.82192	Up	2.82046e-54	1.93654e-52	Ampd3
15	76	0.838122	4.08284	2.28434	Up	1.09369e-10	1.31677e-09	Amz1
92	59	32.0981	19.7914	-0.697616	Down	0.00341564	0.0132299	Anapc13
47	25	1.21781	0.622808	-0.967429	Down	0.0057937	0.0211097	Ank2
136	69	9.48987	4.62917	-1.03564	Down	6.07202e-07	4.83503e-06	Ankle1
51	32	3.55045	2.14188	-0.729122	Down	0.0238294	0.0717544	Ankrd13d
59	106	2.41974	4.17979	0.788581	Up	0.00062753	0.00291738	Ankrd24
39	356	0.780332	6.84853	3.13363	Up	9.67984e-63	7.6576e-61	Ankrd33b
227	115	5.53207	2.69458	-1.03776	Down	1.02743e-10	1.2442e-09	Ankrd44
141	257	4.30384	7.54227	0.809377	Up	4.8016e-08	4.37372e-07	Ankrd50
156	95	12.3568	7.23496	-0.772243	Down	3.02844e-05	0.000182761	Ankrd54
17	48	0.88341	2.39821	1.4408	Up	0.000191449	0.000990311	Ankrd55
125	276	4.15532	8.82138	1.08604	Up	4.696e-13	6.8492e-12	Ankrd57
1415	838	39.1595	22.2976	-0.812477	Down	1.72159e-39	8.24324e-38	Anln
663	432	26.3416	16.5023	-0.674674	Down	1.98252e-14	3.24973e-13	Antxr2
13	53	1.20464	4.72195	1.97078	Up	9.982e-07	7.67554e-06	Anxa3
638	1590	47.7859	114.501	1.2607	Up	2.29494e-85	2.56963e-83	Anxa4
3209	5108	277	423.93	0.613938	Up	1.41786e-81	1.43322e-79	Anxa5
73	50	4.28975	2.82496	-0.602665	Down	0.0220956	0.0671728	Aoc2
338	550	17.4015	27.2249	0.645712	Up	5.34448e-11	6.63208e-10	Ap4b1
111	299	2.4974	6.46797	1.37289	Up	1.35589e-19	3.06464e-18	Apbb2
386	244	44.3069	26.9282	-0.718416	Down	6.90206e-10	7.72818e-09	Apex1
35	18	4.14758	2.05084	-1.01605	Down	0.013384	0.043642	Apoe
1725	3152	44.3363	77.8913	0.812975	Up	2.52014e-82	2.63908e-80	Arap1
39	70	1.91269	3.30074	0.787184	Up	0.00563148	0.0206167	Arc
643	367	55.7281	30.5817	-0.865735	Down	8.26634e-21	1.99213e-19	Arglu1
353	875	17.432	41.5444	1.25292	Up	2.46352e-47	1.44593e-45	Arhgap10
1053	652	31.4879	18.7455	-0.748258	Down	4.47488e-26	1.39478e-24	Arhgap11a
333	221	13.8158	8.81569	-0.648172	Down	1.68177e-07	1.44424e-06	Arhgap18
87	48	2.53438	1.34439	-0.914678	Down	0.000325886	0.00160691	Arhgap19
181	110	3.43769	2.00869	-0.775183	Down	6.50806e-06	4.37356e-05	Arhgap26
106	65	3.60193	2.12361	-0.762249	Down	0.000681992	0.00314746	Arhgap33
121	56	3.31015	1.47293	-1.1682	Down	2.14682e-07	1.81154e-06	Arhgef10
53	90	1.50024	2.4494	0.707236	Up	0.00418194	0.0158357	Arhgef18
223	88	5.95078	2.25779	-1.39816	Down	5.0321e-16	9.35469e-15	Arhgef40
41	79	1.07931	1.9995	0.889532	Up	0.00108741	0.00479357	Arid5a
88	155	3.67337	6.2208	0.759996	Up	6.06394e-05	0.000344792	Arl5b
42	257	3.89913	22.9395	2.55661	Up	2.97216e-37	1.3394e-35	Arl5c
20	64	0.768761	2.36523	1.62138	Up	2.49326e-06	1.79841e-05	Arrdc4
476	751	27.2251	41.2985	0.601155	Up	6.25164e-13	9.08172e-12	Ascc2
655	453	61.4544	40.8641	-0.588681	Down	1.63774e-11	2.10964e-10	Asf1b
132	222	12.4626	20.1522	0.693325	Up	9.27364e-06	6.08598e-05	Asl
1216	640	18.4907	9.35689	-0.982696	Down	1.70849e-46	9.71434e-45	Aspm
616	410	12.7083	8.13247	-0.644003	Down	1.46941e-12	2.08671e-11	Atad5
41	1000	3.10498	72.8129	4.55154	Up	4.10672e-232	1.24536e-229	Atf3
526	840	22.0858	33.9109	0.61863	Up	5.85008e-15	1.00181e-13	Atg13
2199	4268	46.2696	86.3431	0.900016	Up	2.28588e-131	3.86898e-129	Atp2b1
831	1496	77.0994	133.449	0.791493	Up	2.76336e-38	1.27289e-36	Atp6v0d1
11	451	0.655386	25.8353	5.30086	Up	2.12824e-114	3.33104e-112	Atp6v0d2
520	890	97.5154	160.47	0.718597	Up	4.56802e-20	1.05043e-18	Atp6v0e
2312	4704	87.9004	171.95	0.96805	Up	4.3099e-163	9.80233e-161	Atp6v1a
888	1871	62.9292	127.481	1.01848	Up	1.23364e-71	1.08174e-69	Atp6v1c1
377	778	40.1127	79.589	0.988509	Up	2.16216e-29	7.49343e-28	Atp6v1d
495	1037	37.5819	75.698	1.01022	Up	5.69032e-40	2.75177e-38	Atp6v1h
603	1249	11.1054	22.1162	0.993847	Up	1.4454e-46	8.25067e-45	Atp7a
2753	1854	40.3178	26.1055	-0.62706	Down	2.22368e-48	1.33752e-46	Atrx
909	575	71.5861	43.5377	-0.717415	Down	3.1278e-21	7.75609e-20	Aurka
815	479	62.478	35.3051	-0.823471	Down	5.90262e-24	1.66509e-22	Aurkb
69	46	7.2288	4.63348	-0.641659	Down	0.0186488	0.0580151	Aven
33	11	1.63231	0.523134	-1.64166	Down	0.000511934	0.0024249	Avil
650	1039	19.1432	29.4204	0.619987	Up	3.29916e-18	6.98003e-17	AW549877
89	51	3.04356	1.67685	-0.860005	Down	0.0005595	0.00262882	B230206F22Rik
49	85	6.18264	10.3117	0.737984	Up	0.00387676	0.0148033	B230217C12Rik
51	30	4.02484	2.27631	-0.822231	Down	0.0121703	0.0401793	B3galnt1
130	85	6.80499	4.27795	-0.669674	Down	0.000779232	0.00355119	B3gntl1
524	889	18.695	30.495	0.70592	Up	1.76807e-19	3.95331e-18	B4galt5
216	146	7.72655	5.02131	-0.62176	Down	4.9431e-05	0.000285636	Bace1
317	219	26.2025	17.4044	-0.590249	Down	2.67086e-06	1.91796e-05	Bag2
53	34	2.06098	1.27119	-0.697154	Down	0.026717	0.0791397	Bag6
596	379	8.31296	5.08254	-0.709811	Down	3.29412e-14	5.32769e-13	Bahcc1
80	160	3.76707	7.24381	0.943303	Up	9.66116e-07	7.44063e-06	Baiap2
317	185	8.72936	4.8981	-0.833654	Down	2.04732e-10	2.40912e-09	Bard1
756	2924	61.1418	227.366	1.89479	Up	3.1439e-280	1.08959e-277	Basp1
17	55	2.82124	8.7758	1.6372	Up	1.13569e-05	7.32436e-05	Batf
1738	1205	40.4501	26.9643	-0.585092	Down	9.90432e-28	3.27653e-26	Baz1b
59	32	2.97826	1.55308	-0.93934	Down	0.0025207	0.0101022	Bbs2
151	82	8.91172	4.65298	-0.937549	Down	1.28811e-06	9.72999e-06	Bbs4
5157	3399	303.282	192.191	-0.658118	Down	7.47462e-97	9.37936e-95	BC005537
38	20	1.81096	0.916406	-0.982696	Down	0.0121009	0.0399864	BC005764
800	1451	11.8549	20.6732	0.802279	Up	5.07556e-38	2.31598e-36	BC006779
706	456	41.6667	25.8751	-0.687331	Down	1.00042e-15	1.81573e-14	BC013712
548	361	19.1238	12.1125	-0.658874	Down	9.65498e-12	1.26383e-10	BC026590
463	723	21.6862	32.5592	0.586287	Up	5.1062e-12	6.87566e-11	BC031781
107	74	5.46749	3.63553	-0.58871	Down	0.00659648	0.0236266	BC068281
18	120	0.814363	5.21987	2.68027	Up	4.62502e-19	1.0048e-17	Bcar3
181	109	19.1362	11.0799	-0.788358	Down	4.75368e-06	3.26543e-05	Bckdhb
93	174	18.2621	32.851	0.847088	Up	3.07204e-06	2.18023e-05	Bcl2a1b
25	52	4.7118	9.42286	0.999887	Up	0.00357478	0.0137803	Bcl2a1d
449	1515	28.4102	92.1666	1.69783	Up	7.3656e-126	1.21834e-123	Bcl2l1
23	119	1.00716	5.01017	2.31456	Up	3.25044e-16	6.12075e-15	Bcl6b
195	134	5.47737	3.61889	-0.597938	Down	0.000196826	0.0010156	Bcl9l
65	32	4.65912	2.20533	-1.07906	Down	0.000375642	0.0018281	Bco2
192	132	4.76187	3.14763	-0.597265	Down	0.000223814	0.0011411	Bend3
52	481	2.50602	22.2874	3.15276	Up	1.09094e-84	1.203e-82	Bhlhe40
695	341	54.7044	25.8062	-1.08394	Down	8.89998e-32	3.29639e-30	Bid
713	371	31.3135	15.6657	-0.99918	Down	1.08093e-28	3.66762e-27	Birc5
148	235	10.5781	16.1491	0.610367	Up	4.60946e-05	0.000268704	Blcap
91	165	6.51033	11.3495	0.801831	Up	1.46151e-05	9.26554e-05	Blnk
335	524	36.0531	54.2202	0.588709	Up	3.70652e-09	3.87031e-08	Blvra
180	21	5.80238	0.650857	-3.15623	Down	2.49922e-34	1.03939e-32	Bmf
474	1287	40.4962	105.717	1.38436	Up	6.2599e-80	6.1567e-78	Bnip3
761	526	17.1733	11.4127	-0.58953	Down	3.6075e-13	5.31486e-12	Brca1
760	428	10.6132	5.7466	-0.885085	Down	3.56172e-25	1.06021e-23	Brca2
258	168	14.0494	8.7959	-0.675606	Down	1.78982e-06	1.32516e-05	Brf1
193	128	11.2839	7.19525	-0.649154	Down	6.7307e-05	0.000379737	Brms1l
130	90	3.26521	2.17341	-0.587211	Down	0.00280064	0.0111019	Brpf3
213	123	13.6794	7.59495	-0.848892	Down	1.2216e-07	1.07054e-06	Bst1
2666	1552	109.012	61.015	-0.837245	Down	1.37573e-76	1.27549e-74	Bub1b
49	17	3.58244	1.19499	-1.58394	Down	3.418e-05	0.000204322	C030030A07Rik
41	25	2.23916	1.31273	-0.770392	Down	0.033804	0.0958977	C030034I22Rik
76	37	5.68385	2.6605	-1.09517	Down	9.80454e-05	0.000535114	C130050O18Rik
32	14	0.93273	0.392344	-1.24934	Down	0.00529852	0.01957	C3
246	765	8.58475	25.6677	1.5801	Up	2.54798e-58	1.85442e-56	C3ar1
109	336	3.15261	9.34363	1.56744	Up	3.02938e-26	9.58601e-25	C77080
212	132	23.0471	13.7971	-0.740223	Down	2.74024e-06	1.96294e-05	Cacng8
638	1342	21.8179	44.1243	1.01606	Up	1.08334e-51	7.03978e-50	Cadm1
77	176	2.10877	4.63429	1.13595	Up	2.1792e-09	2.31705e-08	Cadps
75	50	5.49135	3.51982	-0.641659	Down	0.0141504	0.0456905	Calhm2
326	846	11.3765	28.3854	1.31909	Up	1.72486e-49	1.07295e-47	Camk2d
131	343	8.54855	21.5203	1.33195	Up	2.5633e-21	6.3999e-20	Car13
1839	1006	152.681	80.3031	-0.926988	Down	4.02936e-63	3.2226e-61	Car2
164	108	5.43012	3.43813	-0.659361	Down	0.000195934	0.00101136	Card6
133	81	10.6873	6.25797	-0.772129	Down	0.000118232	0.000632949	Cars2
1014	547	23.314	12.092	-0.947142	Down	7.86704e-37	3.49124e-35	Casc5
190	126	7.58099	4.83365	-0.649272	Down	7.65146e-05	0.000425094	Casd1
351	227	15.206	9.4551	-0.685475	Down	1.66257e-08	1.61876e-07	Casp2
111	202	11.6208	20.3328	0.807099	Up	1.39788e-06	1.05047e-05	Casp4
108	189	11.1358	18.7366	0.750658	Up	1.16868e-05	7.51051e-05	Casp6
201	137	12.8318	8.40902	-0.609716	Down	0.000119736	0.000640057	Casp7
402	249	8.86253	5.27793	-0.747746	Down	7.0782e-11	8.70188e-10	Casp8ap2
197	112	7.92138	4.32998	-0.871394	Down	1.97557e-07	1.67774e-06	Cass4
29	52	3.69328	6.36723	0.785762	Up	0.0174453	0.0548218	Cbr3
70	116	2.79746	4.45714	0.672001	Up	0.00185767	0.00775235	Cbx2
2567	1461	43.2612	23.6731	-0.869824	Down	1.17977e-78	1.12978e-76	Cbx5
590	409	16.2441	10.8268	-0.585311	Down	2.03022e-10	2.39286e-09	Cbx6
74	47	9.92114	6.05843	-0.711561	Down	0.00759482	0.0267676	Cby1
61	38	4.07455	2.44043	-0.739506	Down	0.0122608	0.040405	Ccbl2
399	270	44.9395	29.2383	-0.620126	Down	3.66982e-08	3.4111e-07	Ccdc109b
39	20	3.39972	1.67626	-1.02017	Down	0.00873646	0.030156	Ccdc122
175	115	10.2276	6.46197	-0.662418	Down	0.000111874	0.000602901	Ccdc123
205	138	7.4884	4.84671	-0.627652	Down	6.6987e-05	0.000378078	Ccdc14
169	110	5.41521	3.38886	-0.676216	Down	0.000110597	0.000597124	Ccdc18
379	251	27.1145	17.2651	-0.651207	Down	2.084e-08	2.00097e-07	Ccdc34
67	45	8.55455	5.52417	-0.630933	Down	0.0224074	0.0679788	Ccdc84
94	35	9.11586	3.2634	-1.482	Down	4.0689e-08	3.75329e-07	Ccdc85c
172	119	4.10109	2.72804	-0.588144	Down	0.000572052	0.00268606	Ccdc88c
121	67	8.04649	4.28379	-0.909471	Down	2.41698e-05	0.00014832	Ccdc92
130	242	14.7304	26.3645	0.839799	Up	4.59704e-08	4.20053e-07	Ccdc94
190	123	10.6519	6.62997	-0.684038	Down	3.44534e-05	0.000205872	Cchcr1
13	844	2.41974	151.043	5.96396	Up	2.25822e-223	6.7083e-221	Ccl2
3035	51521	566.321	9243.17	4.0287	Up	0	0	Ccl3
387	5766	86.1412	1233.98	3.84047	Up	0	0	Ccl4
1374	5711	68.5281	273.859	1.99866	Up	0	0	Ccl9
1825	1048	96.8494	53.4722	-0.856954	Down	4.45698e-55	3.10411e-53	Ccna2
1222	823	79.1576	51.2571	-0.626977	Down	2.13082e-22	5.62908e-21	Ccnb1
4430	2049	175.08	77.8589	-1.16908	Down	1.1123e-217	3.17464e-215	Ccnd1
151	95	7.49374	4.53292	-0.725246	Down	0.000102154	0.000555249	Ccne2
614	397	29.724	18.4783	-0.685796	Down	7.99718e-14	1.25169e-12	Ccnf
85	142	5.08049	8.16032	0.68366	Up	0.000468238	0.00224126	Ccng2
2841	5259	284.714	506.727	0.831693	Up	2.09552e-141	4.01347e-139	Cd14
457	782	29.4759	48.4942	0.718278	Up	8.31064e-18	1.71103e-16	Cd180
341	234	32.6055	21.5122	-0.59996	Down	7.7636e-07	6.07564e-06	Cd209c
106	589	4.35328	23.2572	2.41751	Up	3.46924e-78	3.27911e-76	Cd274
216	362	6.98086	11.2485	0.688262	Up	1.8093e-08	1.75457e-07	Cd300a
65	36	7.75779	4.13104	-0.909139	Down	0.00202468	0.00835826	Cd302
1204	2212	50.653	89.4739	0.820819	Up	2.9402e-59	2.18355e-57	Cd36
337	180	22.4902	11.5497	-0.961448	Down	1.40549e-13	2.14223e-12	Cd3eap
3814	6728	567.649	962.76	0.762176	Up	1.88002e-155	3.85431e-153	Cd68
50	319	3.46796	21.2729	2.61686	Up	4.89504e-47	2.82747e-45	Cd83
1712	516	78.0671	22.6228	-1.78694	Down	1.37123e-159	2.97904e-157	Cd84
1946	5086	223.542	561.728	1.32932	Up	1.30531e-291	4.63416e-289	Cd9
220	141	5.16999	3.1858	-0.698505	Down	5.60728e-06	3.79979e-05	Cdan1
198	120	15.3038	8.91761	-0.779163	Down	2.1603e-06	1.577e-05	Cdc25c
351	225	8.78517	5.4145	-0.698243	Down	9.67396e-09	9.60533e-08	Cdc42bpg
33	121	3.32045	11.7058	1.81777	Up	1.88211e-12	2.64695e-11	Cdc42ep2
343	190	11.1671	5.94749	-0.908906	Down	1.09589e-12	1.57006e-11	Cdc6
998	499	38.7383	18.6227	-1.0567	Down	3.8612e-43	2.03636e-41	Cdca2
597	385	36.8274	22.8344	-0.689569	Down	1.34318e-13	2.05587e-12	Cdca4
210	113	16.5294	8.55162	-0.950763	Down	7.44812e-09	7.50276e-08	Cdca5
745	512	39.0796	25.8224	-0.597793	Down	3.26292e-13	4.83164e-12	Cdk1
1068	1877	52.3441	88.4491	0.75682	Up	3.53766e-44	1.94318e-42	Cdk18
1387	959	162.185	107.816	-0.589062	Down	1.03286e-22	2.75354e-21	Cdk2ap1
579	301	95.3499	47.6585	-1.0005	Down	1.18964e-23	3.32368e-22	Cdk2ap2
119	79	4.77859	3.05009	-0.647734	Down	0.00180431	0.00754915	Ceacam1
28	54	2.56921	4.76397	0.890836	Up	0.00699412	0.024843	Ceacam16
68	45	3.84821	2.44847	-0.652306	Down	0.0178093	0.0558691	Cebpa
541	1511	53.8572	144.625	1.42511	Up	1.24533e-97	1.57626e-95	Cebpb
1116	764	18.3824	12.0994	-0.603389	Down	2.47704e-19	5.5047e-18	Celf2
42	73	0.545163	0.91103	0.74081	Up	0.00729596	0.0257955	Celsr3
2019	1282	38.7685	23.6681	-0.711941	Down	1.46583e-44	8.11276e-43	Cenpe
1720	952	23.1843	12.3377	-0.910072	Down	2.1081e-57	1.50419e-55	Cenpf
146	90	17.6783	10.4776	-0.754668	Down	7.65152e-05	0.000424935	Cenph
335	199	15.965	9.11824	-0.808089	Down	1.96982e-10	2.32545e-09	Cenpi
92	39	10.5683	4.30739	-1.29486	Down	9.63098e-07	7.42131e-06	Cenpk
167	94	5.77014	3.1227	-0.885812	Down	1.20446e-06	9.15991e-06	Cenpl
167	100	20.5698	11.8426	-0.796545	Down	9.26794e-06	6.08773e-05	Cenpm
249	160	6.47641	4.00117	-0.69477	Down	1.51906e-06	1.13567e-05	Cep152
657	429	17.908	11.2427	-0.671612	Down	3.28766e-14	5.32316e-13	Cep164
653	436	35.4819	22.7778	-0.639452	Down	4.4485e-13	6.51432e-12	Cep55
724	322	22.5815	9.65614	-1.22563	Down	7.45272e-40	3.59211e-38	Cep68
164	478	5.39323	15.1135	1.48662	Up	4.83408e-34	1.97654e-32	Cerk
1055	2145	22.8523	44.6722	0.967038	Up	2.7721e-75	2.49078e-73	Cflar
1099	739	108.186	69.9443	-0.629242	Down	2.00812e-20	4.69939e-19	Cfp
208	336	19.7125	30.6162	0.635181	Up	4.39088e-07	3.56462e-06	Chac1
761	525	34.5127	22.8921	-0.592276	Down	2.8793e-13	4.28539e-12	Chaf1a
49	84	8.81435	14.528	0.720911	Up	0.00491172	0.0183227	Chchd8
338	183	14.9273	7.77049	-0.941876	Down	3.32498e-13	4.91854e-12	Chek1
419	284	9.11278	5.93865	-0.617756	Down	1.87368e-08	1.81338e-07	Cit
421	246	24.283	13.6423	-0.831859	Down	2.57198e-13	3.84371e-12	Ckap2
986	525	46.9003	24.0099	-0.965967	Down	5.30398e-37	2.37553e-35	Ckap2l
605	386	119.9	73.5502	-0.705031	Down	3.0049e-14	4.87075e-13	Cks1b
252	169	54.4755	35.1253	-0.633097	Down	8.3708e-06	5.53591e-05	Cks2
361	905	13.3297	32.1288	1.26922	Up	7.35382e-50	4.61389e-48	Clcn7
877	1978	98.4812	213.556	1.1167	Up	1.47664e-87	1.70587e-85	Clec4d
468	3842	27.8726	220	2.98058	Up	0	0	Clec4e
904	538	35.503	20.3148	-0.805413	Down	1.8088e-25	5.47378e-24	Clec5a
739	1179	17.2369	26.4399	0.617221	Up	2.6587e-20	6.20193e-19	Cln8
111	74	9.0998	5.83275	-0.641659	Down	0.00280494	0.0111159	Clp1
759	450	22.7236	12.9533	-0.810872	Down	7.10956e-22	1.83162e-20	Clspn
2218	1514	34.2092	22.4512	-0.607591	Down	2.95662e-37	1.33654e-35	Cmah
171	315	15.875	28.1165	0.824659	Up	8.1062e-10	9.00716e-09	Cmtm3
60	35	7.77325	4.35966	-0.834304	Down	0.00585044	0.0212791	Cmtm7
837	2031	58.3503	136.132	1.22219	Up	1.84815e-103	2.51418e-101	Cndp2
168	95	4.71985	2.56611	-0.879158	Down	1.30849e-06	9.86856e-06	Cnnm3
171	111	5.59888	3.4943	-0.680133	Down	9.27386e-05	0.000509013	Cnnm4
268	168	7.27059	4.38204	-0.730468	Down	1.85487e-07	1.58262e-06	Cntln
45	29	1.19657	0.741408	-0.690569	Down	0.043107	0.117349	Col18a1
1226	833	28.2837	18.4767	-0.614267	Down	1.02303e-21	2.6125e-20	Col4a5
100	172	16.5955	27.4443	0.725712	Up	4.92206e-05	0.00028476	Commd6
154	101	14.4218	9.09393	-0.665272	Down	0.000275742	0.0013807	Coq6
48	19	10.6212	4.04219	-1.39373	Down	0.000191896	0.000991919	Cox6a2
21	56	0.690293	1.76984	1.35834	Up	0.00011367	0.0006119	Cp
171	418	11.096	26.0784	1.23281	Up	6.43716e-23	1.74162e-21	Cpeb4
43	83	2.2454	4.16711	0.892078	Up	0.000786288	0.00357775	Creb5
1480	2370	103.852	159.894	0.622593	Up	9.61292e-40	4.61801e-38	Creg1
70	26	22.8297	8.15283	-1.48554	Down	2.16906e-06	1.58181e-05	Crip1
217	129	4.98166	2.84732	-0.807021	Down	3.1659e-07	2.61093e-06	Crocc
7454	3609	288.588	134.341	-1.10311	Down	0	0	Csf1r
12	2183	1.32083	231.021	7.45044	Up	0	0	Csf3
159	258	8.2539	12.877	0.641648	Up	8.02674e-06	5.31562e-05	Csrnp1
333	221	28.2248	18.0099	-0.648172	Down	1.68177e-07	1.44339e-06	Csrp1
699	1788	169.14	415.976	1.29829	Up	3.74968e-100	4.83012e-98	Cstb
589	371	18.3214	11.0956	-0.723545	Down	1.73043e-14	2.84934e-13	Ctdsp2
179	85	9.99786	4.56463	-1.13112	Down	7.61086e-10	8.49568e-09	Ctnnbip1
5368	8504	219.196	333.869	0.60706	Up	6.93238e-132	1.20128e-129	Ctsa
5639	22792	177.877	691.247	1.95832	Up	0	0	Ctsb
4692	16231	355.69	1183.02	1.73378	Up	0	0	Ctsd
126	72	8.91651	4.8988	-0.864052	Down	3.68534e-05	0.000219133	Ctse
292	138	22.1807	10.0787	-1.138	Down	2.71996e-15	4.78161e-14	Ctsf
3421	5975	260.391	437.264	0.747824	Up	7.49742e-134	1.31485e-131	Ctsl
2480	4095	267.092	424.029	0.666827	Up	7.14834e-76	6.5441e-74	Ctsz
142	94	8.60395	5.47608	-0.651855	Down	0.00060468	0.00282287	Ctu1
163	107	7.66819	4.83974	-0.663958	Down	0.000187196	0.000968654	Cuedc1
480	62	19.1877	2.3829	-3.00939	Down	5.81392e-85	6.46011e-83	Cx3cr1
27	93	3.61664	11.9773	1.72757	Up	2.6402e-09	2.78484e-08	Cxcl10
290	8901	40.1726	1185.5	4.88315	Up	0	0	Cxcl2
53	32	3.21393	1.8657	-0.784617	Down	0.0140639	0.0454617	Cyb561
46	26	4.21312	2.28956	-0.879819	Down	0.0117167	0.0389559	Cyb5rl
191	113	15.1611	8.62401	-0.813947	Down	1.35419e-06	1.02027e-05	Cyp27a1
91	152	4.65944	7.48288	0.683436	Up	0.000295648	0.00146926	Cyp4v3
426	736	14.6819	24.3883	0.732156	Up	2.27408e-17	4.54067e-16	Cyp51
100	57	5.44749	2.98541	-0.867663	Down	0.000227206	0.00115677	Cysltr1
134	64	7.12879	3.27358	-1.12279	Down	1.23433e-07	1.08039e-06	D030028A08Rik
906	606	43.5925	28.0343	-0.63689	Down	1.89663e-17	3.80267e-16	D2Ertd750e
70	37	2.93835	1.49328	-0.976526	Down	0.000669908	0.0030966	D3Ertd751e
83	52	5.71191	3.44064	-0.731296	Down	0.00376824	0.0144381	D630023F18Rik
108	178	16.6522	26.3876	0.664149	Up	0.000133275	0.000707239	D930014E17Rik
438	863	10.9444	20.733	0.921733	Up	4.87842e-29	1.67083e-27	Daam1
740	1431	24.5614	45.6661	0.89473	Up	7.84846e-45	4.36039e-43	Dab2
430	268	19.8066	11.8689	-0.7388	Down	2.5209e-11	3.20474e-10	Daglb
355	592	9.02227	14.4658	0.681082	Up	9.60538e-13	1.38569e-11	Dapk1
134	45	6.5101	2.10198	-1.63093	Down	1.95655e-12	2.74633e-11	Dapp1
208	574	4.81038	12.7632	1.40777	Up	1.66837e-37	7.56535e-36	Dcbld2
383	257	14.1039	9.09923	-0.632273	Down	4.0535e-08	3.74383e-07	Dclre1a
102	66	7.93283	4.9352	-0.684728	Down	0.00241806	0.00976075	Ddb2
152	482	25.9427	79.0953	1.60827	Up	2.71052e-38	1.25252e-36	Ddit3
46	123	4.0956	10.5293	1.36226	Up	8.40602e-09	8.41527e-08	Ddit4
325	200	11.7009	6.92308	-0.757136	Down	3.13352e-09	3.28377e-08	Ddx11
11	25	0.275549	0.602113	1.12773	Up	0.0273714	0.0806514	Ddx60
1488	820	85.6621	45.3871	-0.916375	Down	1.83541e-50	1.17693e-48	Dek
184	119	5.52419	3.43503	-0.685441	Down	4.44424e-05	0.000260219	Dennd2c
730	1163	48.9791	75.0241	0.615186	Up	6.13004e-20	1.39857e-18	Denr
76	35	4.50664	1.99545	-1.17534	Down	3.74388e-05	0.00022216	Depdc1b
139	56	6.31918	2.44775	-1.36828	Down	3.132e-10	3.60676e-09	Deptor
60	39	4.34222	2.71368	-0.678185	Down	0.0213144	0.065097	Dffb
271	163	9.62055	5.56353	-0.790118	Down	1.99454e-08	1.92524e-07	Dgcr8
56	37	2.95613	1.87789	-0.654598	Down	0.0311532	0.0897597	Dgka
430	994	37.2676	82.8289	1.15221	Up	4.1318e-47	2.39611e-45	Dhrs3
29	15	3.08998	1.53667	-1.00779	Down	0.0256228	0.0763179	Dhrs4
266	751	14.1662	38.4544	1.44069	Up	3.30872e-50	2.11236e-48	Dhrs9
431	248	29.2448	16.1791	-0.854044	Down	3.73246e-14	5.99665e-13	Dhrsx
753	511	21.8127	14.2321	-0.616023	Down	5.40592e-14	8.60925e-13	Dhx33
424	222	17.0811	8.59876	-0.990201	Down	1.84204e-17	3.70341e-16	Dhx40
149	265	9.21036	15.7496	0.773983	Up	9.63218e-08	8.52316e-07	Dhx58
693	447	12.2703	7.60962	-0.689277	Down	1.55693e-15	2.78411e-14	Dido1
447	794	8.35542	14.2697	0.772168	Up	2.86866e-20	6.68099e-19	Dip2c
13	37	0.428263	1.17193	1.45232	Up	0.00102309	0.00453475	Dirc2
54	35	1.62155	1.0105	-0.682301	Down	0.0281836	0.0825102	Dlg3
571	357	25.6555	15.4221	-0.734263	Down	2.02992e-14	3.31622e-13	Dlg4
680	278	36.949	14.5235	-1.34715	Down	3.2241e-43	1.71277e-41	Dmpk
495	230	29.469	13.165	-1.16249	Down	1.15511e-25	3.53229e-24	Dmwd
552	365	20.0905	12.7725	-0.653468	Down	1.14781e-11	1.49441e-10	Dna2
87	154	7.05136	12.0007	0.767146	Up	5.58122e-05	0.000319341	Dnajb14
337	223	30.9982	19.7217	-0.652402	Down	1.20122e-07	1.05394e-06	Dnajc9
103	214	4.21737	8.42463	0.99827	Up	2.81142e-09	2.95687e-08	Dner
44	91	1.71768	3.41557	0.991666	Up	0.000121784	0.000649576	Dnm1
178	309	4.37129	7.29594	0.739033	Up	3.12664e-08	2.93243e-07	Dnmbp
44	18	2.58156	1.01539	-1.3462	Down	0.000510788	0.00242105	Doc2a
2055	3388	42.2154	66.9167	0.664599	Up	9.94164e-63	7.73853e-61	Dock10
189	387	3.86775	7.61448	0.977251	Up	3.87178e-15	6.73329e-14	Dopey2
1688	3378	44.4749	85.5726	0.944158	Up	5.93668e-113	9.00149e-111	Dot1l
74	49	6.28639	4.00219	-0.65144	Down	0.0135185	0.0440212	Dpep2
183	116	9.1029	5.54778	-0.714415	Down	2.4125e-05	0.000148108	Dph3
207	420	18.4412	35.9749	0.964062	Up	5.67614e-16	1.05251e-14	Dpp7
464	306	14.6457	9.28638	-0.65729	Down	4.0046e-10	4.56111e-09	Dpy19l1
55	25	6.21802	2.71745	-1.1942	Down	0.000392256	0.00190132	Dscc1
214	129	14.0627	8.15035	-0.786936	Down	6.7449e-07	5.3329e-06	Dsn1
523	278	18.6726	9.54292	-0.968423	Down	1.8194e-20	4.28531e-19	Dtl
657	2481	17.0352	61.8502	1.86026	Up	2.82434e-232	8.74704e-230	Dtx4
393	265	58.6077	37.9962	-0.625234	Down	3.70038e-08	3.43512e-07	Dtymk
93	627	7.14765	46.3319	2.69647	Up	7.34244e-94	8.90638e-92	Dusp1
22	51	1.21701	2.71252	1.1563	Up	0.00117187	0.0051163	Dusp10
50	113	5.19833	11.2955	1.11963	Up	2.22112e-06	1.61734e-05	Dusp14
326	518	9.54484	14.5819	0.611383	Up	1.32231e-09	1.44393e-08	Dusp16
96	66	9.84435	6.50717	-0.597265	Down	0.00916378	0.0314372	Dusp19
129	268	11.873	23.7159	0.998165	Up	2.8881e-11	3.65876e-10	Dusp2
44	23	4.42726	2.22507	-0.992566	Down	0.00641618	0.023083	Dusp28
890	2498	55.0149	148.462	1.4322	Up	2.44048e-161	5.38237e-159	Dusp4
79	259	10.2614	32.3452	1.65633	Up	3.7331e-22	9.72075e-21	Dusp5
143	72	7.62381	3.69063	-1.04664	Down	2.45784e-07	2.05257e-06	Dusp6
14	77	0.434043	2.29524	2.40273	Up	2.14678e-11	2.74351e-10	Dusp8
570	309	36.2653	18.902	-0.940052	Down	3.62128e-21	8.9493e-20	Dut
258	175	18.6806	12.1826	-0.616713	Down	1.06222e-05	6.88717e-05	Dyrk3
319	204	10.0838	6.20005	-0.701684	Down	3.97762e-08	3.67841e-07	E2f2
191	83	5.23275	2.18629	-1.25909	Down	4.47522e-12	6.07095e-11	E2f7
623	271	25.2267	10.5505	-1.25764	Down	6.90558e-36	3.00053e-34	E2f8
41	95	3.15273	7.02359	1.15561	Up	8.71656e-06	5.75412e-05	E330009J07Rik
606	1205	21.4522	41.0127	0.934947	Up	8.31494e-41	4.11674e-39	Eaf1
62	146	5.13326	11.6222	1.17893	Up	2.0125e-08	1.94128e-07	Echdc3
549	361	20.1131	12.7159	-0.661504	Down	7.81572e-12	1.03329e-10	Ect2
20	39	0.559999	1.04992	0.906777	Up	0.0203882	0.0626098	Edil3
1132	2330	21.6727	42.8898	0.984759	Up	4.66786e-84	5.07055e-82	Eea1
1549	3230	97.6005	195.675	1.0035	Up	2.13198e-119	3.41023e-117	Efhd2
758	1906	37.0176	89.4941	1.27358	Up	1.47142e-103	2.02057e-101	Egr1
29	53	1.46389	2.57229	0.813243	Up	0.0134235	0.0437414	Egr2
39	89	4.13201	9.06608	1.13363	Up	2.26474e-05	0.000139744	Egr3
30	76	3.44882	8.40032	1.28434	Up	1.585e-05	9.99188e-05	Eid3
335	231	23.7178	15.7244	-0.592965	Down	1.25826e-06	9.52429e-06	Eif2b4
246	407	4.83377	7.68914	0.669674	Up	5.63004e-09	5.75498e-08	Eif2c3
761	508	53.8021	34.5311	-0.639765	Down	5.24234e-15	9.0198e-14	Eif2d
465	794	22.613	37.1243	0.715212	Up	6.20922e-18	1.28565e-16	Ell
974	1561	39.9244	61.5197	0.62378	Up	7.82554e-27	2.51454e-25	Ell2
290	751	15.9893	39.8111	1.31606	Up	5.64486e-44	3.06592e-42	Emp1
316	133	10.6057	4.29177	-1.30519	Down	5.05006e-20	1.15944e-18	Endod1
110	74	4.2077	2.72155	-0.628603	Down	0.00349046	0.0134838	Engase
273	1614	15.4204	87.6533	2.50697	Up	3.7282e-220	1.08535e-217	Eno2
358	237	10.7632	6.85079	-0.651769	Down	4.99974e-08	4.54567e-07	Entpd5
205	117	7.78999	4.27466	-0.865812	Down	1.3087e-07	1.14069e-06	Epha2
38	238	3.33777	20.0993	2.59019	Up	4.22202e-35	1.79695e-33	Ephx1
85	50	6.82291	3.85881	-0.822231	Down	0.0011758	0.00513193	Epsti1
599	386	22.3877	13.8708	-0.690652	Down	1.13217e-13	1.75318e-12	Erap1
213	144	4.76728	3.09875	-0.621481	Down	5.61728e-05	0.000321025	Ercc4
420	701	7.48159	12.0059	0.682328	Up	7.32804e-15	1.23314e-13	Ercc6
295	201	10.5424	6.90631	-0.610216	Down	3.07752e-06	2.18306e-05	Ercc6l
3713	7164	125.6	232.999	0.891483	Up	1.13136e-215	3.10718e-213	Ero1l
343	187	17.7503	9.30435	-0.931867	Down	3.62476e-13	5.33488e-12	Esco2
2000	3528	185.443	314.516	0.762154	Up	1.97064e-82	2.07859e-80	Esd
1088	634	24.6193	13.7933	-0.83582	Down	3.34316e-32	1.26397e-30	Espl1
120	65	4.29457	2.23658	-0.941219	Down	1.50637e-05	9.5251e-05	Etaa1
179	113	8.02818	4.87276	-0.720333	Down	2.59286e-05	0.000158379	Etohi1
803	1440	29.0567	50.0986	0.7859	Up	1.73384e-36	7.64782e-35	Etv1
983	2100	28.5912	58.726	1.03843	Up	1.03477e-82	1.09942e-80	Etv3
654	434	25.5044	16.2727	-0.648292	Down	2.20546e-13	3.33015e-12	Etv5
227	119	6.18514	3.11748	-0.988427	Down	5.35734e-10	6.06388e-09	Exo1
50	131	2.15675	5.43293	1.33287	Up	4.98882e-09	5.13923e-08	Ext1
58	114	2.12281	4.01162	0.918212	Up	5.39606e-05	0.000309476	Eya4
57	12	3.44535	0.697384	-2.30462	Down	8.90302e-09	8.88836e-08	F11r
223	471	19.6565	39.9166	1.02199	Up	2.28768e-19	5.09946e-18	F630110N24Rik
112	56	10.8334	5.20797	-1.0567	Down	4.2229e-06	2.92012e-05	F730043M19Rik
16	234	3.71576	52.2488	3.81367	Up	3.04824e-49	1.88809e-47	Fabp4
444	1710	71.4705	264.651	1.88867	Up	5.3281e-164	1.2509e-161	Fabp5
431	260	11.3399	6.57717	-0.785873	Down	1.81403e-12	2.55615e-11	Fam102b
71	16	3.38364	0.733125	-2.20644	Down	3.85824e-10	4.4013e-09	Fam107b
61	123	3.10324	6.01621	0.955081	Up	1.4523e-05	9.22323e-05	Fam114a1
122	82	2.37422	1.53429	-0.629882	Down	0.00205328	0.00845475	Fam120c
980	562	37.1646	20.4914	-0.858908	Down	1.76134e-30	6.34606e-29	Fam129a
1648	3124	66.9481	122.018	0.865982	Up	1.09058e-90	1.30119e-88	Fam129b
34	16	2.05512	0.929846	-1.14416	Down	0.00729356	0.0257933	Fam129c
42	16	2.22257	0.814066	-1.44901	Down	0.000333378	0.0016383	Fam132b
492	949	23.3286	43.2636	0.891053	Up	4.22754e-30	1.50824e-28	Fam134b
11	28	0.383782	0.939252	1.29123	Up	0.00926348	0.0317045	Fam13a
23	11	0.769868	0.354008	-1.12083	Down	0.030779	0.0888398	Fam164c
71	41	20.6029	11.4389	-0.848892	Down	0.0023252	0.00944617	Fam165b
22	60	2.42151	6.34962	1.39076	Up	4.7126e-05	0.000273839	Fam176b
27	14	1.21971	0.608068	-1.00423	Down	0.0319174	0.0915809	Fam18a
156	99	17.3489	10.5856	-0.712742	Down	0.000100328	0.000546549	Fam33a
95	49	31.8131	15.7765	-1.01184	Down	4.3854e-05	0.000257084	Fam36a
258	430	27.9871	44.8476	0.680269	Up	1.25015e-09	1.37027e-08	Fam50a
268	487	14.1075	24.6477	0.804992	Up	7.144e-14	1.12541e-12	Fam63a
616	976	11.436	17.4212	0.607254	Up	1.25576e-16	2.42103e-15	Fam63b
12	31	0.613385	1.52351	1.31254	Up	0.00547964	0.0201469	Fam65c
103	55	7.34083	3.7688	-0.961837	Down	4.48732e-05	0.00026253	Fam72a
338	218	13.8094	8.5634	-0.689392	Down	2.6053e-08	2.47376e-07	Fam76b
84	38	5.52719	2.40404	-1.20109	Down	1.02633e-05	6.66636e-05	Fam83d
110	55	5.53037	2.65862	-1.0567	Down	5.15002e-06	3.51447e-05	Fancb
551	347	17.2935	10.4711	-0.723813	Down	1.17252e-13	1.80989e-12	Fancd2
223	137	7.23984	4.27639	-0.759564	Down	8.69652e-07	6.73333e-06	Fanci
240	149	4.63096	2.76426	-0.744419	Down	5.3051e-07	4.26871e-06	Fancm
67	43	2.55831	1.57863	-0.696521	Down	0.0127028	0.0416728	Farp2
64	106	6.46132	10.2892	0.671224	Up	0.00297004	0.0117096	Fas
92	395	4.43943	18.3261	2.04545	Up	2.12808e-43	1.14304e-41	Fblim1
40	68	2.86032	4.67516	0.708838	Up	0.0127552	0.0418165	Fbxl12
30	95	2.83778	8.63999	1.60627	Up	1.10573e-08	1.09267e-07	Fbxo15
163	81	13.4362	6.41957	-1.06557	Down	2.23162e-08	2.13426e-07	Fbxo5
284	160	16.4568	8.91416	-0.884516	Down	2.47788e-10	2.88544e-09	Fcgr1
105	263	10.1237	24.3803	1.26798	Up	1.38651e-15	2.48854e-14	Fcgr2b
300	688	15.6166	34.434	1.14075	Up	1.25739e-32	4.88067e-31	Fdft1
485	308	26.1732	15.9808	-0.711751	Down	6.93266e-12	9.22411e-11	Fes
175	39	9.96741	2.13571	-2.22251	Down	3.59146e-23	9.86364e-22	Fgd2
210	131	9.75689	5.85189	-0.737519	Down	3.28288e-06	2.31407e-05	Fgd4
13	29	0.734303	1.57493	1.10084	Up	0.0194614	0.0601698	Fgfrl1
17	35	0.598265	1.18426	0.985124	Up	0.0187255	0.058154	Fhad1
132	82	5.01218	2.99364	-0.743539	Down	0.000206004	0.0010592	Fhod1
24	45	0.661991	1.1934	0.850194	Up	0.0181435	0.056673	Fhod3
385	247	19.4214	11.9798	-0.697044	Down	1.98382e-09	2.12016e-08	Fignl1
485	311	18.4393	11.3683	-0.697767	Down	1.57835e-11	2.03674e-10	Filip1l
154	97	8.20151	4.96681	-0.72357	Down	9.0013e-05	0.0004948	Fkrp
1496	2434	24.7094	38.6531	0.645522	Up	2.30496e-43	1.23349e-41	Flnb
1237	2200	20.2465	34.6207	0.773961	Up	1.9115e-53	1.28814e-51	Flnc
496	1939	10.482	39.3979	1.9102	Up	1.57961e-188	3.83212e-186	Flrt2
840	1443	20.4015	33.6962	0.723913	Up	6.3539e-32	2.36541e-30	Fndc3a
521	833	12.4443	19.1297	0.620336	Up	6.51084e-15	1.10974e-13	Fnip1
1537	4874	32.4999	99.0891	1.60829	Up	0	0	Fnip2
67	114	5.89536	9.64435	0.710104	Up	0.00120267	0.0052382	Fosl1
1526	802	52.1376	26.3453	-0.984777	Down	4.28884e-58	3.10589e-56	Foxm1
30	14	1.72177	0.77253	-1.15623	Down	0.01115	0.0372588	Frat1
32	66	1.02253	2.02769	0.987697	Up	0.00113267	0.00496902	Frmd6
73	37	1.01848	0.496323	-1.03707	Down	0.000261044	0.00131207	Fry
25396	92143	3864.1	13479.6	1.80258	Up	0	0	Ftl1
799	3227	27.9676	108.602	1.95723	Up	0	0	Furin
2315	1341	449.295	250.231	-0.8444	Down	1.06541e-67	9.231e-66	Fxyd2
70	159	1.51539	3.30946	1.1269	Up	1.60907e-08	1.56981e-07	Fzd5
28	69	0.867906	2.05635	1.24447	Up	6.05738e-05	0.000344688	Fzd7
898	1477	35.8683	56.7215	0.661186	Up	4.49696e-28	1.50132e-26	Gaa
485	1466	12.1108	35.1963	1.53913	Up	4.87866e-106	6.96213e-104	Gab2
315	517	26.654	42.0605	0.658116	Up	9.86566e-11	1.1987e-09	Gabarapl1
1563	1048	26.9433	17.3694	-0.633376	Down	1.11055e-28	3.75935e-27	Gabpb2
34	144	4.16733	16.9697	2.02577	Up	1.37928e-16	2.65567e-15	Gadd45a
48	652	5.51812	72.0659	3.70707	Up	1.59558e-131	2.73238e-129	Gadd45b
265	170	15.6459	9.65021	-0.697154	Down	6.4869e-07	5.14849e-06	Galnt11
87	55	6.10766	3.71237	-0.71828	Down	0.00349778	0.013505	Gas2
769	1249	17.0967	26.6981	0.643021	Up	6.52212e-23	1.76134e-21	Gas2l3
793	486	46.5814	27.4478	-0.763061	Down	1.13817e-20	2.7204e-19	Gas5
12	33	0.694019	1.835	1.40273	Up	0.00255304	0.0102206	Gas6
17	33	0.783053	1.46147	0.900235	Up	0.034355	0.0970447	Gata3
459	1083	46.8442	106.268	1.18177	Up	3.29898e-53	2.20275e-51	Gclm
65	121	1.80017	3.22195	0.839799	Up	0.000114311	0.000614899	Gda
15	72	2.07597	9.58067	2.20634	Up	7.94268e-10	8.83896e-09	Gdf15
28	93	1.69109	5.40038	1.67511	Up	5.7245e-09	5.84333e-08	Gdpd1
80	49	11.0515	6.50817	-0.763915	Down	0.00313966	0.0123017	Gemin6
121	79	23.7914	14.9347	-0.671779	Down	0.00115347	0.00504656	Gemin7
215	106	9.76835	4.63043	-1.07697	Down	9.0018e-11	1.09649e-09	Gen1
203	133	27.6862	17.4402	-0.66675	Down	2.8404e-05	0.000172486	Gins1
170	112	24.0377	15.2263	-0.658733	Down	0.00015141	0.000796214	Gins2
26	12	1.10971	0.492435	-1.17217	Down	0.0171195	0.053926	Gjc3
126	413	6.2345	19.6478	1.65602	Up	2.17294e-34	9.08888e-33	Gla
100	66	4.34725	2.75862	-0.656159	Down	0.00382326	0.0146143	Glb1l
61	99	1.47509	2.30174	0.641923	Up	0.00579806	0.0211097	Glcci1
270	166	11.2424	6.64563	-0.758473	Down	6.40242e-08	5.78483e-07	Glrx2
93	39	3.06777	1.23691	-1.31045	Down	6.63658e-07	5.25869e-06	Gm10825
13	47	4.02126	13.9781	1.79745	Up	1.5272e-05	9.65262e-05	Gm11428
41	26	4.44114	2.7078	-0.713809	Down	0.0470064	0.125892	Gm13375
35	19	1.87731	0.979837	-0.938052	Down	0.0206066	0.0632005	Gm14005
345	756	33.4571	70.4895	1.07509	Up	1.38325e-32	5.35493e-31	Gm15645
120	57	3.2822	1.49896	-1.1307	Down	4.87286e-07	3.93396e-06	Gm347
36	18	1.8277	0.878633	-1.0567	Down	0.00957216	0.0326382	Gm5113
47	23	4.14772	1.95151	-1.08772	Down	0.00238402	0.00964475	Gm6225
72	49	2.85156	1.86586	-0.611912	Down	0.021222	0.0648556	Gm6710
27	15	4.02648	2.15073	-0.904694	Down	0.0491516	0.130724	Gmfg
232	125	34.9804	18.1209	-0.948893	Down	1.3059e-09	1.42815e-08	Gmnn
114	69	8.66399	5.0419	-0.781062	Down	0.000320106	0.00158109	Gna15
801	1288	23.0917	35.7002	0.628562	Up	1.04607e-22	2.78365e-21	Gnptab
224	154	7.60129	5.0245	-0.597265	Down	6.69132e-05	0.000377954	Golga1
90	165	5.38148	9.48584	0.817772	Up	1.04184e-05	6.76405e-05	Gorab
114	2037	13.1055	225.151	4.10264	Up	0	0	Gp49a
12	30	0.326139	0.783926	1.26523	Up	0.00794236	0.0277506	Gpr124
186	365	9.31389	17.5729	0.915897	Up	4.8461e-13	7.06104e-12	Gpr137b
182	420	9.23692	20.4945	1.14975	Up	8.90244e-21	2.13835e-19	Gpr137b-ps
69	26	2.11863	0.76756	-1.46478	Down	3.26148e-06	2.30345e-05	Gpr155
37	75	1.86835	3.64126	0.962669	Up	0.000674008	0.0031116	Gpr85
1282	668	180.423	90.3882	-0.997173	Down	4.42462e-50	2.81244e-48	Gpx1
545	852	29.0558	43.6725	0.587901	Up	5.80846e-14	9.23012e-13	Gramd1b
78	149	4.48175	8.23137	0.87707	Up	8.77682e-06	5.7834e-05	Gramd3
241	131	63.6544	33.2672	-0.936163	Down	9.71566e-10	1.07381e-08	Grcc10
3195	6592	204.142	404.96	0.988204	Up	1.40747e-235	4.45372e-233	Grn
177	113	9.42307	5.78402	-0.704123	Down	4.12664e-05	0.000242893	Gsg2
49	30	9.8806	5.81622	-0.764516	Down	0.0210158	0.0642795	Gstp1
286	182	32.6287	19.9636	-0.708773	Down	1.55789e-07	1.34659e-06	Gtf3a
91	46	13.3845	6.50504	-1.04093	Down	4.2614e-05	0.000250218	Gtf3c6
21	59	1.3824	3.73422	1.43363	Up	3.65812e-05	0.000217604	H28
192	84	17.6067	7.40608	-1.24934	Down	5.29896e-12	7.12862e-11	H2afv
1064	399	112.889	40.702	-1.47173	Down	6.11282e-76	5.63153e-74	H2afx
251	446	17.2575	29.4831	0.77266	Up	4.72012e-12	6.38532e-11	H2-T24
196	122	17.0957	10.2311	-0.740669	Down	6.45818e-06	4.34606e-05	Hadh
166	82	6.59882	3.13404	-1.07418	Down	1.33424e-08	1.31048e-07	Hap1
94	62	2.38536	1.51269	-0.657089	Down	0.00499608	0.0185945	Has3
202	106	19.0836	9.62826	-0.986988	Down	4.96732e-09	5.1207e-08	Haus4
112	69	6.16611	3.65237	-0.755527	Down	0.000529622	0.00250136	Havcr2
78	52	6.78762	4.3507	-0.641659	Down	0.0123365	0.0406174	Hdac8
55	32	1.84965	1.03469	-0.838056	Down	0.008107	0.0282377	Hdac9
159	71	4.06506	1.74526	-1.21983	Down	7.40664e-10	8.27406e-09	Hdgfrp3
1047	680	51.6864	32.2753	-0.679351	Down	3.812e-22	9.90848e-21	Hells
387	709	30.2077	53.209	0.816755	Up	5.83214e-20	1.33479e-18	Hexb
439	268	19.365	11.3663	-0.768685	Down	2.98658e-12	4.11283e-11	Hexim1
46	20	4.0076	1.67529	-1.25833	Down	0.000741264	0.00338877	Hfe
561	344	33.5179	19.7608	-0.762289	Down	4.77054e-15	8.25683e-14	Hirip3
169	733	2.81055	11.7204	2.06009	Up	8.30204e-80	8.11037e-78	Hivep3
713	468	12.6603	7.98975	-0.66409	Down	5.07424e-15	8.75126e-14	Hjurp
650	428	19.6802	12.4593	-0.659526	Down	1.1231e-13	1.74098e-12	Hltf
678	1238	50.7565	89.1078	0.811957	Up	2.47886e-33	9.72568e-32	Hmga1
1002	1814	35.5712	61.9156	0.799595	Up	7.681e-47	4.41916e-45	Hmga2
1954	1096	108.895	58.7257	-0.890879	Down	9.86278e-63	7.71842e-61	Hmgb2
413	691	18.8614	30.3414	0.685847	Up	8.62768e-15	1.45017e-13	Hmgcs1
501	319	39.3312	24.0781	-0.707951	Down	3.9568e-12	5.408e-11	Hmgn5
1732	1087	66.151	39.9163	-0.728784	Down	5.22666e-40	2.53598e-38	Hmha1
782	12656	71.7984	1117.22	3.95981	Up	0	0	Hmox1
1730	1046	115.763	67.2959	-0.782586	Down	5.24924e-45	2.93877e-43	Hnrnph1
1123	737	61.8263	39.0116	-0.664318	Down	8.79572e-23	2.34918e-21	Hnrnpr
71	34	3.14209	1.44668	-1.11898	Down	0.000128265	0.00068239	Hoxb3
27	386	1.22821	16.8822	3.78087	Up	9.77826e-80	9.48882e-78	Hpgds
11	46	0.675506	2.71598	2.00743	Up	4.12098e-06	2.85507e-05	Hrc
65	43	9.64544	6.13493	-0.6528	Down	0.0204598	0.0627767	Hrsp12
132	232	6.69477	11.3131	0.75689	Up	9.90124e-07	7.61747e-06	Hs1bp3
58	155	4.77311	12.2642	1.36145	Up	9.8911e-11	1.20079e-09	Hsd3b7
170	109	9.68998	5.97356	-0.697903	Down	6.69426e-05	0.000377974	Hsdl2
13	28	0.704591	1.4591	1.05022	Up	0.0271882	0.0802741	Hspb7
40	388	2.75399	25.6843	3.22129	Up	5.27086e-70	4.59417e-68	Hyal1
76	150	6.09071	11.5579	0.924195	Up	3.1402e-06	2.22644e-05	Hyal2
181	120	27.9653	17.826	-0.649652	Down	0.000112476	0.000605699	Hyi
179	90	16.3446	7.90128	-1.04866	Down	7.2066e-09	7.27962e-08	Hyls1
96	65	13.5106	8.79526	-0.619291	Down	0.00711034	0.0252127	I830077J02Rik
380	256	22.4445	14.5378	-0.626552	Down	5.8664e-08	5.31041e-07	Icam1
24	46	1.31025	2.41454	0.881903	Up	0.0137147	0.0444909	Icosl
88	233	10.2421	26.0733	1.34806	Up	3.28164e-15	5.7344e-14	Id2
178	334	7.87503	14.2073	0.851274	Up	8.04098e-11	9.82741e-10	Idua
381	1508	52.4395	199.557	1.92808	Up	7.10362e-149	1.41644e-146	Ier3
83	260	6.93317	20.8814	1.59063	Up	4.56208e-21	1.12172e-19	Ifi202b
342	548	14.1228	21.7574	0.623483	Up	2.1792e-10	2.55398e-09	Ifi203
38	78	2.4765	4.88745	0.980778	Up	0.00042807	0.00206188	Ifi204
249	560	12.8107	27.7009	1.11258	Up	7.26574e-26	2.23594e-24	Ifi44
810	1766	66.187	138.743	1.06779	Up	5.11026e-73	4.56349e-71	Ifrd1
79	52	4.00807	2.53656	-0.660038	Down	0.0098141	0.0333771	Ift81
1285	5286	49.4056	195.404	1.98371	Up	0	0	Igf2bp2
89	35	6.45341	2.44006	-1.40315	Down	2.99354e-07	2.47579e-06	Igfbp4
48	86	0.98242	1.69234	0.784606	Up	0.00218696	0.00895958	Igsf3
361	196	25.3908	13.2543	-0.937842	Down	6.49852e-14	1.02818e-12	Igsf6
487	1225	22.8104	55.166	1.27409	Up	2.95248e-67	2.52802e-65	Ikbke
23	204	2.64207	22.531	3.09217	Up	3.75726e-36	1.64731e-34	Il10
734	368	31.5252	15.1964	-1.05277	Down	5.46188e-32	2.04378e-30	Il10ra
300	568	23.9655	43.626	0.864232	Up	8.6485e-18	1.77807e-16	Il10rb
635	361	23.9962	13.1162	-0.871454	Down	8.76854e-21	2.10967e-19	Il17ra
128	56	7.69353	3.23621	-1.24934	Down	1.84356e-08	1.78542e-07	Il18rap
34	145	3.09703	12.6989	2.03575	Up	8.65124e-17	1.6903e-15	Il1f9
108	5829	6.53329	339.028	5.69745	Up	0	0	Il1rn
582	294	26.1184	12.6854	-1.0419	Down	2.6943e-25	8.05302e-24	Il6ra
46	15	0.835483	0.261941	-1.67337	Down	2.9969e-05	0.000181158	Ildr2
767	1237	47.2365	73.2462	0.63285	Up	4.06356e-22	1.05435e-20	Impdh1
2314	1578	212.718	139.47	-0.608988	Down	6.02114e-39	2.83637e-37	Impdh2
1050	595	34.1111	18.5847	-0.876124	Down	1.34272e-33	5.3842e-32	Inf2
172	100	5.68497	3.17784	-0.839105	Down	2.5341e-06	1.82606e-05	Ing5
187	419	10.5191	22.6612	1.10722	Up	1.32217e-19	2.99308e-18	Insig1
22	68	5.00079	14.8613	1.57133	Up	2.06098e-06	1.50904e-05	Insl6
72	121	4.88103	7.88672	0.692242	Up	0.00110179	0.00485402	Iqcc
46	86	1.71371	3.08042	0.846006	Up	0.00108288	0.0047765	Iqcg
6751	11775	137.293	230.236	0.745857	Up	1.30646e-260	4.22597e-258	Iqgap1
679	1887	31.7439	84.8193	1.41791	Up	1.50862e-120	2.43994e-118	Irak2
471	784	15.5985	24.9638	0.67843	Up	2.7135e-16	5.13624e-15	Irf2bp2
998	14614	57.8531	814.512	3.81547	Up	0	0	Irg1
24	86	4.76266	16.4085	1.78461	Up	4.85586e-09	5.02002e-08	Isg15
6713	3085	102.421	45.2545	-1.17838	Down	0	0	Itga4
1444	2288	49.2687	75.0572	0.60732	Up	7.78196e-37	3.46404e-35	Itga5
195	80	6.95711	2.74421	-1.3421	Down	1.99715e-13	3.01874e-12	Itga6
1570	832	50.307	25.6321	-0.972806	Down	1.49639e-58	1.10007e-56	Itgam
732	1445	15.5681	29.5478	0.924457	Up	1.03173e-47	6.10482e-46	Itgav
110	76	6.02725	4.0038	-0.590129	Down	0.0057709	0.0210529	Itgb3bp
468	283	21.2503	12.3549	-0.782403	Down	2.54064e-13	3.80469e-12	Itgb5
99	373	5.50903	19.9564	1.85698	Up	2.51618e-36	1.10651e-34	Itgb7
225	142	16.3306	9.90924	-0.720731	Down	2.35762e-06	1.70989e-05	Ivd
2060	1350	87.9729	55.4304	-0.666382	Down	1.26849e-40	6.23789e-39	Ivns1abp
120	213	3.27742	5.59323	0.771122	Up	1.89387e-06	1.39298e-05	Jag1
18	38	0.32217	0.653926	1.02131	Up	0.0115345	0.0384025	Jmjd1c
100	65	2.7134	1.69574	-0.678185	Down	0.00290094	0.011462	Jrk
106	71	5.38703	3.46924	-0.63487	Down	0.0038227	0.014616	Jrkl
263	521	12.3804	23.5802	0.929524	Up	2.16374e-18	4.60459e-17	Jun
1453	3290	118.47	257.912	1.12236	Up	1.58494e-145	3.11761e-143	Junb
73	31	2.25669	0.921391	-1.29232	Down	1.34553e-05	8.5676e-05	Kank2
42	25	2.39218	1.36904	-0.805158	Down	0.025631	0.0763267	Kank3
838	328	17.9703	6.76265	-1.40995	Down	1.53999e-56	1.0829e-54	Kbtbd11
140	258	6.74914	11.9584	0.825248	Up	2.6826e-08	2.54053e-07	Kcnk13
28	11	1.21547	0.459105	-1.40462	Down	0.0043944	0.0165455	Kctd1
450	1389	11.111	32.9744	1.56935	Up	2.06432e-103	2.78224e-101	Kctd12
31	64	1.56327	3.10303	0.989107	Up	0.0013334	0.00574909	Kctd21
36	98	3.23987	8.47975	1.38809	Up	1.8877e-07	1.6078e-06	Kctd6
352	197	14.4919	7.79795	-0.894076	Down	1.14909e-12	1.64465e-11	Kdelc2
527	363	15.2513	10.1003	-0.59453	Down	1.09728e-09	1.20635e-08	Kdm2b
68	37	9.13305	4.77795	-0.934706	Down	0.0012289	0.00533331	Khk
1375	605	42.5325	17.9931	-1.24112	Down	1.4763e-75	1.34306e-73	Kif11
536	296	9.16907	4.86838	-0.913332	Down	3.98086e-19	8.75308e-18	Kif14
982	475	30.4387	14.156	-1.10449	Down	1.61752e-45	9.0906e-44	Kif15
568	364	25.4749	15.6963	-0.698649	Down	2.80872e-13	4.18462e-12	Kif18b
967	580	40.5345	23.3754	-0.79416	Down	1.60928e-26	5.10342e-25	Kif20a
1052	600	28.3705	15.5573	-0.866797	Down	4.40118e-33	1.71752e-31	Kif20b
578	361	41.5694	24.9624	-0.735767	Down	1.26537e-14	2.0978e-13	Kif22
1778	954	77.5639	40.0137	-0.954891	Down	4.15574e-64	3.36061e-62	Kif23
447	291	11.941	7.47409	-0.675952	Down	3.13276e-10	3.60478e-09	Kif24
566	341	29.8991	17.3192	-0.787727	Down	5.74184e-16	1.06199e-14	Kif2c
277	484	6.06754	10.1932	0.748424	Up	2.44458e-12	3.4051e-11	Kif3c
594	316	18.9122	9.6733	-0.967235	Down	5.47992e-23	1.49095e-21	Kif4
458	278	10.8479	6.33081	-0.776959	Down	6.27204e-13	9.10227e-12	Kif5a
165	91	10.624	5.6335	-0.915224	Down	7.02876e-07	5.53929e-06	Kifc1
305	187	13.3364	7.86165	-0.762468	Down	7.741e-09	7.7709e-08	Kifc3
108	59	6.16771	3.23955	-0.928941	Down	4.91798e-05	0.000284637	Kifc5b
80	13	3.15673	0.493201	-2.67819	Down	9.23756e-14	1.4381e-12	Kirrel3
24	46	2.01826	3.71925	0.881903	Up	0.0137147	0.044481	Klc3
38	65	1.43167	2.35453	0.717744	Up	0.0138555	0.0448976	Klf11
153	105	7.50855	4.95435	-0.599839	Down	0.000946534	0.0042341	Klf4
791	1628	28.1406	55.6857	0.984654	Up	2.8508e-59	2.12801e-57	Klf6
209	136	4.77172	2.98538	-0.676593	Down	1.68614e-05	0.000105973	Klhdc5
53	89	1.98732	3.20859	0.691116	Up	0.00525578	0.0194318	Klhl15
260	152	12.9417	7.27433	-0.831137	Down	9.37296e-09	9.33193e-08	Klhl17
435	288	20.711	13.1837	-0.651643	Down	1.86845e-09	2.00569e-08	Klraq1
295	200	19.394	12.6417	-0.617412	Down	2.42036e-06	1.75103e-05	Klrg2
1026	668	22.1124	13.842	-0.675807	Down	1.50893e-21	3.81983e-20	Kntc1
528	951	21.2594	36.8155	0.792211	Up	5.63642e-25	1.65411e-23	Kpna4
207	132	19.9582	12.2365	-0.705789	Down	8.8121e-06	5.8014e-05	Kti12
116	72	3.29099	1.96396	-0.744753	Down	0.000495486	0.00235619	L1cam
462	312	20.2073	13.1206	-0.623043	Down	2.67728e-09	2.8219e-08	L3mbtl2
3743	6066	73.6734	114.796	0.639854	Up	9.5104e-104	1.31841e-101	Lamc1
1239	4301	54.1449	180.713	1.7388	Up	0	0	Lasp1
511	1242	50.3363	117.629	1.22457	Up	3.581e-64	2.91201e-62	Lat2
230	1216	19.32	98.2075	2.34574	Up	5.83852e-154	1.18035e-151	Layn
35	87	6.15572	14.7117	1.25696	Up	5.48602e-06	3.7263e-05	Lcn2
13	34	1.15403	2.90192	1.33033	Up	0.0032511	0.0126702	Leng9
722	1173	36.1539	56.474	0.643436	Up	1.22751e-21	3.12372e-20	Lgals8
2442	4209	195.495	323.968	0.728718	Up	9.1677e-91	1.10285e-88	Lgmn
301	832	10.3857	27.6011	1.41012	Up	9.8954e-54	6.69942e-52	Lhfpl2
1460	982	68.5769	44.3475	-0.62887	Down	1.40176e-26	4.46476e-25	Lig1
363	4384	38.3511	445.323	3.53751	Up	0	0	Lilrb4
228	529	8.05781	17.9751	1.15754	Up	5.04086e-26	1.56449e-24	Lima1
2943	4974	147.616	239.873	0.700422	Up	7.01236e-100	8.95368e-98	Lipa
81	53	7.81474	4.9163	-0.668626	Down	0.008167	0.0284127	Lipt1
735	1612	49.2265	103.803	1.07634	Up	1.17301e-67	1.01032e-65	Litaf
201	328	5.56156	8.72583	0.649804	Up	3.53536e-07	2.90574e-06	Lmbrd1
44	25	2.13074	1.164	-0.872272	Down	0.0144259	0.0465183	Lnx1
274	442	9.04832	14.0337	0.633174	Up	7.51696e-09	7.56164e-08	Lnx2
93	47	4.71996	2.29343	-1.04127	Down	3.48822e-05	0.000208349	LOC100499420
92	150	3.51201	5.50543	0.64856	Up	0.00059822	0.0027963	Lonrf1
724	1173	14.6939	22.8891	0.639445	Up	2.03852e-21	5.0984e-20	Lonrf3
343	212	6.27385	3.72828	-0.750841	Down	1.51701e-09	1.64053e-08	Lphn1
6243	4186	231.316	149.123	-0.633364	Down	2.85004e-109	4.14852e-107	Lpl
424	934	38.0216	80.5274	1.08266	Up	2.66164e-40	1.30447e-38	Lpxn
146	88	7.55292	4.37701	-0.78709	Down	4.09818e-05	0.000241413	Lrdd
825	484	53.5104	30.183	-0.826084	Down	2.36358e-24	6.73273e-23	Lrmp
8707	15641	87.6271	151.345	0.788388	Up	0	0	Lrp1
51	33	0.953066	0.592924	-0.684728	Down	0.0324446	0.0928556	Lrp4
44	28	4.39777	2.69073	-0.708773	Down	0.0407642	0.112125	Lrr1
37	14	1.96213	0.713818	-1.4588	Down	0.000724616	0.00332414	Lrrc8c
1314	2142	49.9826	78.3385	0.648297	Up	1.19754e-38	5.587e-37	Lrrc8d
502	819	23.1018	36.2376	0.649479	Up	8.28996e-16	1.51784e-14	Lrrfip2
414	272	8.31791	5.25431	-0.662721	Down	2.68006e-09	2.82279e-08	Lrrk1
815	546	14.8547	9.56825	-0.634596	Down	9.3087e-16	1.6916e-14	Lrrk2
236	152	56.1103	34.7462	-0.691412	Down	3.14254e-06	2.22701e-05	Lsm3
87	52	25.197	14.4799	-0.7992	Down	0.00135642	0.00584142	Lsmd1
410	707	19.27	31.9484	0.72939	Up	1.20584e-16	2.32788e-15	Lss
29	95	3.05741	9.62967	1.65518	Up	5.29058e-09	5.42704e-08	Lta
228	119	30.4861	15.2984	-0.994769	Down	3.97428e-10	4.53012e-09	Ltb
1287	858	58.0344	37.1986	-0.641659	Down	1.99964e-24	5.71843e-23	Luc7l3
370	635	22.6659	37.4005	0.722535	Up	7.0024e-15	1.18245e-13	Ly9
64	37	4.40437	2.44815	-0.847243	Down	0.00391412	0.0149185	Lyrm7
533	990	6.77305	12.0955	0.836596	Up	2.57532e-28	8.65736e-27	Lyst
3412	1995	399.283	224.464	-0.830926	Down	2.934e-96	3.61926e-94	Lyz1
13175	7724	1869.97	1054.05	-0.82708	Down	0	0	Lyz2
36	18	1.52051	0.730958	-1.0567	Down	0.00957216	0.0326305	Macrod2
547	347	47.5728	29.0157	-0.713302	Down	2.9058e-13	4.316e-12	Mad2l1
33	136	2.75044	10.8983	1.98637	Up	2.20636e-15	3.91179e-14	Maff
25	13	0.562139	0.281048	-1.00011	Down	0.0398358	0.109945	Magi3
481	930	14.4092	26.7862	0.894497	Up	1.0321e-29	3.64643e-28	Malt1
54	34	1.23721	0.748967	-0.724121	Down	0.0207662	0.063623	Maml2
315	203	7.25476	4.49512	-0.690569	Down	7.40284e-08	6.63521e-07	Maml3
615	354	21.3279	11.8035	-0.853534	Down	1.56643e-19	3.51866e-18	Man2b1
40	22	1.38016	0.729837	-0.919193	Down	0.0148456	0.0476603	Map3k15
262	137	7.28838	3.66423	-0.992088	Down	2.2083e-11	2.81718e-10	Map3k5
367	250	22.3271	14.6231	-0.610549	Down	1.91534e-07	1.63039e-06	Map4k2
600	1021	22.2587	36.4173	0.710252	Up	2.32708e-22	6.13641e-21	Mapre2
28	158	1.0035	5.44441	2.43973	Up	2.51234e-22	6.60101e-21	Marcks
910	1577	84.7434	141.198	0.736548	Up	9.58098e-36	4.1383e-34	Marcksl1
257	132	12.5304	6.18784	-1.01793	Down	1.29143e-11	1.67242e-10	Marveld1
1133	623	60.6194	32.0481	-0.91954	Down	4.71204e-39	2.24145e-37	Mat2a
183	110	9.52945	5.50734	-0.791037	Down	3.94682e-06	2.74355e-05	Mboat1
1024	571	31.8723	17.0876	-0.89935	Down	3.22196e-34	1.33235e-32	Mbp
157	97	10.9756	6.51981	-0.751405	Down	4.37906e-05	0.000256815	Mccc2
1889	1180	97.6887	58.6715	-0.735532	Down	3.7215e-44	2.03647e-42	Mcm6
25	12	4.69411	2.16634	-1.11559	Down	0.0246916	0.0740138	Mcts2
389	838	16.9896	35.1892	1.05048	Up	1.13466e-34	4.78728e-33	Mdfic
1175	1955	58.2352	93.1595	0.677811	Up	3.48272e-38	1.59417e-36	Mdm2
282	162	12.2062	6.74185	-0.856398	Down	8.50448e-10	9.43531e-09	Med22
167	265	11.5883	17.68	0.609448	Up	1.5465e-05	9.76184e-05	Med29
1717	1167	40.0795	26.1912	-0.613782	Down	1.0042e-29	3.55648e-28	Mef2c
396	268	20.3876	13.2659	-0.619964	Down	4.15814e-08	3.82591e-07	Melk
11	30	0.248085	0.650522	1.39076	Up	0.0043203	0.0163002	Met
193	131	14.2283	9.28538	-0.615731	Down	0.000143335	0.000756208	Mettl3
188	302	8.8917	13.733	0.627119	Up	2.2017e-06	1.604e-05	Mfsd11
529	305	16.6379	9.22304	-0.851155	Down	6.0876e-17	1.19745e-15	Mfsd6
134	246	4.91881	8.68207	0.819729	Up	6.71862e-08	6.05925e-07	Mfsd7b
14	39	0.666349	1.78472	1.42135	Up	0.000899678	0.00403815	Mfsd9
411	265	23.5343	14.5894	-0.689843	Down	8.1351e-10	9.03238e-09	Mgat2
867	1718	53.549	102.021	0.929929	Up	6.1546e-57	4.34885e-55	Mgat4b
65	27	16.4444	6.56752	-1.32418	Down	2.88374e-05	0.000174826	Mgst2
425	229	9.53208	4.93818	-0.948812	Down	2.1059e-16	4.01224e-15	Mical2
360	722	16.1412	31.1246	0.947305	Up	1.24102e-25	3.78706e-24	Micall2
718	396	26.6758	14.1456	-0.91518	Down	3.63724e-25	1.08048e-23	Mis18bp1
11370	6246	168.922	89.2194	-0.920924	Down	0	0	Mki67
849	1381	41.4887	64.8855	0.64518	Up	2.64296e-25	7.91583e-24	Mknk2
127	81	8.05624	4.94022	-0.705531	Down	0.000507036	0.00240483	Mks1
72	41	4.37848	2.39722	-0.86907	Down	0.00175615	0.00736037	Mlf1ip
328	724	19.5735	41.5399	1.0856	Up	9.53882e-32	3.50624e-30	Mllt11
104	60	5.48803	3.04416	-0.850246	Down	0.000219176	0.00111824	Mmaa
700	480	25.7142	16.9531	-0.601017	Down	1.30616e-12	1.86397e-11	Mmgt1
251	171	19.9979	13.099	-0.610388	Down	1.67764e-05	0.000105485	Mmgt2
357	240	11.9497	7.72382	-0.629586	Down	1.30181e-07	1.13536e-06	Mms22l
92	57	15.792	9.40711	-0.747369	Down	0.00187482	0.00781723	Mnd1
37	14	0.920544	0.334891	-1.4588	Down	0.000724616	0.0033231	Mobkl2b
55	134	2.86106	6.70197	1.22803	Up	2.8584e-08	2.69999e-07	Mocos
446	3046	15.3888	101.049	2.7151	Up	0	0	Mpeg1
285	163	5.19776	2.85819	-0.862787	Down	5.40054e-10	6.10802e-09	Mphosph9
304	497	18.5546	29.1653	0.652478	Up	3.08856e-10	3.56237e-09	Mpp1
101	67	7.54978	4.81526	-0.648819	Down	0.00400138	0.0152193	Mppe1
358	225	56.0047	33.842	-0.726731	Down	1.97121e-09	2.10822e-08	Mrpl18
328	197	28.576	16.5016	-0.792197	Down	6.0231e-10	6.78578e-09	Mrpl49
207	139	15.7639	10.1775	-0.631243	Down	5.65874e-05	0.000323014	Mrps14
282	180	100.016	61.3797	-0.704395	Down	2.2137e-07	1.86258e-06	Mrps21
360	249	17.673	11.7527	-0.588548	Down	6.02308e-07	4.80658e-06	Msh2
157	315	5.97053	11.5174	0.947891	Up	4.8219e-12	6.51695e-11	Msh3
48	27	2.49347	1.34853	-0.886772	Down	0.00952218	0.0324906	Msh5
1279	2330	52.671	92.2549	0.808617	Up	8.68076e-61	6.5811e-59	Msr1
33	54	2.1657	3.4073	0.653797	Up	0.0390766	0.108116	Mst1
711	2201	182.962	544.558	1.57354	Up	2.25992e-163	5.22149e-161	Mt1
742	2825	200.212	732.886	1.87206	Up	1.84235e-266	6.23657e-264	Mt2
745	511	58.273	38.4295	-0.600614	Down	2.59532e-13	3.87461e-12	Mtch1
57	38	5.36471	3.43865	-0.641659	Down	0.0326528	0.0932681	Mtcp1
48	31	5.15841	3.20309	-0.687463	Down	0.0373808	0.103998	Mtfp1
204	380	5.87989	10.5307	0.840734	Up	6.8446e-12	9.11528e-11	Mtmr10
231	138	9.32351	5.35524	-0.799921	Down	1.63984e-07	1.41156e-06	Mum1
100	231	3.21801	7.14714	1.1512	Up	4.10784e-12	5.60391e-11	Mxd1
1124	715	45.5502	27.8588	-0.709324	Down	2.13704e-25	6.45368e-24	Mybl2
5279	3426	305.075	190.36	-0.680436	Down	5.26322e-105	7.438e-103	Mycn
408	245	31.438	18.1507	-0.792484	Down	4.95096e-12	6.68517e-11	Myd88
11	67	0.55979	3.27823	2.54996	Up	1.07777e-10	1.29976e-09	Mylk2
845	1343	15.6545	23.9216	0.611739	Up	1.43639e-22	3.80839e-21	Myo10
1336	4275	37.4429	115.194	1.62131	Up	0	0	Myo1d
2409	4290	73.1002	125.162	0.775847	Up	6.8134e-103	9.0987e-101	Myo1e
119	76	2.26904	1.39329	-0.703587	Down	0.000787778	0.00358229	Myo6
1310	2096	27.7039	42.618	0.621375	Up	3.1464e-35	1.34703e-33	Myof
28	14	3.24626	1.56058	-1.0567	Down	0.0226848	0.0686772	Myoz1
264	105	20.7689	7.94203	-1.38685	Down	1.74072e-18	3.71523e-17	N4bp2l1
581	388	82.5415	52.9981	-0.639178	Down	8.65046e-12	1.14158e-10	Naa10
131	89	25.59	16.7156	-0.614386	Down	0.0017817	0.00746314	Naa38
200	97	12.3782	5.77207	-1.10064	Down	1.97596e-10	2.3308e-09	Naaa
3037	1959	149.238	92.5551	-0.689226	Down	1.4548e-62	1.12639e-60	Nadk
236	557	14.1396	32.0858	1.18219	Up	3.41416e-28	1.14508e-26	Naglu
113	64	4.29726	2.34005	-0.876876	Down	7.6299e-05	0.00042422	Nanos1
115	190	4.67174	7.42108	0.667669	Up	7.30568e-05	0.000407751	Napb
1273	877	61.866	40.9785	-0.59428	Down	2.75774e-21	6.86182e-20	Nasp
96	563	7.12984	40.2022	2.49533	Up	1.46875e-77	1.3793e-75	Nat6
381	261	6.49313	4.27664	-0.602438	Down	1.58191e-07	1.36573e-06	Nbeal2
1745	1062	57.8289	33.8382	-0.77314	Down	1.79073e-44	9.87342e-43	Ncapd2
933	639	25.3619	16.7006	-0.602758	Down	2.18186e-16	4.15152e-15	Ncapd3
877	544	48.6939	29.0406	-0.745667	Down	7.30714e-22	1.8792e-20	Ncaph
455	295	33.2331	20.7164	-0.681848	Down	1.58406e-10	1.88071e-09	Ncbp2
233	869	7.95529	28.5268	1.84233	Up	1.59734e-81	1.60351e-79	Nceh1
60	145	2.65764	6.17512	1.21632	Up	9.96052e-09	9.86966e-08	Nckap1
679	367	44.1744	22.9562	-0.944328	Down	4.33192e-25	1.27643e-23	Nde1
676	1684	34.8629	83.5009	1.2601	Up	3.08748e-90	3.65377e-88	Ndrg1
1083	614	75.3249	41.0592	-0.875419	Down	1.47828e-34	6.2011e-33	Ndrg2
19	79	0.961042	3.84192	1.99916	Up	1.44619e-09	1.56745e-08	Ndrg4
79	43	17.0286	8.91152	-0.934213	Down	0.000493	0.00234743	Ndufaf2
7399	13992	349.394	635.265	0.862503	Up	0	0	Neat1
560	935	35.1079	56.3588	0.682843	Up	2.44886e-19	5.4504e-18	Necap1
17	71	0.31057	1.2471	2.00559	Up	9.29742e-09	9.26306e-08	Nedd4l
327	170	21.6018	10.7975	-1.00045	Down	5.08232e-14	8.11165e-13	Neil3
191	550	9.02505	24.9869	1.46916	Up	2.832e-38	1.3004e-36	Nek6
37	69	0.751337	1.34715	0.842374	Up	0.00358186	0.0138003	Neo1
94	43	2.27639	1.0012	-1.18502	Down	3.84964e-06	2.67984e-05	Neurl1b
78	37	4.53033	2.06619	-1.13265	Down	5.00584e-05	0.000289032	Neurl3
750	463	16.8946	10.0277	-0.752575	Down	3.32318e-19	7.31803e-18	Nfatc2
225	379	16.7188	27.0767	0.695576	Up	6.09646e-09	6.19261e-08	Nfil3
521	833	24.3876	37.4895	0.620336	Up	6.51084e-15	1.10844e-13	Nfkb2
1897	3908	178.766	354.082	0.986014	Up	5.5975e-140	1.04458e-137	Nfkbia
521	864	40.1863	64.0747	0.673051	Up	1.42329e-17	2.88543e-16	Nfkbib
672	1300	26.152	48.642	0.895282	Up	6.31678e-41	3.14887e-39	Nfkbiz
15	571	1.15581	42.3022	5.19376	Up	4.43796e-143	8.61319e-141	Niacr1
673	1891	89.1926	240.956	1.43377	Up	8.31642e-123	1.36016e-120	Ninj1
188	119	15.0504	9.15946	-0.716468	Down	1.77799e-05	0.000111218	Nipsnap1
57	120	3.32608	6.73243	1.0173	Up	6.4256e-06	4.33415e-05	Nkain1
218	348	4.70917	7.22769	0.618063	Up	5.24232e-07	4.22287e-06	Nlrc5
117	60	3.91541	1.93052	-1.02017	Down	4.91126e-06	3.36574e-05	Nlrp10
168	96	6.06011	3.32947	-0.864052	Down	1.86287e-06	1.37365e-05	Nlrp1b
567	1164	21.1548	41.7553	0.980974	Up	1.26975e-42	6.60088e-41	Nlrp3
44	27	9.11747	5.3792	-0.761241	Down	0.0294688	0.0856012	Nme3
75	39	13.038	6.51848	-1.00011	Down	0.0003276	0.00161318	Nme4
105	62	15.3683	8.7249	-0.816746	Down	0.000333046	0.00163722	Nme6
329	176	41.617	21.4053	-0.959209	Down	3.02872e-13	4.48941e-12	Nmral1
96	56	2.6895	1.50842	-0.834304	Down	0.00047758	0.00227998	Nnt
1908	6436	71.7407	232.668	1.69741	Up	0	0	Nos2
745	1331	21.4567	36.8567	0.780502	Up	1.7949e-33	7.11896e-32	Npc1
47	25	3.11996	1.5956	-0.967429	Down	0.0057937	0.0211044	Nphp1
171	390	9.76554	21.414	1.13278	Up	5.54532e-19	1.19937e-17	Nr1d1
145	292	8.58463	16.6214	0.953219	Up	2.324e-11	2.95959e-10	Nr4a1
520	220	51.939	21.1274	-1.2977	Down	1.16749e-31	4.28061e-30	Nrm
5085	9071	113.202	194.157	0.778317	Up	1.61617e-216	4.52402e-214	Nrp2
189	370	12.7838	24.0621	0.912442	Up	3.98914e-13	5.85933e-12	Nsdhl
24	12	1.38911	0.667788	-1.0567	Down	0.0352612	0.0990662	Nudt15
90	147	8.40731	13.2028	0.651123	Up	0.000650538	0.0030128	Nudt16
115	78	13.5955	8.86596	-0.616784	Down	0.00331698	0.0128993	Nudt16l1
763	482	47.5959	28.9084	-0.719347	Down	3.7722e-18	7.9347e-17	Nuf2
913	541	62.8022	35.7795	-0.811683	Down	4.9712e-26	1.54617e-24	Nup85
711	407	36.0361	19.8333	-0.861517	Down	1.1468e-22	3.04614e-21	Nusap1
103	170	8.18023	12.981	0.666194	Up	0.000181685	0.000942818	Oas1a
322	545	12.4729	20.2975	0.702499	Up	1.98613e-12	2.7825e-11	Oas2
1213	2349	38.5712	71.8154	0.896771	Up	1.01176e-72	8.97995e-71	Oas3
391	1149	27.6174	78.0294	1.49844	Up	2.3937e-80	2.38649e-78	Oasl1
11005	34968	648.218	1980.32	1.61118	Up	0	0	Odc1
488	238	15.1139	7.08705	-1.09262	Down	4.54244e-23	1.24052e-21	Ogfrl1
172	109	16.573	10.0979	-0.714777	Down	4.21544e-05	0.000247719	Oip5
89	40	14.4036	6.22405	-1.2105	Down	4.87206e-06	3.34202e-05	Olfr933
40	17	6.43189	2.62821	-1.29116	Down	0.00134705	0.0058028	Olfr934
259	177	23.3651	15.3523	-0.605899	Down	1.40301e-05	8.92187e-05	Orc6
1074	3419	22.5287	68.9548	1.61388	Up	4.97596e-262	1.64614e-259	Osbpl8
349	905	19.7802	49.3159	1.31799	Up	9.3643e-53	6.19576e-51	Osgin2
57	305	4.48419	23.0697	2.36308	Up	3.19278e-40	1.55432e-38	Osm
443	295	14.3979	9.21826	-0.643288	Down	2.03722e-09	2.17403e-08	Oxr1
15	30	0.537078	1.03276	0.943303	Up	0.0361662	0.101063	P2rx3
102	238	7.67039	17.2079	1.1657	Up	1.17063e-12	1.67385e-11	P2rx4
172	107	5.23303	3.12998	-0.741494	Down	2.34922e-05	0.000144589	P2rx7
29	164	1.45023	7.88525	2.44287	Up	3.75412e-23	1.0291e-21	P2ry2
181	84	14.165	6.32048	-1.16423	Down	2.4189e-10	2.8258e-09	P2ry6
23	71	0.725209	2.15242	1.56949	Up	1.24478e-06	9.43209e-06	Padi2
890	543	43.337	25.4215	-0.76955	Down	2.53938e-23	7.02723e-22	Pak1
191	114	7.64733	4.38848	-0.801235	Down	1.87322e-06	1.37989e-05	Palb2
103	49	5.02519	2.2985	-1.12849	Down	3.29336e-06	2.32034e-05	Pars2
847	1666	34.2969	64.8604	0.919258	Up	3.04972e-54	2.08412e-52	Parvb
189	128	5.53907	3.60676	-0.618939	Down	0.00015675	0.000822514	Pask
509	322	45.9183	27.9291	-0.717302	Down	1.49532e-12	2.12143e-11	Pbk
603	418	20.1884	13.4553	-0.585352	Down	1.28294e-10	1.53195e-09	Pbxip1
1006	624	44.3894	26.4727	-0.745709	Down	7.60058e-25	2.22604e-23	Pck2
819	535	12.8929	8.09755	-0.671021	Down	2.57402e-17	5.13253e-16	Pcnt
475	756	5.87044	8.98321	0.613762	Up	1.92317e-13	2.90995e-12	Pcnx
762	510	29.8169	19.1872	-0.63599	Down	6.97184e-15	1.18002e-13	Pcsk7
189	129	6.8357	4.48584	-0.607712	Down	0.000200188	0.00103148	Pcx
451	277	15.7681	9.31138	-0.759938	Down	2.50024e-12	3.47598e-11	Pcyox1
185	111	13.7602	7.93797	-0.793662	Down	3.27652e-06	2.31295e-05	Pcyox1l
134	75	8.31397	4.47402	-0.893967	Down	1.18354e-05	7.60263e-05	Pdcd4
438	272	14.107	8.42291	-0.744021	Down	1.23981e-11	1.60988e-10	Pde4a
15	29	2.2084	4.10503	0.894394	Up	0.0489576	0.130327	Pdgfa
545	2142	27.66	104.522	1.91793	Up	3.53362e-209	9.52507e-207	Pdgfb
118	77	4.18209	2.62383	-0.672553	Down	0.00131507	0.00567678	Pdp1
188	117	9.71228	5.81142	-0.740921	Down	9.92458e-06	6.47812e-05	Pdpr
368	693	22.2886	40.3552	0.856453	Up	4.61312e-21	1.13235e-19	Pea15a
44	24	1.10886	0.581524	-0.931166	Down	0.0097437	0.0331842	Per3
1181	768	27.8188	17.3933	-0.677527	Down	1.15269e-24	3.32909e-23	Pfas
348	962	10.0285	26.6541	1.41025	Up	7.33308e-62	5.61791e-60	Pfkfb3
3005	4898	113.101	177.245	0.648131	Up	4.89218e-86	5.5202e-84	Pfkp
359	621	23.0756	38.3781	0.733913	Up	6.00904e-15	1.02661e-13	Pgm2
114	194	3.50322	5.73187	0.710326	Up	2.31338e-05	0.000142443	Pgpep1
45	13	1.79789	0.499374	-1.84811	Down	9.77664e-06	6.39303e-05	Phf21b
310	214	28.2205	18.7305	-0.591354	Down	3.31572e-06	2.33158e-05	Phf5a
259	175	6.35424	4.12795	-0.622294	Down	8.65578e-06	5.71659e-05	Phka1
729	496	23.2005	15.177	-0.612275	Down	1.83193e-13	2.77767e-12	Phka2
109	536	8.37306	39.5872	2.24121	Up	3.1107e-65	2.57269e-63	Phlda1
83	12	5.54654	0.771006	-2.84677	Down	4.3422e-15	7.52441e-14	Pi16
374	604	17.7279	27.5268	0.634814	Up	1.26268e-11	1.6381e-10	Pi4k2b
325	190	13.2494	7.44729	-0.831137	Down	1.35399e-10	1.61283e-09	Pif1
296	517	9.14854	15.3633	0.74787	Up	4.58306e-13	6.69118e-12	Pik3cb
1212	729	35.6387	20.6101	-0.790096	Down	1.51388e-32	5.84511e-31	Pik3cd
862	587	18.987	12.4314	-0.611024	Down	1.35297e-15	2.43134e-14	Pik3cg
39	23	1.16925	0.662984	-0.818537	Down	0.0292628	0.0851218	Pik3r3
1712	3144	58.8679	103.942	0.820222	Up	2.37018e-83	2.55558e-81	Pik3r5
246	555	20.8625	45.2541	1.11713	Up	8.30854e-26	2.55146e-24	Pim1
208	144	4.69742	3.12673	-0.587211	Down	0.000154621	0.000812223	Pitpnm2
606	997	12.309	19.4706	0.661579	Up	1.73388e-19	3.88282e-18	Pkd1l2
275	166	35.9377	20.8573	-0.784945	Down	1.88933e-08	1.82731e-07	Pkig
169	385	8.60041	18.8376	1.13114	Up	1.01809e-18	2.18253e-17	Pkn3
168	294	11.7776	19.8165	0.750658	Up	4.45974e-08	4.08277e-07	Pla2g5
1090	2361	30.2434	62.9843	1.05837	Up	1.25076e-95	1.52992e-93	Plagl2
57	145	3.64975	8.92665	1.29032	Up	1.94676e-09	2.08668e-08	Plau
610	1732	40.7455	111.232	1.44886	Up	2.15382e-114	3.33521e-112	Pld3
4056	13015	147.801	455.991	1.62535	Up	0	0	Plek
493	275	14.9267	8.00537	-0.898853	Down	2.76178e-17	5.49938e-16	Plekhg3
103	168	5.13883	8.05877	0.64912	Up	0.00027641	0.00138357	Plekhh3
884	1668	25.7817	46.7722	0.859304	Up	1.20175e-48	7.31913e-47	Plekhm1
330	635	11.8497	21.9229	0.887594	Up	1.51958e-20	3.59075e-19	Plekhm2
534	1836	58.4764	193.306	1.72496	Up	1.6415e-155	3.41338e-153	Plekho1
2054	3675	92.6206	159.33	0.782611	Up	1.00668e-89	1.18172e-87	Plekho2
388	1557	30.8475	119.017	1.94794	Up	9.72084e-156	2.05067e-153	Plin2
245	474	17.0245	31.6678	0.895409	Up	6.194e-16	1.14416e-14	Plin3
827	517	56.3185	33.8508	-0.73442	Down	3.31638e-20	7.69908e-19	Plk1
95	3124	5.08646	160.818	4.98263	Up	0	0	Plk2
199	828	12.0674	48.2751	2.00017	Up	1.34891e-86	1.54604e-84	Plk3
1872	1255	322.81	208.074	-0.63359	Down	4.85122e-34	1.97799e-32	Plp2
63	37	5.23339	2.95513	-0.824523	Down	0.00516644	0.0191453	Pltp
600	1061	9.95182	16.92	0.765694	Up	3.44408e-26	1.08277e-24	Plxna1
86	59	1.85268	1.22204	-0.600318	Down	0.0132528	0.0432821	Plxna3
488	1066	10.5904	22.2425	1.07056	Up	5.8597e-45	3.26796e-43	Plxnd1
51	765	4.24831	61.2689	3.85019	Up	1.15933e-158	2.48166e-156	Pmp22
232	160	10.6341	7.05126	-0.59275	Down	5.5726e-05	0.000318973	Pms2
169	115	12.3799	8.09954	-0.612086	Down	0.000402352	0.00194637	Pnpo
1164	685	24.3655	13.7862	-0.821612	Down	2.17434e-33	8.55397e-32	Pole
173	116	15.3122	9.87145	-0.633344	Down	0.000223352	0.00113914	Pole2
175	108	42.5513	25.2482	-0.75302	Down	1.53684e-05	9.70933e-05	Pole3
495	293	28.7836	16.381	-0.813225	Down	7.24592e-15	1.22074e-13	Polh
312	214	5.46241	3.60227	-0.600632	Down	2.23602e-06	1.62656e-05	Polq
577	382	20.4449	13.0138	-0.651695	Down	4.45132e-12	6.04416e-11	Polr3e
482	299	39.0873	23.3127	-0.745584	Down	1.0704e-12	1.53808e-11	Pon2
252	155	21.1917	12.5323	-0.757852	Down	1.79214e-07	1.53449e-06	Pon3
1369	4481	83.5908	263.065	1.654	Up	0	0	Por
269	483	28.5406	49.2709	0.78772	Up	2.54732e-13	3.81077e-12	Ppap2a
378	753	17.5028	33.523	0.937567	Up	3.09616e-26	9.75491e-25	Ppard
76	466	2.33548	13.7683	2.55956	Up	2.4503e-66	2.07364e-64	Ppfia3
276	657	10.7549	24.6149	1.19453	Up	1.7559e-33	6.9833e-32	Ppfibp2
267	160	32.9682	18.9949	-0.795464	Down	2.10274e-08	2.01763e-07	Ppil1
193	130	22.4107	14.5135	-0.626786	Down	0.000111907	0.000602857	Ppil3
247	544	15.8021	33.4618	1.0824	Up	3.79978e-24	1.07606e-22	Ppp1r15a
1139	698	56.3022	33.1734	-0.763165	Down	5.3983e-29	1.84455e-27	Prc1
362	249	18.3227	12.1175	-0.596541	Down	4.07748e-07	3.32317e-06	Prcp
16	49	3.31544	9.76226	1.55801	Up	6.51804e-05	0.000369026	Prelid2
642	396	40.5367	24.0404	-0.75377	Down	1.0559e-16	2.04657e-15	Prickle3
309	169	30.2396	15.9015	-0.92728	Down	6.42218e-12	8.58414e-11	Prim1
178	107	7.95242	4.59617	-0.790963	Down	5.3618e-06	3.64362e-05	Prkar2b
126	86	6.96243	4.569	-0.607712	Down	0.002412	0.0097444	Prkcc
824	1395	37.4491	60.9567	0.702852	Up	1.92096e-29	6.70538e-28	Prkch
58	33	3.54724	1.94048	-0.870284	Down	0.00497958	0.0185473	Prmt6
39	157	3.89024	15.0572	1.95252	Up	3.51786e-17	6.97629e-16	Procr
27	103	0.994511	3.64767	1.87492	Up	3.33446e-11	4.1914e-10	Prokr1
38	19	1.7434	0.838105	-1.0567	Down	0.00773872	0.0271695	Pros1
759	476	25.4056	15.3189	-0.729835	Down	1.73842e-18	3.71577e-17	Prpf4b
705	475	29.0728	18.8332	-0.626392	Down	1.50015e-13	2.28173e-12	Prps2
1082	669	42.4159	25.2151	-0.750319	Down	7.19292e-27	2.31637e-25	Prr11
636	429	13.8705	8.99549	-0.624746	Down	2.56728e-12	3.55898e-11	Prr12
284	484	34.6678	56.8049	0.712419	Up	1.92809e-11	2.47271e-10	Prr13
53	31	4.33311	2.43679	-0.830421	Down	0.00993144	0.0336896	Prr5
66	30	4.6011	2.01081	-1.1942	Down	0.000101087	0.000550066	Prss16
45	20	0.770318	0.32917	-1.22662	Down	0.00107411	0.00474354	Prtg
677	1470	98.0368	204.668	1.06189	Up	1.50224e-60	1.13298e-58	Psmb6
1198	1913	103.114	158.311	0.618512	Up	4.76346e-32	1.79165e-30	Psmd11
2291	3911	224.79	368.955	0.714863	Up	9.55344e-82	9.8624e-80	Psmd8
313	213	13.9588	9.13306	-0.612006	Down	1.44516e-06	1.08432e-05	Ptbp2
159	64	11.4571	4.43396	-1.36958	Down	1.61851e-11	2.08672e-10	Ptger1
22	43	0.875935	1.64608	0.910136	Up	0.0144704	0.0466515	Ptger2
38	146	1.56318	5.77444	1.8852	Up	2.07746e-15	3.68774e-14	Ptges
163	982	7.33469	42.4853	2.53415	Up	2.46028e-136	4.42121e-134	Ptgir
40	71	2.85216	4.86749	0.771122	Up	0.006158	0.0222311	Ptgr1
662	11926	23.9315	414.514	4.11444	Up	0	0	Ptgs2
95	150	14.0416	21.3166	0.602266	Up	0.00131239	0.0056669	Ptpla
40	15	2.87264	1.03573	-1.47173	Down	0.000399334	0.00193306	Ptplad2
975	1877	27.1681	50.2866	0.888258	Up	1.44056e-57	1.03295e-55	Ptpn23
141	86	6.74963	3.95815	-0.769983	Down	7.6591e-05	0.000425194	Ptpn5
138	38	3.12078	0.82623	-1.91729	Down	1.30168e-15	2.34496e-14	Ptpro
34	57	5.58686	9.00527	0.688731	Up	0.0263816	0.0782577	Ptrh1
191	114	27.2641	15.6457	-0.801235	Down	1.87322e-06	1.37919e-05	Pts
36	22	2.97568	1.74839	-0.76719	Down	0.0477472	0.127524	Purg
118	67	5.73835	3.13265	-0.873251	Down	5.61068e-05	0.000320774	Pvrl3
135	86	3.05386	1.87045	-0.707247	Down	0.0003269	0.00161027	Pxdn
115	73	5.92064	3.61348	-0.712362	Down	0.000850124	0.00383821	Pycr1
478	762	9.00331	13.7995	0.616084	Up	1.28103e-13	1.96488e-12	Rab11fip1
50	31	2.39961	1.43043	-0.746357	Down	0.0224122	0.0679792	Rab15
27	92	5.61031	18.3799	1.71198	Up	4.04014e-09	4.20359e-08	Rab20
116	67	4.02748	2.23657	-0.848588	Down	9.7003e-05	0.000529822	Rab23
146	72	7.37242	3.49561	-1.0766	Down	9.47302e-08	8.39253e-07	Rab27a
57	36	2.87827	1.7478	-0.719662	Down	0.0181049	0.0565891	Rab39
227	405	11.9787	20.5481	0.778533	Up	3.33606e-11	4.18979e-10	Rabgef1
323	185	22.665	12.4812	-0.860706	Down	4.24796e-11	5.30758e-10	Rad51
247	121	20.1939	9.51135	-1.0862	Down	2.58788e-12	3.58413e-11	Rad51ap1
193	133	9.899	6.55871	-0.593871	Down	0.000232082	0.00117912	Rad54b
635	406	30.8002	18.9338	-0.701974	Down	8.85392e-15	1.48477e-13	Rad54l
65	43	6.3076	4.01191	-0.6528	Down	0.0204598	0.06279	Raet1a
48	15	5.79802	1.74206	-1.73477	Down	1.21544e-05	7.79727e-05	Raet1c
340	869	10.3486	25.4304	1.29712	Up	1.56297e-49	9.76419e-48	Rai14
468	1248	18.5891	47.6607	1.35834	Up	2.09406e-75	1.89324e-73	Ralgds
80	55	13.0597	8.63256	-0.597265	Down	0.0174309	0.0547883	Rangrf
2247	3814	174.034	284.017	0.706608	Up	3.39126e-78	3.22635e-76	Rap1b
221	435	8.31584	15.7375	0.920272	Up	2.2694e-15	4.01866e-14	Rapgef5
47	24	2.52819	1.24124	-1.02632	Down	0.00376542	0.0144349	Rarb
50	83	2.32595	3.71228	0.674487	Up	0.00836284	0.0290316	Rasal1
352	771	5.25666	11.0702	1.07446	Up	3.60882e-33	1.4121e-31	Rasal2
90	304	4.50672	14.6361	1.69938	Up	1.24536e-26	3.98405e-25	Rasgef1b
894	1516	28.3674	46.2503	0.705226	Up	4.94716e-32	1.85595e-30	Rasgrp3
535	346	16.6348	10.3436	-0.685464	Down	3.17462e-12	4.36353e-11	Rassf2
398	275	17.4538	11.595	-0.590033	Down	1.44424e-07	1.25208e-06	Rassf5
164	321	14.1973	26.7177	0.912181	Up	1.42334e-11	1.84161e-10	Rassf8
1025	574	31.325	16.866	-0.893198	Down	7.11364e-34	2.88429e-32	Rbl1
516	348	15.8146	10.2546	-0.62498	Down	2.85918e-10	3.30566e-09	Rbl2
35	20	1.58492	0.870765	-0.864052	Down	0.0307326	0.0887587	Rbm12b
276	171	15.8889	9.46486	-0.747369	Down	6.76268e-08	6.09521e-07	Rbm4
140	242	4.10622	6.82437	0.732884	Up	1.17318e-06	8.94544e-06	Rbm47
50	85	3.07426	5.02483	0.708838	Up	0.00530142	0.0195757	Rbmx
23	44	1.76408	3.24471	0.879173	Up	0.0162568	0.0515207	Rbpms2
181	491	11.6843	30.4746	1.38304	Up	1.66129e-31	6.07582e-30	Rcan1
111	56	6.23694	3.02531	-1.04376	Down	5.80254e-06	3.92845e-05	Rcsd1
61	31	3.98756	1.94837	-1.03324	Down	0.000886088	0.00398452	Rdh10
203	356	19.3487	32.6241	0.753701	Up	1.50562e-09	1.62943e-08	Rdh11
27	12	3.68911	1.57642	-1.22662	Down	0.0117582	0.0390671	Rdm1
36	21	1.59364	0.8938	-0.834304	Down	0.0333864	0.0949721	Recql
138	92	7.34941	4.71079	-0.641659	Down	0.000857058	0.00386592	Relt
202	530	21.1331	53.3113	1.33494	Up	3.48508e-32	1.31422e-30	Renbp
219	140	26.6898	16.4045	-0.702201	Down	5.32946e-06	3.62503e-05	Rfc4
447	287	38.3204	23.6557	-0.695921	Down	1.07746e-10	1.30045e-09	Rfc5
88	52	4.70327	2.67211	-0.815689	Down	0.00104058	0.00460948	Rfesd
104	217	4.27465	8.5755	1.00441	Up	1.80643e-09	1.94198e-08	Rffl
188	129	13.1735	8.69092	-0.600058	Down	0.000245368	0.00123927	Rfng
1358	893	45.8547	28.9913	-0.661448	Down	5.13488e-27	1.66838e-25	Rfwd3
73	50	2.9744	1.95875	-0.602665	Down	0.0220956	0.0671869	Rfxank
106	60	7.27804	3.96089	-0.877727	Down	0.000126238	0.000672347	Rfxap
91	39	5.79464	2.38771	-1.27909	Down	1.39349e-06	1.04825e-05	Rgs14
160	286	10.21	17.5471	0.781247	Up	2.31774e-08	2.21081e-07	Rgs16
17	40	0.847592	1.91748	1.17777	Up	0.0036228	0.0139433	Rgs2
761	1221	29.0726	44.8484	0.625398	Up	1.98264e-21	4.96718e-20	Rhbdf2
57	33	6.96932	3.87938	-0.845193	Down	0.00661968	0.0237038	Rhebl1
93	191	6.16264	12.1689	0.981573	Up	3.11928e-08	2.92742e-07	Rhob
1393	2685	193.145	357.94	0.89003	Up	7.81936e-82	8.1299e-80	Rhoc
14	31	1.56976	3.34194	1.09014	Up	0.0164247	0.0519848	Rhod
772	522	54.045	35.1351	-0.621248	Down	1.67008e-14	2.75307e-13	Rhof
1286	841	22.6924	14.2681	-0.66941	Down	3.48218e-26	1.09238e-24	Rif1
630	319	20.2474	9.85718	-1.03849	Down	4.11566e-27	1.34021e-25	Rin2
518	347	26.9087	17.3311	-0.634713	Down	1.49305e-10	1.77556e-09	Rinl
470	831	36.6673	62.3325	0.765491	Up	7.55064e-21	1.8257e-19	Ripk2
59	27	4.8184	2.12006	-1.18445	Down	0.000262476	0.00131836	Rnase4
16	50	0.868444	2.6093	1.58716	Up	4.3293e-05	0.000254	Rnf128
580	926	35.6614	54.7411	0.618263	Up	2.54558e-16	4.82467e-15	Rnf149
603	945	35.7284	53.8345	0.59146	Up	1.79013e-15	3.18936e-14	Rnf19b
244	168	10.592	7.01178	-0.595117	Down	3.35136e-05	0.000200503	Rnf219
76	48	2.5925	1.57427	-0.719662	Down	0.00628318	0.0226493	Rnft2
190	112	20.4774	11.6057	-0.819197	Down	1.26222e-06	9.54934e-06	Rogdi
303	164	25.5091	13.2748	-0.942319	Down	5.37856e-12	7.22902e-11	Rpa2
94	48	21.5301	10.5704	-1.02632	Down	3.91768e-05	0.000231718	Rpa3
22	54	0.607272	1.43313	1.23876	Up	0.0004182	0.002017	Rps6ka2
69	24	6.56413	2.19519	-1.58026	Down	8.6034e-07	6.66832e-06	Rrad
439	798	39.843	69.6342	0.805471	Up	8.8087e-22	2.25738e-20	Rraga
752	1246	43.0438	68.5715	0.671803	Up	1.42161e-24	4.08953e-23	Rragc
1472	925	100.425	60.6749	-0.726949	Down	4.08938e-34	1.6815e-32	Rrm2
966	654	30.1358	19.6162	-0.619429	Down	1.10773e-17	2.26144e-16	Rrp1b
14	225	0.55491	8.57451	3.94973	Up	1.21954e-48	7.3965e-47	Rsad2
483	965	10.7717	20.6918	0.941809	Up	2.11954e-33	8.3837e-32	Rsbn1
16	40	1.17321	2.81999	1.26523	Up	0.00208724	0.00858002	Rsl1
74	23	4.51291	1.34861	-1.74259	Down	4.58054e-08	4.19072e-07	Rtp3
72	202	6.86695	18.5232	1.43159	Up	1.63359e-14	2.7021e-13	Rtp4
534	1526	15.1299	41.5701	1.45815	Up	5.79298e-102	7.66569e-100	Rusc2
74	50	5.2765	3.42781	-0.622294	Down	0.0177228	0.0556217	Rwdd2b
2064	1346	476.383	298.693	-0.673461	Down	1.96085e-41	9.8083e-40	S100a10
3545	2157	1036.71	606.492	-0.773456	Down	1.5237e-88	1.77431e-86	S100a4
1547	1026	322.791	205.831	-0.649139	Down	1.3387e-29	4.69545e-28	S100a6
121	218	6.44862	11.1705	0.792624	Up	7.96926e-07	6.22321e-06	S1pr2
1372	945	110.012	72.8535	-0.594591	Down	7.7465e-23	2.08425e-21	Sae1
107	71	7.27017	4.63823	-0.648417	Down	0.00306502	0.0120352	Samd10
13	27	0.526541	1.05144	0.997751	Up	0.0376528	0.104654	Sars
685	1325	83.3465	155.005	0.89512	Up	1.1445e-41	5.74458e-40	Sat1
585	938	18.757	28.9163	0.624455	Up	8.82016e-17	1.721e-15	Sbno2
285	496	19.0115	31.8116	0.742682	Up	1.84735e-12	2.60059e-11	Sc5d
36	22	1.8727	1.10032	-0.76719	Down	0.0477472	0.127548	Scarf1
350	621	10.8399	18.4918	0.770542	Up	3.91712e-16	7.33817e-15	Scd1
137	91	6.80571	4.34637	-0.646934	Down	0.000820546	0.0037162	Sclt1
209	403	14.2071	26.3388	0.89058	Up	1.17018e-13	1.80819e-12	Scly
874	1504	62.8274	103.948	0.726403	Up	2.16052e-33	8.52264e-32	Scpep1
45	349	1.35782	10.1248	2.89853	Up	4.60224e-57	3.26781e-55	Sdc3
1249	3324	73.3959	187.803	1.35545	Up	4.8974e-197	1.22908e-194	Sdcbp
40	79	2.11674	4.01945	0.925156	Up	0.000733904	0.00336251	Sdr42e1
138	247	20.3372	34.9979	0.783146	Up	1.98001e-07	1.68052e-06	Selk
64	44	10.8125	7.14714	-0.597265	Down	0.0336124	0.0954658	Selm
618	1288	13.4818	27.0153	1.00276	Up	1.18539e-48	7.24982e-47	Sema3e
686	474	31.9219	21.2068	-0.590018	Down	4.95444e-12	6.68367e-11	Sema4a
205	127	7.79394	4.64237	-0.747492	Down	3.31086e-06	2.33041e-05	Sema4b
58	102	2.28683	3.86668	0.757748	Up	0.00119524	0.00520894	Sema4c
298	1146	10.2141	37.766	1.88653	Up	2.29218e-110	3.3702e-108	Sema4d
76	139	2.64543	4.6519	0.814317	Up	5.59232e-05	0.00031985	Sema4g
83	54	1.152	0.720611	-0.676849	Down	0.00679318	0.0242357	Sema5a
48	25	1.10328	0.552483	-0.997803	Down	0.00422106	0.015963	Sema6d
185	302	30.7018	48.1871	0.650327	Up	1.01179e-06	7.7718e-06	Sepx1
6779	2802	275.314	109.412	-1.33131	Down	0	0	Serinc3
46	445	3.71226	34.5281	3.2174	Up	5.78356e-80	5.7269e-78	Serpinb6b
406	146	19.808	6.84858	-1.53221	Down	8.94156e-32	3.30338e-30	Serpinb8
35	196	1.54573	8.32249	2.42873	Up	3.28776e-27	1.07302e-25	Serpinb9
14	50	0.952964	3.27228	1.7798	Up	9.2696e-06	6.08608e-05	Serpind1
245	1490	12.1547	71.0718	2.54776	Up	3.78722e-207	1.0023e-204	Serpine1
263	164	12.3998	7.43424	-0.738064	Down	1.87613e-07	1.59888e-06	Sesn1
490	338	21.0033	13.9297	-0.592455	Down	4.68208e-09	4.84381e-08	Sfpq
1700	993	46.1528	25.9198	-0.832366	Down	5.12372e-49	3.14687e-47	Sft2d2
139	83	6.46013	3.70883	-0.800598	Down	4.88468e-05	0.000283047	Sfxn2
71	45	2.91508	1.77638	-0.714591	Down	0.00868522	0.0299934	Sfxn5
24	53	1.15366	2.44948	1.08626	Up	0.00164488	0.00693193	Sgk1
538	321	14.6298	8.39256	-0.80173	Down	1.12297e-15	2.02804e-14	Sgk3
512	351	14.4547	9.52748	-0.601369	Down	1.28658e-09	1.40914e-08	Sgol2
1007	1700	36.5531	59.3302	0.698774	Up	3.58566e-35	1.53058e-33	Sgpl1
494	321	22.2959	13.9295	-0.678634	Down	3.17602e-11	4.00261e-10	Sgpp1
56	90	2.66033	4.11077	0.627802	Up	0.00993958	0.0337015	Sh2d5
166	85	9.01663	4.43903	-1.02235	Down	4.86814e-08	4.42879e-07	Shb
381	205	27.5598	14.2573	-0.950864	Down	6.57798e-15	1.11856e-13	Shmt1
12	26	1.12307	2.33955	1.05878	Up	0.0323674	0.0926711	Shox2
183	95	4.27172	2.1321	-1.00254	Down	1.72043e-08	1.67285e-07	Siglec1
114	41	9.24971	3.19845	-1.53203	Down	5.69358e-10	6.42946e-09	Siglece
86	58	2.8595	1.85418	-0.62498	Down	0.010241	0.0346268	Sik1
1286	847	49.8786	31.5856	-0.659153	Down	1.5998e-25	4.86152e-24	Sipa1
448	881	36.0766	68.2112	0.918947	Up	1.81325e-29	6.34465e-28	Sirt2
31	64	0.834662	1.65677	0.989107	Up	0.0013334	0.00574739	Six4
802	553	17.9126	11.8752	-0.593019	Down	6.25752e-14	9.92205e-13	Skil
133	58	7.10583	2.97936	-1.254	Down	8.80384e-09	8.80142e-08	Sla
882	1402	27.0208	41.2962	0.611939	Up	1.67173e-23	4.65273e-22	Slain2
388	256	35.4718	22.5022	-0.656609	Down	1.11096e-08	1.09635e-07	Slbp
718	1676	46.7522	104.926	1.16627	Up	1.04713e-79	1.0094e-77	Slc11a1
653	1356	22.4024	44.7273	0.997506	Up	1.05616e-50	6.80241e-49	Slc11a2
377	2184	24.119	134.339	2.47764	Up	3.21322e-293	1.16929e-290	Slc15a3
148	102	5.73734	3.80174	-0.593725	Down	0.00127492	0.00551985	Slc16a12
371	237	14.177	8.70744	-0.703229	Down	2.9423e-09	3.08782e-08	Slc1a4
54	32	1.21989	0.695039	-0.811584	Down	0.0107086	0.0360569	Slc22a15
612	1138	14.1536	25.3041	0.8382	Up	2.1071e-32	8.0713e-31	Slc23a2
622	391	27.6406	16.7058	-0.726443	Down	2.5955e-15	4.56833e-14	Slc25a23
378	251	18.5263	11.8278	-0.647396	Down	2.57136e-08	2.44472e-07	Slc25a36
328	216	12.7382	8.06532	-0.659361	Down	1.35389e-07	1.17725e-06	Slc26a2
64	44	2.88421	1.90648	-0.597265	Down	0.0336124	0.0954844	Slc26a6
868	1554	46.5906	80.1977	0.783523	Up	4.7941e-39	2.27306e-37	Slc27a1
97	60	5.8443	3.47572	-0.749719	Down	0.00136466	0.00586996	Slc29a2
1231	4093	71.7758	229.453	1.67663	Up	0	0	Slc2a1
222	145	9.24633	5.80653	-0.671203	Down	1.06377e-05	6.89416e-05	Slc2a9
175	526	14.3937	41.5962	1.53101	Up	7.07762e-39	3.32329e-37	Slc31a2
131	88	6.79333	4.3876	-0.630688	Down	0.00138273	0.00593543	Slc35d1
373	711	17.0502	31.2481	0.873977	Up	2.87516e-22	7.52713e-21	Slc38a7
12	68	0.532629	2.90192	2.4458	Up	2.13906e-10	2.51098e-09	Slc40a1
109	194	3.72836	6.38007	0.775032	Up	4.97192e-06	3.4041e-05	Slc41a2
609	1061	26.3071	44.066	0.744214	Up	5.26158e-25	1.54722e-23	Slc44a2
677	1244	40.2083	71.0362	0.821062	Up	4.23492e-34	1.73644e-32	Slc48a1
1426	884	83.4701	49.7504	-0.746552	Down	1.35336e-34	5.69348e-33	Slc6a12
222	121	12.1242	6.35359	-0.932249	Down	5.01174e-09	5.15919e-08	Slc6a4
100	603	3.77228	21.8703	2.53546	Up	1.89772e-84	2.07693e-82	Slc6a8
1173	5431	19.0721	84.9008	2.15432	Up	0	0	Slc7a11
93	52	0.750159	0.40328	-0.895416	Down	0.00026174	0.00131511	Slc8a1
213	147	15.0874	10.0112	-0.591734	Down	0.000115579	0.000620572	Slc9a3r2
462	284	14.0876	8.32618	-0.758699	Down	1.45992e-12	2.07525e-11	Slc9a6
1708	1003	82.6583	46.6694	-0.824683	Down	1.72166e-48	1.03986e-46	Slco4a1
123	287	5.24827	11.774	1.1657	Up	5.76264e-15	9.87998e-14	Slfn10-ps
238	1173	21.2029	100.473	2.24447	Up	6.63594e-141	1.25445e-138	Slfn2
282	517	7.06407	12.4517	0.817772	Up	5.37832e-15	9.24284e-14	Slfn5
741	487	38.032	24.0322	-0.662248	Down	1.75199e-15	3.12524e-14	Smap2
839	550	21.5863	13.6054	-0.665936	Down	1.74297e-17	3.50909e-16	Smarca2
1895	1295	71.4309	46.9331	-0.605942	Down	6.27034e-32	2.34028e-30	Smc1a
1855	1263	52.1443	34.1349	-0.611261	Down	9.31112e-32	3.43121e-30	Smc2
1064	727	28.4893	18.7157	-0.606168	Down	1.20817e-18	2.5862e-17	Smc6
514	245	40.0583	18.3581	-1.12568	Down	2.48888e-25	7.48515e-24	Smpdl3b
88	51	16.9041	9.41915	-0.843703	Down	0.00073692	0.00337209	Snapc5
132	79	45.3161	26.0758	-0.79731	Down	8.04606e-05	0.000445487	Snhg3
76	35	14.9434	6.61662	-1.17534	Down	3.74388e-05	0.000222251	Snhg7
252	173	7.77901	5.13455	-0.599348	Down	2.20896e-05	0.000136475	Snrk
507	351	90.8746	60.4887	-0.587211	Down	3.38878e-09	3.54616e-08	Snrpd1
290	199	20.5706	13.5717	-0.599981	Down	5.20726e-06	3.5502e-05	Snta1
66	108	6.37167	10.0246	0.653797	Up	0.00338978	0.0131473	Snx15
106	186	8.16351	13.7726	0.754542	Up	1.25509e-05	8.01627e-05	Snx24
31	67	1.73729	3.6101	1.0552	Up	0.000533818	0.00251954	Snx29
401	647	8.01379	12.4317	0.633467	Up	2.61678e-12	3.62071e-11	Snx30
59	117	5.16117	9.84044	0.931025	Up	3.49144e-05	0.000208455	Snx32
146	299	10.0891	19.8657	0.97748	Up	4.95524e-12	6.67856e-11	Snx7
318	497	17.9893	27.0318	0.587522	Up	9.91348e-09	9.82974e-08	Snx8
455	1450	24.8945	76.2769	1.61542	Up	2.08598e-112	3.13026e-110	Socs3
1094	1756	42.92	66.2368	0.625983	Up	3.70114e-30	1.32368e-28	Sod2
414	230	9.82751	5.24932	-0.904694	Down	6.66632e-15	1.13094e-13	Sorbs1
222	130	4.80041	2.70272	-0.828745	Down	1.21407e-07	1.06458e-06	Sorl1
35	20	2.20623	1.21212	-0.864052	Down	0.0307326	0.0887411	Spata2L
212	120	23.5768	12.831	-0.877727	Down	5.6378e-08	5.10665e-07	Spc24
74	189	1.02842	2.52541	1.29609	Up	5.91096e-12	7.92995e-11	Speg
88	331	2.77064	10.0198	1.85456	Up	2.32174e-32	8.84692e-31	Spink5
44	17	1.76451	0.655472	-1.42867	Down	0.000277762	0.00138891	Spn
394	1802	38.9646	171.341	2.13663	Up	1.12337e-202	2.91996e-200	Spp1
2149	1393	105.983	66.0518	-0.682167	Down	5.12104e-44	2.79183e-42	Spred1
50	83	3.5669	5.69287	0.674487	Up	0.00836284	0.0290247	Spry2
109	71	8.37306	5.24383	-0.675134	Down	0.00195121	0.00809629	Spsb3
3310	26781	248.289	1931.48	2.95961	Up	0	0	Sqstm1
34	222	1.31227	8.23818	2.65026	Up	1.19454e-33	4.81656e-32	Src
34	123	0.732349	2.54728	1.79836	Up	1.79893e-12	2.53733e-11	Srcin1
334	548	34.2501	54.0292	0.657631	Up	2.81196e-11	3.56541e-10	Srfbp1
472	267	7.96795	4.3336	-0.878644	Down	4.81398e-16	8.96065e-15	Srgap3
91	63	3.20173	2.13116	-0.587211	Down	0.0124756	0.0410199	Srp54a
12	25	0.547865	1.0974	1.0022	Up	0.0449884	0.121584	Srp54b
1146	727	56.5364	34.4834	-0.713276	Down	4.237e-26	1.32347e-24	Srsf3
2057	1336	185.679	115.949	-0.679318	Down	6.56342e-42	3.31726e-40	Srsf5
53	32	6.84274	3.97225	-0.784617	Down	0.0140639	0.0454718	Srsf9
430	1359	22.8113	69.3159	1.60344	Up	2.3048e-104	3.22583e-102	Srxn1
77	130	2.6284	4.26655	0.698885	Up	0.00064559	0.00299274	Ss18l1
348	568	9.02633	14.1649	0.650107	Up	1.97417e-11	2.52957e-10	St3gal1
385	228	36.2581	20.6448	-0.812521	Down	7.12762e-12	9.44897e-11	St3gal6
329	622	11.2024	20.3628	0.86213	Up	2.91772e-19	6.47414e-18	St6galnac4
76	239	1.42612	4.31193	1.59624	Up	1.40539e-19	3.1716e-18	Stab1
48	144	2.3618	6.81236	1.52827	Up	1.06829e-11	1.39463e-10	Stac2
440	704	16.0064	24.6233	0.621375	Up	7.2414e-13	1.04777e-11	Stam2
60	29	6.42042	2.98361	-1.10561	Down	0.000495048	0.00235488	Stard6
1155	713	161.942	96.1166	-0.752616	Down	1.02567e-28	3.48824e-27	Stmn1
74	123	4.63345	7.40476	0.676364	Up	0.00126561	0.00548279	Stx11
263	173	13.4342	8.4964	-0.660987	Down	2.25002e-06	1.63511e-05	Stx2
326	522	35.647	54.8794	0.622481	Up	6.1475e-10	6.92057e-09	Stx4a
70	47	4.4707	2.88607	-0.631391	Down	0.0194979	0.0602699	Suox
339	233	19.6136	12.9612	-0.597652	Down	9.12212e-07	7.05534e-06	Surf6
620	407	29.8507	18.8404	-0.663936	Down	2.98738e-13	4.43265e-12	Suv39h1
254	174	6.2153	4.09365	-0.602438	Down	1.87601e-05	0.000116997	Suv420h1
508	1018	14.8042	28.5234	0.946141	Up	2.11888e-35	9.12498e-34	Sykb
513	1010	7.07633	13.3951	0.920628	Up	1.22314e-33	4.91824e-32	Syne1
38	19	0.262497	0.12619	-1.0567	Down	0.00773872	0.0271564	Syne2
14	28	1.39557	2.68358	0.943303	Up	0.0431936	0.117563	Syt8
179	109	7.08369	4.1473	-0.772328	Down	7.82926e-06	5.18956e-05	Tada2b
31	14	2.93237	1.27326	-1.20354	Down	0.0077173	0.0271533	Tagln
696	441	19.8134	12.0704	-0.715005	Down	1.56871e-16	3.00845e-15	Taok2
715	435	22.4267	13.1184	-0.773624	Down	3.31116e-19	7.30261e-18	Tbc1d14
58	213	2.02123	7.13673	1.82003	Up	7.19326e-21	1.74218e-19	Tbc1d2
142	81	7.82062	4.28914	-0.866594	Down	1.11926e-05	7.2216e-05	Tbccd1
303	133	25.6386	10.8202	-1.24459	Down	5.37916e-18	1.11856e-16	Tcf19
79	41	2.84696	1.42059	-1.00293	Down	0.000218674	0.00111646	Tcf7l2
121	206	1.95508	3.20021	0.710941	Up	1.27068e-05	8.10873e-05	Tcfcp2l1
1829	4196	90.1128	198.765	1.14126	Up	4.9991e-190	1.23334e-187	Tcirg1
15	44	1.09188	3.07941	1.49584	Up	0.000243988	0.00123401	Tcn2
120	81	7.50119	4.86818	-0.623737	Down	0.00244276	0.00984408	Tcp11l2
56	33	3.09213	1.75193	-0.819657	Down	0.00875224	0.0302033	Tdrd3
109	305	3.89811	10.4872	1.42778	Up	4.42598e-21	1.09009e-19	Tecpr1
67	31	2.93391	1.30517	-1.16859	Down	0.000117769	0.000631396	Tert
236	417	20.1512	34.2339	0.764564	Up	3.49534e-11	4.38227e-10	Tex264
45	15	1.56383	0.501189	-1.64166	Down	4.67338e-05	0.000272212	Tex9
115	58	2.3365	1.133	-1.04421	Down	3.90176e-06	2.71482e-05	Tfdp2
89	52	4.41101	2.4779	-0.83199	Down	0.000795316	0.00361092	Tfpi
354	738	30.877	61.89	1.00317	Up	1.30009e-28	4.39075e-27	Tgif1
145	87	7.79135	4.49466	-0.793662	Down	3.83522e-05	0.000227117	Tgif2
320	212	20.6396	13.1468	-0.650704	Down	2.66198e-07	2.21163e-06	Thoc3
74	47	1.51829	0.927159	-0.711561	Down	0.00759482	0.0267741	Tiam1
50	31	1.2209	0.727785	-0.746357	Down	0.0224122	0.067965	Tiam2
550	859	28.9317	43.4446	0.58653	Up	5.17728e-14	8.25416e-13	Ticam1
31	52	1.32954	2.14425	0.689547	Up	0.0338754	0.0959133	Tifab
25	11	1.7469	0.739015	-1.24112	Down	0.0145295	0.0468004	Tigd3
608	406	20.3649	13.0749	-0.639288	Down	2.84054e-12	3.91914e-11	Timeless
142	71	20.583	9.89488	-1.0567	Down	2.18222e-07	1.83928e-06	Timm9
308	686	11.1236	23.8205	1.09858	Up	1.01314e-30	3.66846e-29	Tiparp
873	495	108.151	58.9595	-0.87525	Down	3.61148e-28	1.20848e-26	Tipin
280	543	9.05901	16.891	0.898829	Up	3.85834e-18	8.09251e-17	Tjp2
74	39	3.6555	1.8523	-0.980748	Down	0.000446588	0.00214398	Tjp3
64	28	6.91254	2.90769	-1.24934	Down	7.2941e-05	0.000407417	Tk1
13	32	1.69151	4.00326	1.24286	Up	0.00679994	0.0242538	Tlcd2
124	370	4.63452	13.2959	1.52049	Up	1.46274e-27	4.78465e-26	Tlr13
284	453	11.3739	17.4431	0.616923	Up	1.08693e-08	1.07555e-07	Tlr7
238	158	10.2868	6.56591	-0.647734	Down	9.9361e-06	6.47983e-05	Tlr9
294	196	33.9807	21.7808	-0.641659	Down	1.10973e-06	8.48831e-06	Tm2d2
25	175	2.98377	20.0815	2.75066	Up	7.0332e-28	2.33733e-26	Tm4sf19
395	224	26.9116	14.6731	-0.875051	Down	1.38396e-13	2.11385e-12	Tm6sf1
39	105	2.09711	5.42847	1.37215	Up	8.90988e-08	7.93225e-07	Tmc8
68	47	3.07093	2.04076	-0.589571	Down	0.0303628	0.0878475	Tmco4
189	400	12.3227	25.0747	1.02492	Up	9.51554e-17	1.85419e-15	Tmem106a
54	37	6.32419	4.16625	-0.602131	Down	0.0494918	0.131508	Tmem107
198	544	23.2431	61.3989	1.40141	Up	2.12698e-35	9.13284e-34	Tmem120a
89	259	3.76859	10.5444	1.48438	Up	4.04446e-19	8.87951e-18	Tmem132a
356	232	35.2066	22.0595	-0.674449	Down	2.10396e-08	2.01747e-07	Tmem134
151	381	19.1493	46.455	1.27855	Up	3.6418e-22	9.51706e-21	Tmem171
142	78	9.25429	4.88745	-0.921042	Down	3.74678e-06	2.61448e-05	Tmem173
567	1340	50.0373	113.697	1.18412	Up	1.29479e-65	1.07697e-63	Tmem189
153	52	10.6513	3.48056	-1.61364	Down	8.3075e-14	1.29886e-12	Tmem195
59	36	8.37408	4.9127	-0.769415	Down	0.0108044	0.0363124	Tmem218
70	47	14.0397	9.06335	-0.631391	Down	0.0194979	0.0602571	Tmem223
348	595	10.191	16.7527	0.717106	Up	7.13402e-14	1.12506e-12	Tmem26
199	119	16.1814	9.30343	-0.798504	Down	1.22556e-06	9.30579e-06	Tmem39b
256	432	10.6123	17.2182	0.698191	Up	4.70302e-10	5.33571e-09	Tmem41b
129	239	13.4024	23.8739	0.832943	Up	6.88228e-08	6.19916e-07	Tmem98
2272	6904	210.534	615.101	1.54677	Up	0	0	Tnf
685	1472	28.6257	59.1434	1.04691	Up	2.7937e-59	2.09614e-57	Tnfaip2
145	608	4.90274	19.7655	2.01132	Up	1.65129e-64	1.35798e-62	Tnfaip3
80	779	2.44289	22.8709	3.22685	Up	4.20098e-139	7.64368e-137	Tnfrsf1b
37	21	3.24613	1.7714	-0.873833	Down	0.0248476	0.0744048	Tnfsf13b
224	534	27.3214	62.6223	1.19664	Up	1.36754e-27	4.48332e-26	Tnfsf9
2212	6048	44.3475	116.581	1.39441	Up	0	0	Tns3
312	213	41.5696	27.2856	-0.607389	Down	1.7663e-06	1.31041e-05	Tomm7
4600	2641	132.281	73.0197	-0.857246	Down	4.64692e-136	8.24885e-134	Top2a
2153	1403	63.1849	39.5876	-0.67453	Down	2.91352e-43	1.55345e-41	Topbp1
487	847	22.3567	37.3847	0.741744	Up	3.57128e-20	8.26448e-19	Tor3a
125	238	6.44653	11.8012	0.872337	Up	2.15766e-08	2.06488e-07	Tpcn2
191	535	12.3245	33.1912	1.42927	Up	7.71184e-36	3.34088e-34	Traf1
145	80	10.1557	5.3872	-0.914678	Down	3.37448e-06	2.36946e-05	Traf3ip3
19	63	1.28283	4.08968	1.67266	Up	1.78868e-06	1.32499e-05	Traf5
272	433	16.3357	25.0028	0.614064	Up	2.61292e-08	2.47938e-07	Trafd1
26	46	2.8062	4.77349	0.766426	Up	0.0288314	0.0841022	Tram2
269	186	17.8095	11.8398	-0.589	Down	1.59064e-05	0.000100187	Trim11
35	62	3.20173	5.45306	0.768217	Up	0.0108006	0.0363165	Trim13
153	288	6.08688	11.0161	0.855841	Up	1.34522e-09	1.46675e-08	Trim30a
197	128	9.58012	5.98477	-0.678748	Down	2.80318e-05	0.000170297	Trim39
44	24	2.16428	1.13502	-0.931166	Down	0.0097437	0.033192	Trim65
361	215	23.89	13.6798	-0.804359	Down	4.69854e-11	5.84547e-10	Trip13
139	82	8.83989	5.01393	-0.818086	Down	3.5152e-05	0.000209616	Trmt11
80	126	10.4729	15.8591	0.598655	Up	0.00341648	0.0132297	Trnau1ap
166	397	6.33044	14.5562	1.20126	Up	4.93258e-21	1.20873e-19	Trp53inp2
79	227	2.79196	7.71331	1.46607	Up	1.16784e-16	2.25752e-15	Trpm4
137	91	4.47979	2.86095	-0.646934	Down	0.000820546	0.00371504	Tsc22d1
497	889	42.6799	73.4009	0.782241	Up	5.58572e-23	1.5169e-21	Tspan3
247	413	13.3487	21.4597	0.684934	Up	2.1231e-09	2.26236e-08	Tspyl2
525	339	23.1995	14.403	-0.687729	Down	4.3794e-12	5.95206e-11	Tsr1
174	118	6.84429	4.46266	-0.616997	Down	0.00029873	0.00148305	Tsr2
52	34	3.32959	2.09314	-0.669674	Down	0.0341666	0.0965875	Ttc39a
762	404	24.771	12.6271	-0.972132	Down	2.89438e-29	9.93646e-28	Ttc7
447	295	23.0925	14.6527	-0.656257	Down	8.81472e-10	9.76462e-09	Ttk
47	24	2.25636	1.10778	-1.02632	Down	0.00376542	0.0144311	Ttll3
39	70	3.67752	6.3463	0.787184	Up	0.00563148	0.0206218	Tuba1a
1980	1207	185.654	108.813	-0.770771	Down	5.7187e-50	3.60352e-48	Tubb2c
121	78	7.0799	4.38803	-0.690158	Down	0.000873396	0.00393352	Tuft1
367	250	34.5412	22.6227	-0.610549	Down	1.91534e-07	1.62944e-06	Twf2
802	539	24.7112	15.9677	-0.630014	Down	2.37606e-15	4.19223e-14	Txlna
2944	4987	121.538	197.946	0.703698	Up	6.05758e-101	7.87269e-99	Txnrd1
261	161	10.2826	6.09848	-0.753686	Down	1.244e-07	1.08755e-06	Tyms
257	645	22.8143	55.0511	1.27083	Up	4.33208e-36	1.89363e-34	Uap1l1
372	197	25.7421	13.1069	-0.973804	Down	4.02204e-15	6.98625e-14	Ubac2
504	981	27.8395	52.0993	0.904133	Up	8.61566e-32	3.19922e-30	Ubap1
316	623	19.5576	37.0722	0.922611	Up	1.94007e-21	4.8689e-20	Ubc
1853	1093	77.5869	44.0013	-0.818266	Down	8.80158e-52	5.7451e-50	Uhrf1
15	38	0.383562	0.934244	1.28434	Up	0.00242346	0.00977984	Unc5b
201	99	15.5919	7.38365	-1.07839	Down	3.51376e-10	4.0241e-09	Ung
1600	991	67.2941	40.074	-0.747812	Down	1.02108e-38	4.77903e-37	Usp1
57	254	4.80954	20.606	2.0991	Up	2.22076e-29	7.67824e-28	Usp18
292	192	19.9122	12.5884	-0.661559	Down	6.10532e-07	4.85623e-06	Usp21
172	115	6.42852	4.1325	-0.637471	Down	0.000214206	0.00109711	Usp53
142	69	6.72031	3.13966	-1.09792	Down	8.93874e-08	7.94822e-07	Vamp1
1412	3182	77.5379	168.001	1.1155	Up	1.88995e-139	3.48229e-137	Vat1
545	894	23.0513	36.3554	0.657322	Up	1.88504e-17	3.78465e-16	Vegfa
65	114	5.18423	8.74196	0.753826	Up	0.000646116	0.00299423	Vegfc
84	53	9.49661	5.761	-0.721094	Down	0.00399048	0.0151897	Vgll4
208	131	40.8442	24.7326	-0.723713	Down	5.25862e-06	3.58187e-05	Vkorc1
69	32	4.76156	2.12316	-1.16522	Down	9.64268e-05	0.00052707	Vmac
168	71	6.21707	2.5262	-1.29927	Down	2.92464e-11	3.70183e-10	Vsig10
601	396	43.0584	27.2779	-0.658561	Down	9.98794e-13	1.43803e-11	Was
404	634	13.2741	20.0284	0.593431	Up	6.40968e-11	7.88667e-10	Wdfy1
633	324	22.6647	11.1538	-1.02291	Down	1.32357e-26	4.22498e-25	Wdhd1
61	34	3.44428	1.84578	-0.899971	Down	0.00303946	0.0119477	Wdr25
40	76	4.73635	8.65226	0.869303	Up	0.00167928	0.0070687	Wdr54
45	27	3.73813	2.15645	-0.793662	Down	0.0224404	0.0680363	Wdr5b
391	658	8.25141	13.3509	0.694222	Up	1.98635e-14	3.25234e-13	Wdr7
373	205	13.0319	6.88628	-0.920248	Down	6.3246e-14	1.00175e-12	Wdr76
929	598	32.3144	19.9993	-0.69223	Down	1.92608e-20	4.52193e-19	Wdr82
259	165	6.40345	3.92221	-0.707183	Down	6.31028e-07	5.01378e-06	Wdr90
498	828	27.0793	43.2884	0.676788	Up	4.6876e-17	9.24562e-16	Wdr91
82	55	9.08563	5.85918	-0.632889	Down	0.0112452	0.0375253	Wdyhv1
235	146	10.3117	6.15951	-0.743389	Down	7.18452e-07	5.6498e-06	Wee1
1452	997	27.906	18.423	-0.599073	Down	2.221e-24	6.339e-23	Whsc1
27	14	2.2293	1.11139	-1.00423	Down	0.0319174	0.0915989	Wipi1
48	31	1.68487	1.04621	-0.687463	Down	0.0373808	0.103978	X99384
35	97	2.00337	5.33823	1.41393	Up	1.47296e-07	1.27545e-06	Xaf1
23	11	0.752245	0.345905	-1.12083	Down	0.030779	0.0888222	Xdh
39	67	1.38059	2.28038	0.72399	Up	0.0118	0.039188	Xkr8
44	101	2.15018	4.74543	1.14208	Up	5.53346e-06	3.75501e-05	Xylt1
35	16	1.15708	0.508567	-1.18598	Down	0.00507896	0.0188595	Ybey
316	192	35.9148	20.9807	-0.775515	Down	2.45332e-09	2.59902e-08	Ydjc
491	326	38.8921	24.8273	-0.647548	Down	2.17068e-10	2.54604e-09	Zbed3
241	135	9.03667	4.86696	-0.89277	Down	4.24258e-09	4.40164e-08	Zbtb1
234	147	19.1311	11.5551	-0.727389	Down	1.21807e-06	9.25857e-06	Zbtb12
56	93	2.66202	4.25049	0.675107	Up	0.00518572	0.0192118	Zbtb20
99	66	5.21135	3.34035	-0.641659	Down	0.00478256	0.0178591	Zbtb24
450	291	37.8635	23.5415	-0.685602	Down	1.63037e-10	1.93255e-09	Zbtb32
119	61	8.2385	4.06035	-1.02078	Down	4.02846e-06	2.79629e-05	Zbtb45
43	25	2.16115	1.20806	-0.839105	Down	0.0192958	0.0597594	Zbtb49
16	36	0.58646	1.26868	1.11323	Up	0.00841072	0.02917	Zc3h12d
131	240	10.2147	17.9928	0.816771	Up	1.06333e-07	9.3635e-07	Zcchc4
125	82	9.12998	5.75846	-0.664929	Down	0.00106081	0.00469479	Zdhhc1
123	276	15.4547	33.3424	1.10931	Up	1.85394e-13	2.80811e-12	Zdhhc12
98	62	4.71985	2.87095	-0.71721	Down	0.00195832	0.00812349	Zdhhc14
255	608	13.4373	30.8041	1.19688	Up	3.36994e-31	1.22939e-29	Zdhhc18
1356	2643	22.3233	41.8339	0.906123	Up	5.35248e-83	5.72873e-81	Zeb2
131	290	6.15892	13.1088	1.08979	Up	1.03504e-13	1.60791e-12	Zfand2a
458	880	9.30411	17.188	0.885459	Up	9.4419e-28	3.13067e-26	Zfand5
101	171	3.39132	5.52046	0.702944	Up	8.28352e-05	0.000457764	Zfat
70	38	3.84535	2.00703	-0.938052	Down	0.00100347	0.00445594	Zfp101
202	113	4.24794	2.28475	-0.894729	Down	7.17498e-08	6.44685e-07	Zfp111
444	298	32.5724	21.0192	-0.631944	Down	3.47772e-09	3.63662e-08	Zfp146
124	72	3.1297	1.74721	-0.840968	Down	6.33598e-05	0.000359138	Zfp182
67	34	2.21352	1.07999	-1.03532	Down	0.000480138	0.00229144	Zfp229
329	221	4.32698	2.79456	-0.630738	Down	3.86924e-07	3.15876e-06	Zfp26
364	816	9.08479	19.5811	1.10793	Up	1.04966e-36	4.64403e-35	Zfp295
151	56	14.8063	5.27946	-1.48775	Down	2.80646e-12	3.87579e-11	Zfp296
63	35	5.14227	2.74673	-0.904694	Down	0.00248028	0.00996769	Zfp3
16	32	0.921805	1.77256	0.943303	Up	0.030326	0.087776	Zfp30
33	17	1.06286	0.526432	-1.01363	Down	0.0165953	0.0524905	Zfp300
106	69	3.68455	2.30601	-0.676093	Down	0.00222644	0.00909572	Zfp324
1083	5900	92.0542	482.17	2.38899	Up	0	0	Zfp36
166	100	8.6412	5.00494	-0.78788	Down	1.1938e-05	7.66518e-05	Zfp362
1584	1064	67.1862	43.391	-0.630771	Down	7.63434e-29	2.60247e-27	Zfp36l2
137	81	9.93871	5.64972	-0.814879	Down	4.25098e-05	0.000249706	Zfp386
28	14	1.15753	0.55646	-1.0567	Down	0.0226848	0.0686915	Zfp467
293	199	6.42646	4.19652	-0.614829	Down	2.85312e-06	2.03479e-05	Zfp518a
111	194	6.1021	10.2539	0.7488	Up	9.35076e-06	6.13383e-05	Zfp523
45	25	3.98999	2.13124	-0.904694	Down	0.0107126	0.0360623	Zfp566
84	46	3.30328	1.73923	-0.925452	Down	0.000362846	0.00176997	Zfp59
56	25	1.77393	0.761414	-1.2202	Down	0.000273574	0.00137126	Zfp606
85	52	3.63202	2.13631	-0.765648	Down	0.00227856	0.00928	Zfp607
92	51	2.25821	1.20359	-0.907833	Down	0.000239632	0.00121367	Zfp608
61	39	3.89921	2.39687	-0.702032	Down	0.0166987	0.0527373	Zfp61
64	31	1.60614	0.747995	-1.1025	Down	0.000329628	0.00162152	Zfp619
190	124	8.04303	5.04685	-0.672356	Down	4.5163e-05	0.000263907	Zfp628
196	126	4.62847	2.86078	-0.694127	Down	2.03036e-05	0.00012603	Zfp651
83	22	3.68293	0.938578	-1.9723	Down	2.90898e-10	3.3579e-09	Zfp658
84	47	5.29273	2.84729	-0.894425	Down	0.000530586	0.0025051	Zfp69
33	69	2.11753	4.25694	1.00743	Up	0.000713618	0.00327886	Zfp691
822	569	27.496	18.2996	-0.587406	Down	5.03528e-14	8.04539e-13	Zfp706
39	23	1.4664	0.831472	-0.818537	Down	0.0292628	0.0851048	Zfp709
1870	765	61.2008	24.0719	-1.3462	Down	1.37281e-115	2.17202e-113	Zfp710
24	45	0.906945	1.63499	0.850194	Up	0.0181435	0.0566608	Zfp712
29	48	1.06556	1.69572	0.670285	Up	0.0469592	0.125789	Zfp775
57	34	5.33459	3.05941	-0.802124	Down	0.00941748	0.032171	Zfp809
100	63	10.6475	6.44944	-0.723273	Down	0.00162587	0.00686173	Zfp825
163	91	4.23077	2.27094	-0.89763	Down	1.23309e-06	9.35324e-06	Zfp866
48	31	3.54561	2.20163	-0.687463	Down	0.0373808	0.104017	Zfp938
122	80	6.57432	4.14489	-0.665506	Down	0.00120939	0.00526431	Zfp944
50	32	1.13345	0.697454	-0.700553	Down	0.030734	0.0887275	Zfp945
156	96	7.94963	4.70355	-0.757136	Down	4.12386e-05	0.000242827	Zfp946
109	60	4.35488	2.3048	-0.91799	Down	5.3923e-05	0.000309382	Zfp955a
84	45	4.53962	2.33822	-0.957161	Down	0.000244802	0.00123684	Zfp956
221	153	14.0429	9.34734	-0.587211	Down	9.6086e-05	0.000525602	Zfp958
61	31	2.72527	1.3316	-1.03324	Down	0.000886088	0.00398329	Zfr2
119	202	4.61433	7.53087	0.706697	Up	1.71026e-05	0.000107304	Zfyve1
20	40	1.6405	3.15456	0.943303	Up	0.0151686	0.0484941	Zmynd17
206	457	5.55644	11.8516	1.09285	Up	7.83006e-21	1.89012e-19	Znrf1
17	58	1.10791	3.63425	1.71382	Up	3.18882e-06	2.25871e-05	Zscan2
91	59	5.88202	3.66665	-0.681848	Down	0.0043229	0.0163058	Zscan21
130	87	7.44393	4.78973	-0.636121	Down	0.00132567	0.00571917	Zscan22
600	415	32.3327	21.5016	-0.588548	Down	1.15893e-10	1.39072e-09	Zwilch

## Sheet: Sheet2
Category	Term	Count	%	PValue	Genes	List Total	Pop Hits	Pop Total	Fold Enrichment	Bonferroni	Benjamini	FDR
GOTERM_BP_FAT	GO:0007049~cell cycle	129	0.904819	1.62644e-26	KIFC1, S100A6, PRC1, CROCC, KNTC1, AURKA, AURKB, ANKRD54, DDX11, CASP8AP2, OIP5, CDCA2, PMS2, H2AFX, CCNA2, CDCA5, ASPM, RBL2, SGOL2, LIG1, RBL1, PIM1, 4632434I11RIK, MND1, ESPL1, TOPBP1, NCAPD3, DDIT3, ESCO2, WEE1, 6720463M24RIK, NCAPD2, DCLRE1A, UHRF1, MAD2L1, TIMELESS, STMN1, AKAP8, PMP22, NEK6, DSCC1, BLCAP, ANAPC13, TIPIN, CHEK1, CEP164, ANLN, SESN1, CCNG2, SPC24, PRR5, TFDP2, FBXO5, SKIL, H…	1055	611	13588	2.71927	5.03546e-23	5.03546e-23	2.93896e-23
GOTERM_BP_FAT	GO:0000279~M phase	73	0.512029	3.40698e-20	KIFC1, KNTC1, AURKB, FAM83D, NDE1, OIP5, CDCA2, PMS2, H2AFX, CDCA5, CCNA2, ASPM, CDC6, CDK1, KIF11, DSN1, SGOL2, CCNF, MND1, NUSAP1, ESPL1, TOPBP1, HMGA2, 6720463M24RIK, WEE1, NCAPD3, RAD51, NCAPD2, DCLRE1A, MAD2L1, TIMELESS, FANCD2, BUB1B, MAPRE2, AKAP8, STMN1, NEK6, HAUS4, ANAPC13, TIPIN, ANLN, CEP164, CEP55, CCNG2, SPC24, NCAPH, FBXO5, ZWILCH, HELLS, TRIP13, ERCC6L, EXO1, FAM33A, MKI67, PCNT, …	1055	283	13588	3.32231	1.0548e-16	5.274e-17	6.15637e-17
GOTERM_BP_FAT	GO:0022402~cell cycle process	88	0.617241	7.16431e-20	GAS2L3, KIFC1, KNTC1, AURKB, FAM83D, NDE1, OIP5, CDCA2, PMS2, H2AFX, CDCA5, CCNA2, ASPM, CDC6, CDK1, KIF11, DSN1, SGOL2, CCNF, 4632434I11RIK, MND1, NUSAP1, ESPL1, TOPBP1, HMGA2, DDIT3, NCAPD3, WEE1, 6720463M24RIK, RAD51, NCAPD2, DCLRE1A, CCND1, MAD2L1, TIMELESS, FANCD2, MDM2, BUB1B, MAPRE2, AKAP8, STMN1, PMP22, GADD45A, NEK6, HAUS4, ANAPC13, TIPIN, CHEK1, ANLN, CEP164, CEP55, SESN1, CCNG2, SPC24,…	1055	393	13588	2.88399	2.21807e-16	7.39357e-17	1.29458e-16
GOTERM_BP_FAT	GO:0022403~cell cycle phase	78	0.5471	2.79149e-19	KIFC1, KNTC1, AURKB, FAM83D, NDE1, OIP5, CDCA2, PMS2, H2AFX, CDCA5, CCNA2, ASPM, CDC6, CDK1, KIF11, DSN1, SGOL2, CCNF, MND1, NUSAP1, ESPL1, TOPBP1, HMGA2, 6720463M24RIK, WEE1, NCAPD3, RAD51, NCAPD2, DCLRE1A, CCND1, MAD2L1, TIMELESS, FANCD2, MDM2, BUB1B, MAPRE2, AKAP8, STMN1, GADD45A, NEK6, HAUS4, ANAPC13, TIPIN, CHEK1, ANLN, CEP164, CEP55, CCNG2, SPC24, NCAPH, CAMK2D, FBXO5, ZWILCH, HELLS, TRIP13…	1055	328	13588	3.06284	8.64247e-16	2.16062e-16	5.0442e-16
GOTERM_BP_FAT	GO:0000278~mitotic cell cycle	65	0.455916	8.20876e-19	KIFC1, KNTC1, AURKA, AURKB, FAM83D, NDE1, OIP5, CDCA2, CDCA5, CCNA2, ASPM, CDC6, CDK1, KIF11, DSN1, CCNF, NUSAP1, HMGA2, 6720463M24RIK, WEE1, NCAPD3, NCAPD2, CCND1, DCLRE1A, MAD2L1, TIMELESS, MDM2, BUB1B, MAPRE2, AKAP8, STMN1, GADD45A, NEK6, HAUS4, ANAPC13, TIPIN, CHEK1, ANLN, CEP164, CEP55, CCNG2, SPC24, NCAPH, CAMK2D, FBXO5, ZWILCH, HELLS, ERCC6L, FAM33A, NUF2, CENPF, CENPE, BIRC5, CDC25C, SMC2…	1055	244	13588	3.43105	2.54143e-15	5.08287e-16	1.48332e-15
GOTERM_BP_FAT	GO:0000087~M phase of mitotic cell cycle	57	0.399804	1.10029e-18	KIFC1, KNTC1, AURKB, FAM83D, NDE1, OIP5, CDCA2, CDCA5, CCNA2, ASPM, CDC6, CDK1, KIF11, DSN1, CCNF, NUSAP1, HMGA2, 6720463M24RIK, WEE1, NCAPD3, NCAPD2, DCLRE1A, MAD2L1, TIMELESS, BUB1B, MAPRE2, AKAP8, NEK6, HAUS4, ANAPC13, TIPIN, CEP164, ANLN, CEP55, CCNG2, SPC24, NCAPH, FBXO5, ZWILCH, HELLS, ERCC6L, FAM33A, NUF2, CENPF, CENPE, BIRC5, CDC25C, SMC2, SIRT2, RGS14, CENPH, CCNB1, RPS6KA2, PLK1, KIF20B…	1055	194	13588	3.78422	3.40649e-15	5.67748e-16	1.98821e-15
GOTERM_BP_FAT	GO:0000280~nuclear division	56	0.39279	1.95202e-18	KIFC1, KNTC1, AURKB, FAM83D, NDE1, OIP5, CDCA2, CDCA5, CCNA2, ASPM, CDC6, CDK1, KIF11, DSN1, CCNF, NUSAP1, HMGA2, 6720463M24RIK, WEE1, NCAPD3, NCAPD2, DCLRE1A, MAD2L1, TIMELESS, BUB1B, MAPRE2, AKAP8, NEK6, HAUS4, ANAPC13, TIPIN, CEP164, ANLN, CEP55, CCNG2, SPC24, NCAPH, FBXO5, ZWILCH, HELLS, ERCC6L, FAM33A, NUF2, CENPE, BIRC5, CDC25C, SMC2, SIRT2, RGS14, CENPH, CCNB1, RPS6KA2, PLK1, KIF20B, CIT, …	1055	190	13588	3.7961	6.04345e-15	8.6335e-16	3.52728e-15
GOTERM_BP_FAT	GO:0007067~mitosis	56	0.39279	1.95202e-18	KIFC1, KNTC1, AURKB, FAM83D, NDE1, OIP5, CDCA2, CDCA5, CCNA2, ASPM, CDC6, CDK1, KIF11, DSN1, CCNF, NUSAP1, HMGA2, 6720463M24RIK, WEE1, NCAPD3, NCAPD2, DCLRE1A, MAD2L1, TIMELESS, BUB1B, MAPRE2, AKAP8, NEK6, HAUS4, ANAPC13, TIPIN, CEP164, ANLN, CEP55, CCNG2, SPC24, NCAPH, FBXO5, ZWILCH, HELLS, ERCC6L, FAM33A, NUF2, CENPE, BIRC5, CDC25C, SMC2, SIRT2, RGS14, CENPH, CCNB1, RPS6KA2, PLK1, KIF20B, CIT, …	1055	190	13588	3.7961	6.04345e-15	8.6335e-16	3.52728e-15
GOTERM_BP_FAT	GO:0048285~organelle fission	56	0.39279	1.17089e-17	KIFC1, KNTC1, AURKB, FAM83D, NDE1, OIP5, CDCA2, CDCA5, CCNA2, ASPM, CDC6, CDK1, KIF11, DSN1, CCNF, NUSAP1, HMGA2, 6720463M24RIK, WEE1, NCAPD3, NCAPD2, DCLRE1A, MAD2L1, TIMELESS, BUB1B, MAPRE2, AKAP8, NEK6, HAUS4, ANAPC13, TIPIN, CEP164, ANLN, CEP55, CCNG2, SPC24, NCAPH, FBXO5, ZWILCH, HELLS, ERCC6L, FAM33A, NUF2, CENPE, BIRC5, CDC25C, SMC2, SIRT2, RGS14, CENPH, CCNB1, RPS6KA2, PLK1, KIF20B, CIT, …	1055	197	13588	3.66121	3.62509e-14	4.53136e-15	2.11579e-14
GOTERM_BP_FAT	GO:0033554~cellular response to stress	81	0.568142	2.8274e-15	CLSPN, KIF22, PXDN, 2310003H01RIK, FANCM, GPX1, MYD88, MDFIC, XYLT1, FANCI, HMOX1, PRMT6, PMS2, H2AFX, FAM129A, FANCB, CDK1, SGK1, 1110054O05RIK, POLH, DTL, GEN1, USP1, NEIL3, LIG1, POLE, TOPBP1, ESCO2, DDIT3, RAD51, PYCR1, EYA4, UHRF1, DCLRE1A, CCND1, BAZ1B, RIF1, TIMELESS, FANCD2, DDB2, CTSD, TXNRD1, GADD45A, PPP1R15A, HMGB2, TNF, UNG, TIPIN, HFE, CHEK1, CEP164, DUSP19, ERCC6, ERO1L, POLQ, ERCC…	1055	404	13588	2.5823	8.59313e-12	9.54792e-13	5.01821e-12
GOTERM_BP_FAT	GO:0051301~cell division	64	0.448902	7.32827e-15	KIFC1, PRC1, KNTC1, AURKB, FAM83D, CCNE2, NDE1, OIP5, CDCA2, CDCA5, CCNA2, TOP2A, ASPM, CDC6, CDK1, KIF11, STX2, PIK3CB, DSN1, SGOL2, LIG1, CCNF, NUSAP1, HMGA2, 6720463M24RIK, WEE1, NCAPD3, NCAPD2, CCND1, DCLRE1A, MAD2L1, TIMELESS, BUB1B, MAPRE2, NEK6, HAUS4, CKS1B, ANAPC13, TIPIN, ANLN, CEP164, CEP55, CCNG2, SPC24, NCAPH, FBXO5, ZWILCH, HELLS, ERCC6L, FAM33A, NUF2, BRCA2, CENPE, BIRC5, CDC25C, S…	1055	281	13588	2.93344	2.26859e-11	2.26863e-12	1.3245e-11
GOTERM_BP_FAT	GO:0006974~response to DNA damage stimulus	62	0.434874	2.5067e-13	CLSPN, KIF22, 2310003H01RIK, FANCM, FANCI, HMOX1, PRMT6, PMS2, H2AFX, FANCB, CDK1, SGK1, 1110054O05RIK, POLH, DTL, GEN1, LIG1, NEIL3, USP1, POLE, TOPBP1, ESCO2, RAD51, EYA4, CCND1, DCLRE1A, UHRF1, BAZ1B, RIF1, TIMELESS, FANCD2, DDB2, GADD45A, HMGB2, UNG, TIPIN, CHEK1, CEP164, ERCC6, POLQ, ERCC4, APEX1, TRIP13, EXO1, RAD51AP1, MSH3, MSH2, MSH5, SMC6, BRCA2, ATAD5, RAD54L, BRCA1, SOD2, ATRX, DNA2, …	1055	287	13588	2.78236	7.76131e-10	7.05573e-11	4.52993e-10
GOTERM_BP_FAT	GO:0006259~DNA metabolic process	78	0.5471	7.44562e-13	CLSPN, KIF22, PDGFB, BNIP3, 2310003H01RIK, PRIM1, CCNE2, FANCM, FANCI, PRMT6, PMS2, H2AFX, TOP2A, FANCB, TERT, CDC6, ICOSL, 1110054O05RIK, POLH, DTL, GEN1, USP1, NEIL3, LIG1, DFFB, POLE, MND1, TOPBP1, ESCO2, RAD51, MCM6, RFC5, RECQL, EYA4, UHRF1, DCLRE1A, RFC4, FANCD2, RRM2, DDB2, DSCC1, ING5, HMGB2, UNG, TIPIN, CHEK1, CEP164, RPA3, TK1, RPA2, ERCC6, POLE2, POLQ, ERCC4, APEX1, HELLS, TRIP13, EXO1…	1055	421	13588	2.38625	2.30502e-09	1.92085e-10	1.34533e-09
GOTERM_BP_FAT	GO:0006281~DNA repair	50	0.350705	1.40018e-11	KIF22, CLSPN, 2310003H01RIK, FANCM, FANCI, PRMT6, PMS2, H2AFX, FANCB, 1110054O05RIK, POLH, GEN1, LIG1, NEIL3, USP1, POLE, TOPBP1, ESCO2, RAD51, EYA4, DCLRE1A, UHRF1, FANCD2, DDB2, HMGB2, UNG, CEP164, CHEK1, ERCC6, POLQ, APEX1, ERCC4, TRIP13, EXO1, RAD51AP1, MSH3, MSH2, MSH5, SMC6, BRCA2, RAD54L, BRCA1, SOD2, ATRX, DNA2, SFPQ, RAD54B, SMC1A, CHAF1A, BARD1	1055	222	13588	2.90082	4.33496e-08	3.33458e-09	2.53011e-08
GOTERM_BP_FAT	GO:0006955~immune response	75	0.526057	3.10746e-09	CADM1, BNIP3, NFKB2, TLR7, IL10, TLR9, CXCL10, RAET1A, CFP, RAET1C, TMEM173, MYD88, CLEC4E, TICAM1, OASL1, PMS2, ERAP1, FAS, CLEC4D, LTB, LTA, RAB27A, TRPM4, ICAM1, ICOSL, IL18RAP, NLRP3, ZFR2, OSM, LAT2, TNFSF13B, LYST, VEGFA, LILRB4, CX3CR1, OAS1A, CLEC5A, CSF3, IL1F9, MFSD6, CCL3, SBNO2, CCL2, TNF, C3, UNG, CXCL2, OAS3, CCL9, HFE, ACP5, RSAD2, OAS2, CCL4, SLC11A1, TNFRSF1B, PROCR, GP49A, SQSTM…	1055	471	13588	2.0509	9.62064e-06	6.87192e-07	5.61514e-06
GOTERM_BP_FAT	GO:0008219~cell death	78	0.5471	6.90805e-09	MEF2C, ITGB3BP, E2F2, CADM1, SGPP1, LRDD, BNIP3, PDCD4, CASP6, SHB, GPX1, TMEM173, MAP3K5, CASP4, CASP8AP2, UNC5B, ANK2, CASP7, TICAM1, BAG2, RHOB, FAS, CASP2, LTB, LUC7L3, LTA, IRAK2, SGPL1, SGK1, DFFB, 4632434I11RIK, NLRP3, DAPK1, DDIT4, OSM, RELT, AVEN, BUB1B, RIPK2, TNFAIP3, GADD45B, CLN8, PPP1R15A, TRIM39, NEK6, BLCAP, BID, TRAF1, TNF, LITAF, RRAGA, RFFL, BCL2L1, DIDO1, TNFRSF1B, SQSTM1, MTC…	1055	507	13588	1.98148	2.13871e-05	1.42582e-06	1.24828e-05
GOTERM_BP_FAT	GO:0016265~death	79	0.554114	8.80752e-09	MEF2C, ITGB3BP, E2F2, CADM1, SGPP1, LRDD, BNIP3, PDCD4, CASP6, SHB, GPX1, TMEM173, MAP3K5, CASP4, CASP8AP2, UNC5B, ANK2, CASP7, TICAM1, BAG2, RHOB, FAS, CASP2, LTB, LUC7L3, LTA, IRAK2, SGPL1, SGK1, DFFB, 4632434I11RIK, NLRP3, DAPK1, DDIT4, OSM, RELT, AVEN, BUB1B, RIPK2, TNFAIP3, GADD45B, CLN8, PPP1R15A, TRIM39, NEK6, BLCAP, BID, TRAF1, TNF, LITAF, RRAGA, RFFL, BCL2L1, DIDO1, TNFRSF1B, SQSTM1, MTC…	1055	519	13588	1.96048	2.72677e-05	1.70425e-06	1.59151e-05
GOTERM_BP_FAT	GO:0012501~programmed cell death	73	0.512029	1.98344e-08	MEF2C, ITGB3BP, E2F2, CADM1, SGPP1, LRDD, BNIP3, PDCD4, CASP6, SHB, GPX1, MAP3K5, TMEM173, CASP4, CASP8AP2, UNC5B, ANK2, CASP7, TICAM1, BAG2, RHOB, FAS, CASP2, LTB, LUC7L3, LTA, IRAK2, SGPL1, SGK1, DFFB, 4632434I11RIK, NLRP3, DDIT4, DAPK1, OSM, RELT, AVEN, BUB1B, RIPK2, TNFAIP3, GADD45B, PPP1R15A, TRIM39, NEK6, BLCAP, TRAF1, BID, TNF, LITAF, RRAGA, RFFL, BCL2L1, DIDO1, SQSTM1, MTCH1, XAF1, BMF, T…	1055	473	13588	1.98776	6.14053e-05	3.61218e-06	3.58405e-05
GOTERM_BP_FAT	GO:0006915~apoptosis	72	0.505015	2.20306e-08	MEF2C, ITGB3BP, E2F2, CADM1, SGPP1, LRDD, BNIP3, PDCD4, CASP6, SHB, GPX1, MAP3K5, TMEM173, CASP4, CASP8AP2, UNC5B, ANK2, CASP7, TICAM1, BAG2, RHOB, FAS, CASP2, LTB, LUC7L3, LTA, IRAK2, SGPL1, SGK1, DFFB, 4632434I11RIK, NLRP3, DDIT4, DAPK1, OSM, AVEN, BUB1B, RIPK2, TNFAIP3, GADD45B, PPP1R15A, TRIM39, NEK6, BLCAP, TRAF1, BID, TNF, LITAF, RRAGA, RFFL, BCL2L1, DIDO1, SQSTM1, MTCH1, XAF1, BMF, TRAF5, …	1055	465	13588	1.99426	6.82045e-05	3.78926e-06	3.98091e-05
GOTERM_BP_FAT	GO:0007059~chromosome segregation	18	0.126254	4.90674e-06	FAM33A, DSN1, SGOL2, NUF2, CENPF, NUSAP1, ESPL1, CENPE, BIRC5, NCAPD3, CENPH, MAD2L1, HJURP, AKAP8, CIT, TOP2A, CDCA5, NEK6	1055	64	13588	3.62239	0.0150765	0.000799223	0.00886606
GOTERM_BP_FAT	GO:0042981~regulation of apoptosis	73	0.512029	8.34768e-06	BNIP3, IL10, CASP6, GPX1, CASP4, CASP8AP2, ANK2, APOE, CASP7, HMOX1, TICAM1, FAS, RARB, CASP2, LTB, LTA, SPN, RAB27A, PIK3CG, IRAK2, SGK3, PIM1, NLRP3, DDIT3, DAPK1, SERPINB9, ADRB2, TNFSF13B, VEGFA, CX3CR1, AVEN, RIPK2, CLN8, BID, TRAF1, TNF, 1110007C09RIK, BCL2L1, NLRP1B, GCLM, SRC, SERINC3, ERCC6, MTCH1, SKIL, BMF, TRAF5, HELLS, SPP1, PLAGL2, COL18A1, CFLAR, CEBPB, MSH2, CENPF, BRCA2, NR4A1, B…	1055	553	13588	1.7002	0.0255134	0.00129139	0.0150831
GOTERM_BP_FAT	GO:0010941~regulation of cell death	74	0.519043	8.37506e-06	BNIP3, IL10, CASP6, GPX1, CASP4, CASP8AP2, ANK2, APOE, CASP7, HMOX1, TICAM1, FAS, RARB, CASP2, LTB, LTA, SPN, RAB27A, PIK3CG, IRAK2, SGK3, PIM1, NLRP3, DDIT3, DAPK1, SERPINB9, ADRB2, TNFSF13B, VEGFA, CX3CR1, AVEN, RIPK2, CLN8, BID, TRAF1, TNF, 1110007C09RIK, RRAGA, BCL2L1, NLRP1B, GCLM, SRC, SERINC3, ERCC6, MTCH1, SKIL, BMF, TRAF5, HELLS, SPP1, PLAGL2, COL18A1, CFLAR, CEBPB, MSH2, CENPF, BRCA2, N…	1055	563	13588	1.69288	0.025596	0.00123397	0.0151326
GOTERM_BP_FAT	GO:0010942~positive regulation of cell death	41	0.287578	1.05654e-05	BID, TNF, RRAGA, BNIP3, BCL2L1, SRC, IL10, SERINC3, GPX1, CASP6, CASP4, ERCC6, CASP8AP2, APOE, CASP7, HMOX1, MTCH1, TICAM1, FAS, RARB, CASP2, LTB, SPN, LTA, PLAGL2, RAB27A, COL18A1, CEBPB, BRCA2, NR4A1, NIACR1, FCGR1, BRCA1, DDIT3, DAPK1, ADRB2, P2RX7, RIPK2, APBB2, IFI204, BARD1	1055	252	13588	2.09549	0.0321814	0.00148574	0.0190898
GOTERM_BP_FAT	GO:0043067~regulation of programmed cell death	73	0.512029	1.30385e-05	BNIP3, IL10, CASP6, GPX1, CASP4, CASP8AP2, ANK2, APOE, CASP7, HMOX1, TICAM1, FAS, RARB, CASP2, LTB, LTA, SPN, RAB27A, PIK3CG, IRAK2, SGK3, PIM1, NLRP3, DDIT3, DAPK1, SERPINB9, ADRB2, TNFSF13B, VEGFA, CX3CR1, AVEN, RIPK2, CLN8, BID, TRAF1, TNF, 1110007C09RIK, BCL2L1, NLRP1B, GCLM, SRC, SERINC3, ERCC6, MTCH1, SKIL, BMF, TRAF5, HELLS, SPP1, PLAGL2, COL18A1, CFLAR, CEBPB, MSH2, CENPF, BRCA2, NR4A1, B…	1055	560	13588	1.67895	0.0395635	0.00175357	0.0235578
GOTERM_BP_FAT	GO:0006260~DNA replication	29	0.203409	1.40966e-05	ING5, PDGFB, TIPIN, RPA3, TK1, PRIM1, CCNE2, RPA2, POLE2, POLQ, TERT, GINS1, GINS2, CDC6, POLH, DTL, NASP, LIG1, POLE, BRCA2, BRCA1, MCM6, RAD51, RFC5, DNA2, RFC4, RRM2, CHAF1A, DSCC1	1055	152	13588	2.4573	0.0427046	0.00181682	0.0254693
GOTERM_BP_FAT	GO:0007017~microtubule-based process	36	0.252508	1.41731e-05	HAUS4, KIF23, KIF22, KIFC1, BBS4, KIF24, CROCC, TUBB2C, KLC3, TTLL3, KIFC3, KIF2C, NDE1, KIF4, FBXO5, TUBA1A, HAP1, KIF14, KIF11, KIF5A, PCNT, KIF15, NUF2, NUSAP1, KIF18B, BIRC5, CENPE, ESPL1, KIF3C, BRCA1, BBS2, LYST, KIF20B, STMN1, GADD45A, KIF20A	1055	211	13588	2.19747	0.0429313	0.00175366	0.0256075
GOTERM_BP_FAT	GO:0043065~positive regulation of apoptosis	40	0.280564	1.69255e-05	BID, TNF, BNIP3, BCL2L1, SRC, IL10, SERINC3, GPX1, CASP6, CASP4, ERCC6, CASP8AP2, APOE, CASP7, HMOX1, MTCH1, TICAM1, FAS, RARB, CASP2, LTB, SPN, LTA, PLAGL2, RAB27A, COL18A1, CEBPB, BRCA2, NR4A1, NIACR1, FCGR1, BRCA1, DDIT3, DAPK1, ADRB2, P2RX7, RIPK2, APBB2, IFI204, BARD1	1055	248	13588	2.07736	0.0510526	0.00201343	0.0305798
GOTERM_BP_FAT	GO:0043068~positive regulation of programmed cell death	40	0.280564	2.04379e-05	BID, TNF, BNIP3, BCL2L1, SRC, IL10, SERINC3, GPX1, CASP6, CASP4, ERCC6, CASP8AP2, APOE, CASP7, HMOX1, MTCH1, TICAM1, FAS, RARB, CASP2, LTB, SPN, LTA, PLAGL2, RAB27A, COL18A1, CEBPB, BRCA2, NR4A1, NIACR1, FCGR1, BRCA1, DDIT3, DAPK1, ADRB2, P2RX7, RIPK2, APBB2, IFI204, BARD1	1055	250	13588	2.06074	0.0613159	0.00234082	0.0369246
GOTERM_BP_FAT	GO:0008283~cell proliferation	39	0.27355	3.56073e-05	ZBTB32, PPARD, TNF, PDGFB, PDGFA, E2F8, ZEB2, BCL2L1, SRC, ITGAM, HDGFRP3, PRKAR2B, SHB, SLC11A1, GPX1, TNFRSF1B, NDE1, IMPDH1, IMPDH2, ASPM, HELLS, LTA, GINS1, LIPA, CEBPB, MKI67, NASP, MET, PIM1, ALMS1, BRCA2, MALT1, CCND1, P2RX7, UHRF1, VEGFA, RIPK2, TXNRD1, RAP1B	1055	247	13588	2.03362	0.104383	0.00392948	0.0643225
GOTERM_BP_FAT	GO:0051726~regulation of cell cycle	35	0.245493	4.66523e-05	E2F2, CLSPN, TNF, SIPA1, TIPIN, CHEK1, CCNG2, CCNE2, HEXIM1, FBXO5, RHOB, H2AFX, ZWILCH, SIK1, LTB, LTA, CDK1, MSH2, GMNN, NUSAP1, BRCA2, CENPF, BIRC5, CENPE, JUNB, OSM, CCND1, MAD2L1, JUN, MDM2, GADD45B, SMC1A, APBB2, GADD45A, NEK6	1055	214	13588	2.10648	0.134492	0.00496827	0.0842667
GOTERM_BP_FAT	GO:0006310~DNA recombination	18	0.126254	4.67782e-05	EXO1, ICOSL, RAD51AP1, MSH3, MSH2, UNG, LIG1, SMC6, BRCA2, MND1, TOPBP1, RAD54L, RAD51, RECQL, PMS2, RAD54B, H2AFX, TRIP13	1055	75	13588	3.09111	0.13483	0.00481599	0.0844941
GOTERM_BP_FAT	GO:0007242~intracellular signaling cascade	104	0.729466	6.1075e-05	ALS2, GNA15, PLEKHM1, RASGEF1B, RRAD, IQGAP1, HMHA1, MAP3K5, MYD88, TIAM2, MDFIC, TIAM1, RAB23, RAPGEF5, H2AFX, SPRED1, DEPDC1B, RAB20, RAB27A, PIK3CG, TWF2, PIK3CB, SOCS3, BAIAP2, PIK3CD, FARP2, TNS3, LAT2, SDCBP, RAB15, STMN1, LRRK2, LRRK1, TIPIN, MAP4K2, CHEK1, SLC11A1, RASAL1, DUSP19, DUSP16, RHEBL1, FGD4, GPR155, ABR, MET, ALMS1, BRCA2, SYKB, MALT1, BRCA1, DNMBP, CDC42BPG, P2RX7, RAP1B, SMC1…	1055	915	13588	1.46391	0.172291	0.00608124	0.110304
GOTERM_BP_FAT	GO:0007018~microtubule-based movement	21	0.147296	8.15636e-05	KIF14, KIF23, KIF22, KIFC1, KIF11, KIF24, KIF5A, KIF15, TUBB2C, KIF18B, CENPE, KLC3, KIF3C, KIFC3, KIF2C, NDE1, KIF4, KIF20B, TUBA1A, HAP1, KIF20A	1055	101	13588	2.67794	0.223168	0.00786055	0.147282
GOTERM_BP_FAT	GO:0001775~cell activation	37	0.259522	0.000160372	ZBTB32, SBNO2, TNF, NFKB2, ITGAM, SLC11A1, SHB, TICAM1, NDRG1, FAS, IMPDH1, LTB, IMPDH2, HELLS, SPN, LTA, BLNK, RAB27A, EXO1, EGR1, ICOSL, PLEK, PIK3CB, MSH2, PIK3CD, MALT1, SYKB, HS1BP3, WAS, ATP7A, BCL2A1D, P2RX7, LAT2, FCGR2B, CX3CR1, RIPK2, HDAC9	1055	246	13588	1.93718	0.391374	0.0149344	0.289394
GOTERM_BP_FAT	GO:0045444~fat cell differentiation	15	0.105211	0.000186471	SCD1, CEBPA, BBS4, CEBPB, BNIP3, ALMS1, CBY1, GPX1, BBS2, ADRB2, CCND1, ITGA6, RGS2, FABP4, ERO1L	1055	61	13588	3.16712	0.438625	0.016838	0.336415
GOTERM_BP_FAT	GO:0044092~negative regulation of molecular function	24	0.168338	0.000191969	IRAK2, CFLAR, PKIG, NFKBIA, NR4A1, BIRC5, NLRP3, PDCD4, DDIT3, ATP7A, SPRY2, ADRB2, DUSP19, BCL2A1D, GLA, HEXIM1, HMOX1, DUSP16, FBXO5, FABP4, SPRED1, GADD45B, CLN8, GADD45A	1055	132	13588	2.34175	0.448103	0.0168393	0.346319
GOTERM_BP_FAT	GO:0006793~phosphorus metabolic process	97	0.680368	0.000197169	PDP1, PRPF4B, PASK, PTPN23, TTK, AURKA, AURKB, DMPK, PRKAR2B, MAP3K5, MDFIC, PIK3CG, PIK3CB, PIK3CD, PIM1, MYLK2, PTPRO, WEE1, BAZ1B, RIPK2, LRRK2, LRRK1, NEK6, DUSP10, MAP4K2, ACP5, ADRBK1, CHEK1, SRC, DUSP19, ATP6V0E, DUSP14, DUSP16, PTPLA, DYRK3, FGD4, CSF1R, TAOK2, PTPN5, MET, SYKB, EPHA2, IKBKE, CDC42BPG, P2RX7, DUSP28, PLK3, PLK2, PLK1, CDK18, FES, PKN3, PAK1, SIK1, ATP6V0D1, ATP6V0D2, IRAK…	1055	866	13588	1.44264	0.456919	0.0168153	0.355684
GOTERM_BP_FAT	GO:0006796~phosphate metabolic process	97	0.680368	0.000197169	PDP1, PRPF4B, PASK, PTPN23, TTK, AURKA, AURKB, DMPK, PRKAR2B, MAP3K5, MDFIC, PIK3CG, PIK3CB, PIK3CD, PIM1, MYLK2, PTPRO, WEE1, BAZ1B, RIPK2, LRRK2, LRRK1, NEK6, DUSP10, MAP4K2, ACP5, ADRBK1, CHEK1, SRC, DUSP19, ATP6V0E, DUSP14, DUSP16, PTPLA, DYRK3, FGD4, CSF1R, TAOK2, PTPN5, MET, SYKB, EPHA2, IKBKE, CDC42BPG, P2RX7, DUSP28, PLK3, PLK2, PLK1, CDK18, FES, PKN3, PAK1, SIK1, ATP6V0D1, ATP6V0D2, IRAK…	1055	866	13588	1.44264	0.456919	0.0168153	0.355684
GOTERM_BP_FAT	GO:0002252~immune effector process	23	0.161324	0.000254452	EXO1, ICAM1, ICOSL, MSH3, C3, MSH2, UNG, BNIP3, RSAD2, NLRP3, TLR7, FCGR1, CFP, SLC11A1, LAT2, MYD88, TNFSF13B, FCGR2B, LYST, TICAM1, PMS2, FAS, RAB27A	1055	126	13588	2.35104	0.545194	0.0210691	0.458796
GOTERM_BP_FAT	GO:0006979~response to oxidative stress	17	0.11924	0.000956921	ALS2, PXDN, PTGS2, NUDT15, GCLM, DDIT3, GLRX2, SOD2, ATP7A, PYCR1, GPX1, ERCC6, APOE, HMOX1, TXNRD1, CLN8, SRXN1	1055	87	13588	2.51671	0.94839	0.0750367	1.7151
GOTERM_BP_FAT	GO:0030261~chromosome condensation	8	0.0561128	0.00100105	NCAPH, NUSAP1, AKAP8, SMC2, CDCA5, TOP2A, NCAPD3, NCAPD2	1055	22	13588	4.6835	0.954987	0.0764293	1.79352
GOTERM_BP_FAT	GO:0001817~regulation of cytokine production	23	0.161324	0.0010192	ZBTB32, ICOSL, CEBPB, TNF, CENPF, SYKB, NLRP3, TLR7, IL10, TLR9, RAET1A, RAET1C, SLC11A1, CD83, P2RX7, MYD88, HMOX1, GATA3, RNF128, TICAM1, RIPK2, LTB, CD14, SPN	1055	139	13588	2.13116	0.957448	0.0758916	1.82574
GOTERM_BP_FAT	GO:0006917~induction of apoptosis	26	0.182367	0.00110101	TNF, BNIP3, SERINC3, CASP6, GPX1, CASP4, ERCC6, CASP8AP2, APOE, CASP7, HMOX1, TICAM1, FAS, LTB, CASP2, SPN, LTA, RAB27A, PLAGL2, CEBPB, NR4A1, BRCA2, FCGR1, BRCA1, DAPK1, IFI204	1055	167	13588	2.00521	0.966979	0.0798195	1.97093
GOTERM_BP_FAT	GO:0012502~induction of programmed cell death	26	0.182367	0.00110101	TNF, BNIP3, SERINC3, CASP6, GPX1, CASP4, ERCC6, CASP8AP2, APOE, CASP7, HMOX1, TICAM1, FAS, LTB, CASP2, SPN, LTA, RAB27A, PLAGL2, CEBPB, NR4A1, BRCA2, FCGR1, BRCA1, DAPK1, IFI204	1055	167	13588	2.00521	0.966979	0.0798195	1.97093
GOTERM_BP_FAT	GO:0050873~brown fat cell differentiation	9	0.0631269	0.00125563	CEBPA, SCD1, ADRB2, CEBPB, ITGA6, RGS2, BNIP3, FABP4, ERO1L	1055	29	13588	3.99712	0.979552	0.0884562	2.24475
GOTERM_BP_FAT	GO:0002520~immune system development	39	0.27355	0.00135215	CSF3, ZBTB32, TNF, UNG, TIPARP, TTC7, NFKB2, SLC11A2, MFSD7B, PMS2, DYRK3, FAS, LTB, LTA, HELLS, SPN, KIRREL3, CEBPA, EXO1, EGR1, SGPL1, ICOSL, MSH3, MSH2, MYO1E, KLF11, ROGDI, BRCA2, SYKB, MALT1, SIX4, HS1BP3, SOD2, HOXB3, ATP7A, BCL2A1D, ID2, VEGFA, HDAC9	1055	295	13588	1.70273	0.98484	0.0928256	2.41533
GOTERM_BP_FAT	GO:0009611~response to wounding	44	0.30862	0.00147155	DCBLD2, PPARD, CCL3, TNF, CCL2, C3, CXCL2, MST1, NINJ1, TLR7, CCL4, TLR9, CXCL10, CFP, GPX1, SLC11A1, TNFRSF1B, MYD88, PROCR, TICAM1, NOS2, LTA, RAB27A, KLF6, NFKBIZ, LIPA, PLEK, PIK3CB, TLR13, ANXA5, NLRP3, FCGR1, CD180, SOD2, P2RX7, STAB1, LYST, TFPI, CTSB, SERPIND1, HDAC9, PROS1, CD14, IGFBP4	1055	347	13588	1.63315	0.98953	0.0984319	2.62594
GOTERM_BP_FAT	GO:0045321~leukocyte activation	31	0.217437	0.00161394	ZBTB32, SBNO2, ITGAM, SLC11A1, SHB, TICAM1, NDRG1, FAS, IMPDH1, IMPDH2, HELLS, SPN, BLNK, RAB27A, EXO1, EGR1, ICOSL, MSH2, PIK3CD, MALT1, SYKB, HS1BP3, WAS, ATP7A, BCL2A1D, P2RX7, LAT2, FCGR2B, CX3CR1, RIPK2, HDAC9	1055	219	13588	1.82314	0.993267	0.105177	2.87655
GOTERM_BP_FAT	GO:0006927~transformed cell apoptosis	4	0.0280564	0.00175394	TNF, RHOB, FAS, LTA	1055	4	13588	12.8796	0.995639	0.111438	3.12234
GOTERM_BP_FAT	GO:0033627~cell adhesion mediated by integrin	4	0.0280564	0.00175394	ICAM1, ITGA6, ITGA5, L1CAM	1055	4	13588	12.8796	0.995639	0.111438	3.12234
GOTERM_BP_FAT	GO:0051297~centrosome organization	7	0.0490987	0.00176792	HAUS4, BBS4, NDE1, KIF11, CROCC, GADD45A, BRCA1	1055	18	13588	5.00874	0.995824	0.110024	3.14687
GOTERM_BP_FAT	GO:0000075~cell cycle checkpoint	12	0.0841692	0.00182378	CDK1, CLSPN, CCND1, MAD2L1, MSH2, TIPIN, H2AFX, CENPE, BIRC5, CHEK1, ZWILCH, SMC1A	1055	52	13588	2.97222	0.996488	0.111074	3.24475
GOTERM_BP_FAT	GO:0042325~regulation of phosphorylation	38	0.266536	0.00183981	ALS2, TNF, PDGFB, PDGFA, ZEB2, PDCD4, DGKA, PRKAR2B, SPRY2, SLC11A1, DUSP19, MAP3K5, ANKRD54, ERCC6, MDFIC, HEXIM1, DUSP16, SPRED1, CERK, FAM129A, AGAP2, CEACAM1, FGD4, IRAK2, CCDC88C, SOCS3, PKIG, MET, CENPE, SYKB, OSM, ATP7A, P2RX7, JUN, FABP4, GADD45B, GADD45A, BARD1	1055	290	13588	1.68767	0.996658	0.109839	3.27283
GOTERM_BP_FAT	GO:0043086~negative regulation of catalytic activity	18	0.126254	0.00186425	CFLAR, PKIG, NR4A1, BIRC5, PDCD4, ATP7A, SPRY2, DUSP19, BCL2A1D, GLA, HEXIM1, DUSP16, FBXO5, FABP4, SPRED1, GADD45B, CLN8, GADD45A	1055	101	13588	2.29538	0.996902	0.109117	3.31562
GOTERM_BP_FAT	GO:0051174~regulation of phosphorus metabolic process	39	0.27355	0.00194552	ALS2, TNF, PDGFB, PDGFA, ZEB2, PDCD4, DGKA, PRKAR2B, SPRY2, SLC11A1, DUSP19, MAP3K5, ANKRD54, ERCC6, MDFIC, HEXIM1, DUSP16, SPRED1, CERK, FAM129A, AGAP2, CEACAM1, FGD4, IRAK2, CCDC88C, SOCS3, PKIG, MET, CENPE, RCAN1, SYKB, OSM, ATP7A, P2RX7, JUN, FABP4, GADD45B, GADD45A, BARD1	1055	301	13588	1.66879	0.997593	0.111499	3.45776
GOTERM_BP_FAT	GO:0019220~regulation of phosphate metabolic process	39	0.27355	0.00194552	ALS2, TNF, PDGFB, PDGFA, ZEB2, PDCD4, DGKA, PRKAR2B, SPRY2, SLC11A1, DUSP19, MAP3K5, ANKRD54, ERCC6, MDFIC, HEXIM1, DUSP16, SPRED1, CERK, FAM129A, AGAP2, CEACAM1, FGD4, IRAK2, CCDC88C, SOCS3, PKIG, MET, CENPE, RCAN1, SYKB, OSM, ATP7A, P2RX7, JUN, FABP4, GADD45B, GADD45A, BARD1	1055	301	13588	1.66879	0.997593	0.111499	3.45776
GOTERM_BP_FAT	GO:0009260~ribonucleotide biosynthetic process	19	0.133268	0.00213961	TCIRG1, ATP6V1H, AMPD2, ATP6V1D, AMPD3, PFAS, NME6, ATP2B1, ATP7A, NME4, ATP6V1C1, ATP6V1A, ATP6V0E, NME3, ATP6V0D1, ATP6V0D2, IMPDH1, PRPS2, IMPDH2	1055	111	13588	2.20462	0.998682	0.119729	3.79645
GOTERM_BP_FAT	GO:0045859~regulation of protein kinase activity	27	0.189381	0.00240805	ALS2, ZEB2, PDCD4, DGKA, SPRY2, SLC11A1, DUSP19, MAP3K5, ANKRD54, ERCC6, MDFIC, HEXIM1, DUSP16, CERK, SPRED1, AGAP2, CEACAM1, FGD4, IRAK2, MET, PKIG, SYKB, CENPE, P2RX7, FABP4, GADD45B, GADD45A	1055	186	13588	1.86962	0.999427	0.131368	4.26304
GOTERM_BP_FAT	GO:0007272~ensheathment of neurons	10	0.070141	0.00248473	AMIGO1, CD9, PPARD, EGR2, HEXB, PMP22, AFG3L2, GJC3, EIF2B4, MBP	1055	39	13588	3.30247	0.999548	0.13293	4.39592
GOTERM_BP_FAT	GO:0008366~axon ensheathment	10	0.070141	0.00248473	AMIGO1, CD9, PPARD, EGR2, HEXB, PMP22, AFG3L2, GJC3, EIF2B4, MBP	1055	39	13588	3.30247	0.999548	0.13293	4.39592
GOTERM_BP_FAT	GO:0002440~production of molecular mediator of immune response	9	0.0631269	0.00249912	EXO1, SLC11A1, ICOSL, TNFSF13B, MSH3, MSH2, UNG, PMS2, FAS	1055	32	13588	3.62239	0.999568	0.131384	4.42083
GOTERM_BP_FAT	GO:0030031~cell projection assembly	14	0.0981974	0.00254243	BBS4, PDGFB, STX2, PDGFA, BAIAP2, PCNT, ALMS1, NUP85, TTLL3, NCKAP1, BBS2, P2RX7, ITGA6, FGD4	1055	70	13588	2.57592	0.999622	0.131284	4.49581
GOTERM_BP_FAT	GO:0007346~regulation of mitotic cell cycle	17	0.11924	0.00277516	CDK1, TNF, CENPF, NUSAP1, BRCA2, CENPE, BIRC5, CCND1, MAD2L1, FBXO5, MDM2, APBB2, ZWILCH, SIK1, LTB, LTA, NEK6	1055	96	13588	2.28077	0.999817	0.140105	4.89766
GOTERM_BP_FAT	GO:0051327~M phase of meiotic cell cycle	16	0.112226	0.00297023	EXO1, MKI67, MSH5, SGOL2, MND1, BRCA2, ESPL1, TOPBP1, RAD51, FANCD2, CKS2, FBXO5, PMS2, H2AFX, SMC1A, TRIP13	1055	88	13588	2.34175	0.9999	0.14682	5.23326
GOTERM_BP_FAT	GO:0007126~meiosis	16	0.112226	0.00297023	EXO1, MKI67, MSH5, SGOL2, MND1, BRCA2, ESPL1, TOPBP1, RAD51, FANCD2, CKS2, FBXO5, PMS2, H2AFX, SMC1A, TRIP13	1055	88	13588	2.34175	0.9999	0.14682	5.23326
GOTERM_BP_FAT	GO:0051338~regulation of transferase activity	28	0.196395	0.00308335	ALS2, ZEB2, PDCD4, DGKA, SPRY2, SLC11A1, DUSP19, MAP3K5, ANKRD54, ERCC6, MDFIC, HEXIM1, DUSP16, SPRED1, CERK, AGAP2, CEACAM1, FGD4, IRAK2, MET, PKIG, CENPE, SYKB, P2RX7, FABP4, GADD45B, CLN8, GADD45A	1055	199	13588	1.81221	0.99993	0.149599	5.42735
GOTERM_BP_FAT	GO:0002566~somatic diversification of immune receptors via somatic mutation	5	0.0350705	0.00330368	EXO1, MSH3, MSH2, UNG, PMS2	1055	9	13588	7.15534	0.999964	0.156969	5.80433
GOTERM_BP_FAT	GO:0016446~somatic hypermutation of immunoglobulin genes	5	0.0350705	0.00330368	EXO1, MSH3, MSH2, UNG, PMS2	1055	9	13588	7.15534	0.999964	0.156969	5.80433
GOTERM_BP_FAT	GO:0009259~ribonucleotide metabolic process	20	0.140282	0.0034807	TCIRG1, FIGNL1, ATP6V1H, AMPD2, ATP6V1D, AMPD3, PFAS, NME6, ATP2B1, ATP7A, NME4, ATP6V1C1, ATP6V1A, ATP6V0E, NME3, ATP6V0D1, ATP6V0D2, IMPDH1, PRPS2, IMPDH2	1055	125	13588	2.06074	0.999979	0.162193	6.10617
GOTERM_BP_FAT	GO:0009152~purine ribonucleotide biosynthetic process	18	0.126254	0.00349138	TCIRG1, ATP6V1H, AMPD2, ATP6V1D, AMPD3, PFAS, NME6, ATP2B1, ATP7A, NME4, ATP6V1C1, ATP6V1A, ATP6V0E, NME3, ATP6V0D1, ATP6V0D2, IMPDH1, IMPDH2	1055	107	13588	2.16667	0.99998	0.160248	6.12437
GOTERM_BP_FAT	GO:0000910~cytokinesis	8	0.0561128	0.00370354	PRC1, STX2, BRCA2, NUSAP1, BIRC5, ANLN, AURKB, CIT	1055	27	13588	3.81618	0.99999	0.166682	6.48485
GOTERM_BP_FAT	GO:0051321~meiotic cell cycle	16	0.112226	0.00370848	EXO1, MKI67, MSH5, SGOL2, MND1, BRCA2, ESPL1, TOPBP1, RAD51, FANCD2, CKS2, FBXO5, PMS2, H2AFX, SMC1A, TRIP13	1055	90	13588	2.28971	0.99999	0.164505	6.49323
GOTERM_BP_FAT	GO:0010564~regulation of cell cycle process	14	0.0981974	0.00372488	TNF, TIPIN, CENPF, NUSAP1, BRCA2, CENPE, BIRC5, OSM, MAD2L1, FBXO5, APBB2, LTB, LTA, NEK6	1055	73	13588	2.47006	0.99999	0.162848	6.52104
GOTERM_BP_FAT	GO:0043549~regulation of kinase activity	27	0.189381	0.00373763	ALS2, ZEB2, PDCD4, DGKA, SPRY2, SLC11A1, DUSP19, MAP3K5, ANKRD54, ERCC6, MDFIC, HEXIM1, DUSP16, CERK, SPRED1, AGAP2, CEACAM1, FGD4, IRAK2, MET, PKIG, SYKB, CENPE, P2RX7, FABP4, GADD45B, GADD45A	1055	192	13588	1.8112	0.999991	0.161095	6.54267
GOTERM_BP_FAT	GO:0045787~positive regulation of cell cycle	9	0.0631269	0.0037568	TNF, MDM2, BRCA2, NUSAP1, CENPF, CENPE, BIRC5, LTB, LTA	1055	34	13588	3.40931	0.999991	0.15964	6.57515
GOTERM_BP_FAT	GO:0042770~DNA damage response, signal transduction	12	0.0841692	0.00390459	CDK1, CCND1, ERCC6, MSH2, HMOX1, TIPIN, BRCA2, H2AFX, CHEK1, SMC1A, BRCA1, IFI204	1055	57	13588	2.7115	0.999995	0.163159	6.82527
GOTERM_BP_FAT	GO:0031023~microtubule organizing center organization	7	0.0490987	0.00422661	HAUS4, BBS4, NDE1, KIF11, CROCC, GADD45A, BRCA1	1055	21	13588	4.29321	0.999998	0.173081	7.36807
GOTERM_BP_FAT	GO:0034220~ion transmembrane transport	10	0.070141	0.00423956	TCIRG1, ATP7A, SLC11A2, ATP6V1C1, ATP6V1A, ATP6V0E, ATP6V1H, ATP6V0D1, ATP6V1D, ATP6V0D2	1055	42	13588	3.06658	0.999998	0.171309	7.38984
GOTERM_BP_FAT	GO:0046651~lymphocyte proliferation	10	0.070141	0.00423956	SHB, ZBTB32, SLC11A1, P2RX7, RIPK2, MALT1, IMPDH1, IMPDH2, HELLS, ITGAM	1055	42	13588	3.06658	0.999998	0.171309	7.38984
GOTERM_BP_FAT	GO:0051607~defense response to virus	6	0.0420846	0.00432444	LYST, TICAM1, BNIP3, RSAD2, NLRP3, TLR7	1055	15	13588	5.15185	0.999999	0.172196	7.53238
GOTERM_BP_FAT	GO:0010035~response to inorganic substance	16	0.112226	0.00459045	XDH, PXDN, NUDT15, DDIT3, GLRX2, SOD2, ATP7A, SLC11A2, GPX1, NPC1, CCND1, P2RX7, ERCC6, MT2, MT1, TXNRD1	1055	92	13588	2.23993	0.999999	0.179502	7.97776
GOTERM_BP_FAT	GO:0009150~purine ribonucleotide metabolic process	19	0.133268	0.00462385	TCIRG1, FIGNL1, ATP6V1H, AMPD2, ATP6V1D, AMPD3, PFAS, NME6, ATP2B1, ATP7A, NME4, ATP6V1C1, ATP6V1A, ATP6V0E, NME3, ATP6V0D1, ATP6V0D2, IMPDH1, IMPDH2	1055	119	13588	2.05641	0.999999	0.178445	8.03355
GOTERM_BP_FAT	GO:0016310~phosphorylation	76	0.533071	0.00470944	CDK18, PRPF4B, PASK, TTK, AURKA, AURKB, FES, DMPK, PRKAR2B, MAP3K5, PKN3, MDFIC, PAK1, SIK1, ATP6V0D1, ATP6V0D2, IRAK2, PIK3CG, CDK1, SGK1, SGK3, PIK3CB, PIK3CD, PIM1, PRKCH, ATP6V1H, MYLK2, PBK, ATP6V1D, WEE1, PRKCC, DAPK1, OSM, ATP6V1C1, ATP6V1A, CCND1, MAP3K15, BAZ1B, BUB1B, RIPK2, LRRK2, GADD45B, LRRK1, MELK, NEK6, MAP4K2, MKNK2, CHEK1, ADRBK1, SRC, ATP6V0E, ERCC6, GNPTAB, SNRK, SPEG, CAMK2D,…	1055	718	13588	1.3633	1	0.179218	8.17633
GOTERM_BP_FAT	GO:0070661~leukocyte proliferation	10	0.070141	0.00500073	SHB, ZBTB32, SLC11A1, P2RX7, RIPK2, MALT1, IMPDH1, IMPDH2, HELLS, ITGAM	1055	43	13588	2.99526	1	0.186938	8.66074
GOTERM_BP_FAT	GO:0032943~mononuclear cell proliferation	10	0.070141	0.00500073	SHB, ZBTB32, SLC11A1, P2RX7, RIPK2, MALT1, IMPDH1, IMPDH2, HELLS, ITGAM	1055	43	13588	2.99526	1	0.186938	8.66074
GOTERM_BP_FAT	GO:0000302~response to reactive oxygen species	9	0.0631269	0.00545466	ATP7A, GPX1, PXDN, ERCC6, NUDT15, TXNRD1, DDIT3, GLRX2, SOD2	1055	36	13588	3.21991	1	0.199736	9.41078
GOTERM_BP_FAT	GO:0043487~regulation of RNA stability	6	0.0420846	0.0058935	ZFP36, ZFP36L2, SLC11A1, TNFRSF1B, BRF1, VEGFA	1055	16	13588	4.82986	1	0.211534	10.1304
GOTERM_BP_FAT	GO:0016311~dephosphorylation	21	0.147296	0.00613788	PDP1, NCEH1, PTPN5, PTPN23, DUSP10, ACP5, CDC25C, PTPRO, DUSP5, DUSP4, DUSP19, DUSP28, DUSP2, DUSP1, DUSP14, MTMR10, PTPLA, DUSP16, PPAP2A, DUSP8, DUSP6	1055	141	13588	1.91824	1	0.216808	10.5287
GOTERM_BP_FAT	GO:0042552~myelination	9	0.0631269	0.0064965	AMIGO1, CD9, EGR2, HEXB, PMP22, AFG3L2, GJC3, EIF2B4, MBP	1055	37	13588	3.13288	1	0.225415	11.1103
GOTERM_BP_FAT	GO:0006470~protein amino acid dephosphorylation	18	0.126254	0.0067175	PDP1, NCEH1, PTPN5, PTPN23, DUSP10, CDC25C, PTPRO, DUSP5, DUSP4, DUSP19, DUSP28, DUSP2, DUSP1, DUSP14, DUSP16, PPAP2A, DUSP8, DUSP6	1055	114	13588	2.03362	1	0.229599	11.4669
GOTERM_BP_FAT	GO:0046649~lymphocyte activation	26	0.182367	0.00682658	ZBTB32, ITGAM, SLC11A1, SHB, FAS, IMPDH1, IMPDH2, HELLS, SPN, BLNK, RAB27A, EGR1, EXO1, ICOSL, MSH2, PIK3CD, SYKB, MALT1, HS1BP3, WAS, ATP7A, P2RX7, LAT2, BCL2A1D, RIPK2, HDAC9	1055	191	13588	1.75325	1	0.230352	11.6425
GOTERM_BP_FAT	GO:0019228~regulation of action potential in neuron	10	0.070141	0.00683714	AMIGO1, CD9, PPARD, EGR2, HEXB, PMP22, AFG3L2, GJC3, EIF2B4, MBP	1055	45	13588	2.86214	1	0.2282	11.6594
GOTERM_BP_FAT	GO:0051348~negative regulation of transferase activity	11	0.0771551	0.00685535	SPRY2, DUSP19, HEXIM1, PKIG, DUSP16, FABP4, SPRED1, GADD45B, GADD45A, PDCD4, CLN8	1055	53	13588	2.67313	1	0.226317	11.6887
GOTERM_BP_FAT	GO:0002377~immunoglobulin production	8	0.0561128	0.00692443	EXO1, ICOSL, TNFSF13B, MSH3, MSH2, UNG, PMS2, FAS	1055	30	13588	3.43457	1	0.225937	11.7996
GOTERM_BP_FAT	GO:0001819~positive regulation of cytokine production	12	0.0841692	0.00754991	RAET1C, CD83, SLC11A1, P2RX7, TNF, MYD88, GATA3, TICAM1, RIPK2, NLRP3, TLR7, CD14, RAET1A	1055	62	13588	2.49283	1	0.241216	12.7981
GOTERM_BP_FAT	GO:0046519~sphingoid metabolic process	9	0.0631269	0.00768224	SGPL1, P2RX7, ST6GALNAC4, GLA, SGPP1, HEXB, CERK, PPAP2A, CLN8	1055	38	13588	3.05044	1	0.242422	13.0079
GOTERM_BP_FAT	GO:0048747~muscle fiber development	9	0.0631269	0.00768224	ALS2, GPX1, DNER, RCAN1, PAK1, AFG3L2, FLNC, LRP4, SNTA1	1055	38	13588	3.05044	1	0.242422	13.0079
GOTERM_BP_FAT	GO:0006824~cobalt ion transport	4	0.0280564	0.00778736	SLC11A2, MMGT2, MMGT1, TCN2	1055	6	13588	8.58641	1	0.24286	13.1743
GOTERM_BP_FAT	GO:0009156~ribonucleoside monophosphate biosynthetic process	6	0.0420846	0.00782387	AMPD2, IMPDH1, AMPD3, PRPS2, IMPDH2, PFAS	1055	17	13588	4.54575	1	0.241445	13.232
GOTERM_BP_FAT	GO:0010627~regulation of protein kinase cascade	22	0.15431	0.00854565	PPARD, TNF, LITAF, SYKB, ZEB2, CARD6, PDCD4, OSM, GPX1, SPRY2, ADRB2, ANKRD54, P2RX7, ERCC6, MYD88, MDFIC, SQSTM1, TICAM1, RIPK2, LTB, LTA, FGD4	1055	155	13588	1.82808	1	0.258107	14.3655
GOTERM_BP_FAT	GO:0051276~chromosome organization	46	0.322649	0.00871561	ING5, BNIP3, CBX2, CBX6, CBX5, NCAPH, TSPYL2, H2AFV, HJURP, PRMT6, H2AFX, ASF1B, CDCA5, TOP2A, HELLS, L3MBTL2, RBL2, SGOL2, MSH5, NASP, RBL1, SUV39H1, NUSAP1, BRCA2, WHSC1, HLTF, RAD54L, SMC2, NCAPD3, GSG2, NCAPD2, CENPH, EYA4, KDM2B, MAD2L1, BAZ1B, FANCD2, USP21, AKAP8, JMJD1C, CIT, SMC1A, HDAC9, SMARCA2, HDAC8, SUV420H1	1055	404	13588	1.46649	1	0.260019	14.6304
GOTERM_BP_FAT	GO:0048741~skeletal muscle fiber development	8	0.0561128	0.00999871	ALS2, GPX1, DNER, RCAN1, PAK1, AFG3L2, LRP4, SNTA1	1055	32	13588	3.21991	1	0.289572	16.6053
GOTERM_BP_FAT	GO:0019722~calcium-mediated signaling	6	0.0420846	0.0101531	LAT2, TNF, ALMS1, RCAN1, LTB, LTA	1055	18	13588	4.29321	1	0.290659	16.8399
GOTERM_BP_FAT	GO:0032755~positive regulation of interleukin-6 production	6	0.0420846	0.0101531	P2RX7, TNF, MYD88, TICAM1, RIPK2, TLR7	1055	18	13588	4.29321	1	0.290659	16.8399
GOTERM_BP_FAT	GO:0016447~somatic recombination of immunoglobulin gene segments	6	0.0420846	0.0101531	EXO1, ICOSL, MSH3, MSH2, UNG, PMS2	1055	18	13588	4.29321	1	0.290659	16.8399
GOTERM_BP_FAT	GO:0000070~mitotic sister chromatid segregation	6	0.0420846	0.0101531	MAD2L1, NUSAP1, AKAP8, CIT, CDCA5, NCAPD3	1055	18	13588	4.29321	1	0.290659	16.8399
GOTERM_BP_FAT	GO:0043122~regulation of I-kappaB kinase/NF-kappaB cascade	9	0.0631269	0.010532	TNF, MYD88, LITAF, SQSTM1, TICAM1, RIPK2, CARD6, LTB, LTA	1055	40	13588	2.89791	1	0.297053	17.4133
GOTERM_BP_FAT	GO:0006298~mismatch repair	5	0.0350705	0.0107523	EXO1, MSH3, MSH2, MSH5, PMS2	1055	12	13588	5.36651	1	0.299568	17.7449
GOTERM_BP_FAT	GO:0031663~lipopolysaccharide-mediated signaling pathway	5	0.0350705	0.0107523	IRAK2, MYD88, TICAM1, RIPK2, NFKBIA	1055	12	13588	5.36651	1	0.299568	17.7449
GOTERM_BP_FAT	GO:0010557~positive regulation of macromolecule biosynthetic process	57	0.399804	0.0108779	MEF2C, RFXANK, TLR7, IL10, TLR9, MYD88, MDFIC, GATA3, TICAM1, RARB, FAM129A, FOSL1, CCNA2, TOP2A, LTB, SPN, EGR1, ICOSL, EGR2, BRF1, SIX4, HMGA1, DDIT3, OSM, ADRB2, JUN, VEGFA, USP21, ING5, HMGB2, TNF, FOXM1, TCF7L2, SLC11A1, SORBS1, ZSCAN21, ETV1, MAML3, NFATC2, ETV5, PLAGL2, CEBPA, KLF6, CEBPB, MAML2, NR4A1, CREB5, SYKB, CENPK, SHOX2, DNA2, EAF1, CSRNP1, HIVEP3, PHF5A, KLF4, ARAP1	1055	530	13588	1.38517	1	0.299841	17.9335
GOTERM_BP_FAT	GO:0006323~DNA packaging	16	0.112226	0.0108902	SUV39H1, NUSAP1, SMC2, NCAPD3, NCAPD2, NCAPH, TSPYL2, H2AFV, HJURP, H2AFX, AKAP8, ASF1B, TOP2A, CDCA5, SMARCA2, HELLS	1055	101	13588	2.04034	1	0.297519	17.9519
GOTERM_BP_FAT	GO:0048534~hemopoietic or lymphoid organ development	34	0.238479	0.0108949	CSF3, ZBTB32, TNF, TIPARP, TTC7, NFKB2, SLC11A2, MFSD7B, DYRK3, FAS, LTB, LTA, HELLS, SPN, KIRREL3, CEBPA, EGR1, SGPL1, MSH2, MYO1E, KLF11, ROGDI, BRCA2, SYKB, MALT1, SIX4, HS1BP3, SOD2, HOXB3, ATP7A, BCL2A1D, ID2, VEGFA, HDAC9	1055	281	13588	1.55839	1	0.295062	17.9589
GOTERM_BP_FAT	GO:0060538~skeletal muscle organ development	13	0.0911833	0.0110767	ALS2, MEF2C, FGFRL1, MET, RCAN1, SIX4, AFG3L2, FLNB, GPX1, DNER, PAK1, LRP4, SNTA1	1055	74	13588	2.26264	1	0.29664	18.231
GOTERM_BP_FAT	GO:0000226~microtubule cytoskeleton organization	17	0.11924	0.011522	HAUS4, BBS4, KIF11, CROCC, PCNT, NUF2, NUSAP1, CENPE, BIRC5, ESPL1, BRCA1, TTLL3, BBS2, NDE1, FBXO5, STMN1, GADD45A	1055	111	13588	1.97255	1	0.304007	18.8937
GOTERM_BP_FAT	GO:0002250~adaptive immune response	14	0.0981974	0.0123045	EXO1, ICAM1, ICOSL, MSH2, C3, NFKB2, FCGR1, SLC11A1, MYD88, FCGR2B, LYST, VEGFA, FAS, RAB27A	1055	84	13588	2.1466	1	0.318398	20.0461
GOTERM_BP_FAT	GO:0043405~regulation of MAP kinase activity	14	0.0981974	0.0123045	MET, SYKB, ZEB2, PDCD4, SPRY2, DUSP19, P2RX7, MAP3K5, ERCC6, MDFIC, DUSP16, SPRED1, CEACAM1, FGD4	1055	84	13588	2.1466	1	0.318398	20.0461
GOTERM_BP_FAT	GO:0002460~adaptive immune response based on somatic recombination of immune receptors built from immunoglobulin superfamily domains	14	0.0981974	0.0123045	EXO1, ICAM1, ICOSL, MSH2, C3, NFKB2, FCGR1, SLC11A1, MYD88, FCGR2B, LYST, VEGFA, FAS, RAB27A	1055	84	13588	2.1466	1	0.318398	20.0461
GOTERM_BP_FAT	GO:0007010~cytoskeleton organization	38	0.266536	0.0123291	HAUS4, BBS4, LIMA1, PDGFB, PDGFA, CROCC, DAAM1, TTLL3, PRR5, NDE1, SORBS1, AVIL, FBXO5, AGAP2, INF2, KIF11, ARHGEF18, PCNT, NUF2, NUSAP1, ACTN1, BIRC5, CENPE, ESPL1, CSRP1, WAS, BRCA1, NCKAP1, BBS2, CDC42BPG, TAGLN, LASP1, FHOD3, STMN1, CLN8, GADD45A, FHOD1, ARHGAP10	1055	326	13588	1.50131	1	0.316329	20.0821
GOTERM_BP_FAT	GO:0009891~positive regulation of biosynthetic process	59	0.413832	0.0127974	MEF2C, RFXANK, TLR7, IL10, TLR9, RAET1A, RAET1C, MYD88, MDFIC, GATA3, TICAM1, RARB, FAM129A, FOSL1, LTB, CCNA2, TOP2A, SPN, EGR1, ICOSL, EGR2, BRF1, SIX4, HMGA1, DDIT3, OSM, ADRB2, JUN, VEGFA, USP21, ING5, HMGB2, TNF, FOXM1, TCF7L2, SLC11A1, SORBS1, ZSCAN21, ETV1, MAML3, NFATC2, ETV5, PLAGL2, CEBPA, KLF6, CEBPB, MAML2, NR4A1, CREB5, SYKB, CENPK, SOD2, SHOX2, DNA2, EAF1, CSRNP1, HIVEP3, PHF5A, KLF…	1055	557	13588	1.36427	1	0.323583	20.764
GOTERM_BP_FAT	GO:0002456~T cell mediated immunity	4	0.0280564	0.0128469	ICAM1, SLC11A1, LYST, RAB27A	1055	7	13588	7.35978	1	0.322033	20.8358
GOTERM_BP_FAT	GO:0002224~toll-like receptor signaling pathway	4	0.0280564	0.0128469	MYD88, TICAM1, RIPK2, NFKBIA	1055	7	13588	7.35978	1	0.322033	20.8358
GOTERM_BP_FAT	GO:0007076~mitotic chromosome condensation	4	0.0280564	0.0128469	NUSAP1, AKAP8, CDCA5, NCAPD3	1055	7	13588	7.35978	1	0.322033	20.8358
GOTERM_BP_FAT	GO:0007098~centrosome cycle	4	0.0280564	0.0128469	NDE1, KIF11, GADD45A, BRCA1	1055	7	13588	7.35978	1	0.322033	20.8358
GOTERM_BP_FAT	GO:0000819~sister chromatid segregation	6	0.0420846	0.0129163	MAD2L1, NUSAP1, AKAP8, CIT, CDCA5, NCAPD3	1055	19	13588	4.06725	1	0.320917	20.9363
GOTERM_BP_FAT	GO:0009161~ribonucleoside monophosphate metabolic process	6	0.0420846	0.0129163	AMPD2, IMPDH1, AMPD3, PRPS2, IMPDH2, PFAS	1055	19	13588	4.06725	1	0.320917	20.9363
GOTERM_BP_FAT	GO:0006261~DNA-dependent DNA replication	8	0.0561128	0.0139632	CCNE2, PRIM1, DNA2, POLE2, TIPIN, BRCA2, MCM6, RAD51	1055	34	13588	3.0305	1	0.339406	22.4379
GOTERM_BP_FAT	GO:0042127~regulation of cell proliferation	57	0.399804	0.0142727	SAT1, PPARD, PTGS2, PDGFB, MARCKSL1, PDGFA, E2F7, FGFRL1, IL10, SLFN2, CXCL10, SPRY2, MYD88, PTGES, GM15645, GATA3, HMOX1, TICAM1, SERPINE1, NOS2, RARB, LTB, LTA, SPN, ICOSL, PTGER2, MYCN, VEGFC, TNS3, ADRB2, TNFSF13B, JUN, GRN, VEGFA, TGIF1, RIPK2, SMARCA2, TNF, CCL2, FOXM1, TIPIN, NFKBIA, BCL2L1, CD9, TRAF5, CEBPA, COL18A1, ODC1, CENPF, ROGDI, SYKB, SOD2, SHOX2, FCGR2B, CD274, FABP4, KLF4, PLAU	1055	538	13588	1.36457	1	0.342871	22.8767
GOTERM_BP_FAT	GO:0000724~double-strand break repair via homologous recombination	5	0.0350705	0.0145924	BRCA2, RAD54B, H2AFX, RAD54L, RAD51	1055	13	13588	4.9537	1	0.34645	23.3274
GOTERM_BP_FAT	GO:0009168~purine ribonucleoside monophosphate biosynthetic process	5	0.0350705	0.0145924	AMPD2, IMPDH1, AMPD3, IMPDH2, PFAS	1055	13	13588	4.9537	1	0.34645	23.3274
GOTERM_BP_FAT	GO:0000725~recombinational repair	5	0.0350705	0.0145924	BRCA2, RAD54B, H2AFX, RAD54L, RAD51	1055	13	13588	4.9537	1	0.34645	23.3274
GOTERM_BP_FAT	GO:0043488~regulation of mRNA stability	5	0.0350705	0.0145924	ZFP36, ZFP36L2, SLC11A1, BRF1, VEGFA	1055	13	13588	4.9537	1	0.34645	23.3274
GOTERM_BP_FAT	GO:0009127~purine nucleoside monophosphate biosynthetic process	5	0.0350705	0.0145924	AMPD2, IMPDH1, AMPD3, IMPDH2, PFAS	1055	13	13588	4.9537	1	0.34645	23.3274
GOTERM_BP_FAT	GO:0030030~cell projection organization	37	0.259522	0.0146238	ALS2, BBS4, PLXNA3, LIMA1, PDGFB, PDGFA, CROCC, KLC3, L1CAM, SCARF1, TTLL3, ALCAM, SLC11A2, SEMA5A, ETV1, PAK1, SS18L1, FGD4, EGR2, MYO6, STX2, BAIAP2, PCNT, ALMS1, CELSR3, NUP85, AFG3L2, NCKAP1, AMIGO1, ATP7A, BBS2, P2RX7, ITGA6, ALKBH1, STMN1, CIT, APBB2	1055	319	13588	1.49387	1	0.344469	23.3715
GOTERM_BP_FAT	GO:0033673~negative regulation of kinase activity	10	0.070141	0.0154893	SPRY2, DUSP19, HEXIM1, PKIG, DUSP16, FABP4, SPRED1, GADD45B, GADD45A, PDCD4	1055	51	13588	2.52542	1	0.358147	24.5787
GOTERM_BP_FAT	GO:0006469~negative regulation of protein kinase activity	10	0.070141	0.0154893	SPRY2, DUSP19, HEXIM1, PKIG, DUSP16, FABP4, SPRED1, GADD45B, GADD45A, PDCD4	1055	51	13588	2.52542	1	0.358147	24.5787
GOTERM_BP_FAT	GO:0031328~positive regulation of cellular biosynthetic process	58	0.406818	0.015681	MEF2C, RFXANK, TLR7, TLR9, RAET1A, RAET1C, MYD88, MDFIC, GATA3, TICAM1, RARB, FAM129A, FOSL1, CCNA2, TOP2A, LTB, SPN, EGR1, ICOSL, EGR2, BRF1, SIX4, HMGA1, DDIT3, OSM, ADRB2, JUN, VEGFA, USP21, ING5, HMGB2, TNF, FOXM1, TCF7L2, SLC11A1, SORBS1, ZSCAN21, ETV1, MAML3, NFATC2, ETV5, PLAGL2, CEBPA, KLF6, CEBPB, MAML2, NR4A1, CREB5, SYKB, CENPK, SOD2, SHOX2, DNA2, EAF1, CSRNP1, HIVEP3, PHF5A, KLF4, ARA…	1055	552	13588	1.35329	1	0.359076	24.8436
GOTERM_BP_FAT	GO:0016445~somatic diversification of immunoglobulins	6	0.0420846	0.0161457	EXO1, ICOSL, MSH3, MSH2, UNG, PMS2	1055	20	13588	3.86389	1	0.364924	25.4823
GOTERM_BP_FAT	GO:0007127~meiosis I	8	0.0561128	0.0163177	FANCD2, MSH5, CKS2, FBXO5, ESPL1, TOPBP1, RAD51, TRIP13	1055	35	13588	2.94391	1	0.365418	25.7172
GOTERM_BP_FAT	GO:0060586~multicellular organismal iron ion homeostasis	3	0.0210423	0.0171038	SLC11A2, SLC11A1, HFE	1055	3	13588	12.8796	1	0.376663	26.7826
GOTERM_BP_FAT	GO:0010744~positive regulation of foam cell differentiation	3	0.0210423	0.0171038	LPL, CD36, MSR1	1055	3	13588	12.8796	1	0.376663	26.7826
GOTERM_BP_FAT	GO:0010273~detoxification of copper ion	3	0.0210423	0.0171038	ATP7A, MT2, MT1	1055	3	13588	12.8796	1	0.376663	26.7826
GOTERM_BP_FAT	GO:0015992~proton transport	10	0.070141	0.0174825	TCIRG1, SLC11A2, ATP6V1C1, ATP6V1A, ATP6V0E, NNT, ATP6V1H, ATP6V0D1, ATP6V1D, ATP6V0D2	1055	52	13588	2.47685	1	0.38059	27.2907
GOTERM_BP_FAT	GO:0044271~nitrogen compound biosynthetic process	35	0.245493	0.0179548	MOCOS, DTYMK, ASL, PFAS, ATP2B1, SLC11A2, TYMS, ALAS1, ATP6V0E, GM15645, GATA3, NOS2, ATP6V0D1, PTS, ATP6V0D2, IMPDH1, IMPDH2, CEBPA, TCIRG1, ODC1, MAT2A, PADI2, ATP6V1H, AMPD2, ATP6V1D, AMPD3, NME6, ATP6V1C1, ATP7A, NME4, P2RX4, PYCR1, ATP6V1A, NME3, RRM2, PRPS2	1055	302	13588	1.49267	1	0.386005	27.9198
GOTERM_BP_FAT	GO:0000041~transition metal ion transport	12	0.0841692	0.0183047	ATP7A, SLC11A2, SLC11A1, MMGT2, MMGT1, FTL1, SFXN2, CP, TCN2, SLC31A2, SLC40A1, SFXN5	1055	70	13588	2.20794	1	0.389253	28.3823
GOTERM_BP_FAT	GO:0006672~ceramide metabolic process	8	0.0561128	0.0189398	SGPL1, P2RX7, ST6GALNAC4, GLA, HEXB, CERK, PPAP2A, CLN8	1055	36	13588	2.86214	1	0.397088	29.215
GOTERM_BP_FAT	GO:0007159~leukocyte adhesion	5	0.0350705	0.0191984	ICAM1, ITGA5, L1CAM, ITGA4, ITGAM	1055	14	13588	4.59986	1	0.39867	29.5513
GOTERM_BP_FAT	GO:0043954~cellular component maintenance	5	0.0350705	0.0191984	BBS4, BBS2, ERCC6, NEAT1, CLN8	1055	14	13588	4.59986	1	0.39867	29.5513
GOTERM_BP_FAT	GO:0006825~copper ion transport	5	0.0350705	0.0191984	ATP7A, MMGT2, MMGT1, CP, SLC31A2	1055	14	13588	4.59986	1	0.39867	29.5513
GOTERM_BP_FAT	GO:0006818~hydrogen transport	10	0.070141	0.0196562	TCIRG1, SLC11A2, ATP6V1C1, ATP6V1A, ATP6V0E, NNT, ATP6V1H, ATP6V0D1, ATP6V1D, ATP6V0D2	1055	53	13588	2.43012	1	0.403386	30.1433
GOTERM_BP_FAT	GO:0060322~head development	6	0.0420846	0.0198705	SGPL1, ZFAND5, CSRNP1, MFSD7B, TIPARP, ITGA4	1055	21	13588	3.67989	1	0.404182	30.4186
GOTERM_BP_FAT	GO:0043506~regulation of JUN kinase activity	6	0.0420846	0.0198705	ERCC6, MDFIC, SYKB, ZEB2, PDCD4, FGD4	1055	21	13588	3.67989	1	0.404182	30.4186
GOTERM_BP_FAT	GO:0030097~hemopoiesis	30	0.210423	0.0199366	CSF3, ZBTB32, TNF, TIPARP, TTC7, SLC11A2, MFSD7B, DYRK3, FAS, HELLS, SPN, KIRREL3, CEBPA, EGR1, SGPL1, MSH2, MYO1E, KLF11, BRCA2, ROGDI, SYKB, MALT1, HS1BP3, SOD2, HOXB3, ATP7A, BCL2A1D, ID2, VEGFA, HDAC9	1055	251	13588	1.5394	1	0.402659	30.5034
GOTERM_BP_FAT	GO:0048871~multicellular organismal homeostasis	12	0.0841692	0.0201946	XDH, SLC11A2, BBS4, SLC11A1, GPX1, ADRB2, P2RX7, LIPA, VEGFA, ACP5, HFE, ILDR2	1055	71	13588	2.17684	1	0.404126	30.8333
GOTERM_BP_FAT	GO:0010608~posttranscriptional regulation of gene expression	20	0.140282	0.020332	ZFP36, NCBP2, BRF1, TNF, CCDC88C, NANOS1, MKNK2, IGF2BP2, NCKAP1, SLC11A1, ZFP36L2, TRNAU1AP, TNFRSF1B, DGCR8, CLP1, VEGFA, APBB2, FAM129A, PPP1R15A, EIF2C3	1055	148	13588	1.74049	1	0.403721	31.0083
GOTERM_BP_FAT	GO:0006935~chemotaxis	16	0.112226	0.0209328	NRP2, C3AR1, CCL3, PLXNA3, CCL2, CYSLTR1, CXCL2, CCL9, NUP85, CCL4, ITGAM, CXCL10, LYST, CX3CR1, CMTM7, CMTM3	1055	109	13588	1.89059	1	0.41033	31.7688
GOTERM_BP_FAT	GO:0042330~taxis	16	0.112226	0.0209328	NRP2, C3AR1, CCL3, PLXNA3, CCL2, CYSLTR1, CXCL2, CCL9, NUP85, CCL4, ITGAM, CXCL10, LYST, CX3CR1, CMTM7, CMTM3	1055	109	13588	1.89059	1	0.41033	31.7688
GOTERM_BP_FAT	GO:0046328~regulation of JNK cascade	9	0.0631269	0.0209824	TNF, MYD88, ERCC6, MDFIC, RIPK2, SYKB, ZEB2, PDCD4, FGD4	1055	45	13588	2.57592	1	0.408576	31.8313
GOTERM_BP_FAT	GO:0042391~regulation of membrane potential	17	0.11924	0.02136	TRPM4, PPARD, EGR2, HEXB, BNIP3, AFG3L2, GJC3, GCLM, MBP, DMPK, SOD2, AMIGO1, P2RX4, CD9, P2RX7, PMP22, EIF2B4	1055	119	13588	1.83995	1	0.411709	32.3048
GOTERM_BP_FAT	GO:0009636~response to toxin	7	0.0490987	0.0217631	ATP7A, GPX1, ERCC6, MT2, EPHX1, MT1, FAS	1055	29	13588	3.10887	1	0.415149	32.8069
GOTERM_BP_FAT	GO:0015986~ATP synthesis coupled proton transport	8	0.0561128	0.0218433	TCIRG1, ATP6V1C1, ATP6V1A, ATP6V0E, ATP6V1H, ATP6V0D1, ATP6V1D, ATP6V0D2	1055	37	13588	2.78478	1	0.413856	32.9063
GOTERM_BP_FAT	GO:0015985~energy coupled proton transport, down electrochemical gradient	8	0.0561128	0.0218433	TCIRG1, ATP6V1C1, ATP6V1A, ATP6V0E, ATP6V1H, ATP6V0D1, ATP6V1D, ATP6V0D2	1055	37	13588	2.78478	1	0.413856	32.9063
GOTERM_BP_FAT	GO:0001508~regulation of action potential	10	0.070141	0.0220188	AMIGO1, CD9, PPARD, EGR2, HEXB, PMP22, AFG3L2, GJC3, EIF2B4, MBP	1055	54	13588	2.38511	1	0.413953	33.1235
GOTERM_BP_FAT	GO:0007519~skeletal muscle tissue development	12	0.0841692	0.0222247	MEF2C, ALS2, GPX1, DNER, MET, RCAN1, PAK1, SIX4, AFG3L2, FLNB, LRP4, SNTA1	1055	72	13588	2.1466	1	0.414483	33.3775
GOTERM_BP_FAT	GO:0051051~negative regulation of transport	12	0.0841692	0.0222247	OSM, ADRB2, TNF, HMOX1, PKIG, NEDD4L, DPH3, PEA15A, NLRP3, LTB, LTA, BARD1	1055	72	13588	2.1466	1	0.414483	33.3775
GOTERM_BP_FAT	GO:0070302~regulation of stress-activated protein kinase signaling pathway	9	0.0631269	0.0237304	TNF, MYD88, ERCC6, MDFIC, RIPK2, SYKB, ZEB2, PDCD4, FGD4	1055	46	13588	2.51993	1	0.433113	35.2072
GOTERM_BP_FAT	GO:0034599~cellular response to oxidative stress	6	0.0420846	0.0241159	ATP7A, PYCR1, GPX1, PXDN, TXNRD1, SOD2	1055	22	13588	3.51262	1	0.43592	35.6679
GOTERM_BP_FAT	GO:0016444~somatic cell DNA recombination	6	0.0420846	0.0241159	EXO1, ICOSL, MSH3, MSH2, UNG, PMS2	1055	22	13588	3.51262	1	0.43592	35.6679
GOTERM_BP_FAT	GO:0002562~somatic diversification of immune receptors via germline recombination within a single locus	6	0.0420846	0.0241159	EXO1, ICOSL, MSH3, MSH2, UNG, PMS2	1055	22	13588	3.51262	1	0.43592	35.6679
GOTERM_BP_FAT	GO:0009306~protein secretion	6	0.0420846	0.0241159	PLEK, TNFSF13B, GNPTAB, LYST, NLRP3, CXCL10	1055	22	13588	3.51262	1	0.43592	35.6679
GOTERM_BP_FAT	GO:0050728~negative regulation of inflammatory response	6	0.0420846	0.0241159	ZFP36, GPX1, ADRB2, TNFRSF1B, FCGR2B, SPN	1055	22	13588	3.51262	1	0.43592	35.6679
GOTERM_BP_FAT	GO:0051785~positive regulation of nuclear division	5	0.0350705	0.0246071	TNF, NUSAP1, CENPE, LTB, LTA	1055	15	13588	4.29321	1	0.440087	36.2506
GOTERM_BP_FAT	GO:0045840~positive regulation of mitosis	5	0.0350705	0.0246071	TNF, NUSAP1, CENPE, LTB, LTA	1055	15	13588	4.29321	1	0.440087	36.2506
GOTERM_BP_FAT	GO:0009167~purine ribonucleoside monophosphate metabolic process	5	0.0350705	0.0246071	AMPD2, IMPDH1, AMPD3, IMPDH2, PFAS	1055	15	13588	4.29321	1	0.440087	36.2506
GOTERM_BP_FAT	GO:0009126~purine nucleoside monophosphate metabolic process	5	0.0350705	0.0246071	AMPD2, IMPDH1, AMPD3, IMPDH2, PFAS	1055	15	13588	4.29321	1	0.440087	36.2506
GOTERM_BP_FAT	GO:0002028~regulation of sodium ion transport	5	0.0350705	0.0246071	ADRB2, SGK1, SLC8A1, NEDD4L, DMPK	1055	15	13588	4.29321	1	0.440087	36.2506
GOTERM_BP_FAT	GO:0042035~regulation of cytokine biosynthetic process	11	0.0771551	0.0247241	ICOSL, MYD88, CEBPB, GATA3, RNF128, TICAM1, SYKB, TLR7, LTB, SPN, TLR9	1055	64	13588	2.21368	1	0.439215	36.3886
GOTERM_BP_FAT	GO:0032496~response to lipopolysaccharide	8	0.0561128	0.0250409	SLC11A1, P2RX7, MYD88, TICAM1, RIPK2, NFKBIA, IRG1, CD14	1055	38	13588	2.7115	1	0.440988	36.761
GOTERM_BP_FAT	GO:0042060~wound healing	16	0.112226	0.0261119	DCBLD2, KLF6, PPARD, PLEK, PIK3CB, MST1, NINJ1, ANXA5, GPX1, SLC11A1, PROCR, LYST, TFPI, SERPIND1, PROS1, RAB27A	1055	112	13588	1.83995	1	0.452465	38.0045
GOTERM_BP_FAT	GO:0006954~inflammatory response	27	0.189381	0.026417	CCL3, CCL2, TNF, C3, CXCL2, CCL4, TLR7, TLR9, CXCL10, CFP, SLC11A1, TNFRSF1B, MYD88, TICAM1, NOS2, LTA, NFKBIZ, LIPA, TLR13, NLRP3, FCGR1, CD180, P2RX7, STAB1, HDAC9, IGFBP4, CD14	1055	225	13588	1.54555	1	0.453933	38.3546
GOTERM_BP_FAT	GO:0048771~tissue remodeling	9	0.0631269	0.0267212	MEF2C, ATP7A, XDH, ADRB2, LIPA, VEGFA, ACP5, NOS2, ITGA4	1055	47	13588	2.46631	1	0.455365	38.7017
GOTERM_BP_FAT	GO:0007264~small GTPase mediated signal transduction	30	0.210423	0.0276728	RASGEF1B, RRAD, RFXANK, IQGAP1, RASGRP3, TIAM1, HMOX1, RAB23, RAPGEF5, RHOB, RHOC, RHOD, ARL5C, RAB20, ARL5B, AGAP2, RHOF, RAB27A, RHEBL1, ARHGEF18, BAIAP2, RALGDS, FARP2, SDCBP, RAB15, RAP1B, RAB39, LRRK2, LRRK1, BCAR3	1055	258	13588	1.49763	1	0.464768	39.7756
GOTERM_BP_FAT	GO:0009165~nucleotide biosynthetic process	22	0.15431	0.0284209	TCIRG1, DTYMK, ATP6V1H, AMPD2, ATP6V1D, AMPD3, PFAS, NME6, ATP2B1, ATP6V1C1, ATP7A, NME4, TYMS, ATP6V1A, ATP6V0E, NME3, RRM2, ATP6V0D1, ATP6V0D2, IMPDH1, PRPS2, IMPDH2	1055	174	13588	1.62846	1	0.471447	40.6075
GOTERM_BP_FAT	GO:0016358~dendrite development	8	0.0561128	0.0285447	ATP7A, SLC11A2, BBS4, MYO6, PAK1, CIT, SCARF1, SS18L1	1055	39	13588	2.64197	1	0.470535	40.7441
GOTERM_BP_FAT	GO:0006468~protein amino acid phosphorylation	64	0.448902	0.0288116	CDK18, PRPF4B, PASK, TTK, AURKA, AURKB, FES, DMPK, PRKAR2B, MAP3K5, PKN3, MDFIC, PAK1, SIK1, PIK3CG, IRAK2, CDK1, SGK1, SGK3, PIM1, MYLK2, PRKCH, PBK, PRKCC, WEE1, DAPK1, OSM, CCND1, MAP3K15, BAZ1B, BUB1B, RIPK2, LRRK2, GADD45B, LRRK1, MELK, NEK6, MKNK2, MAP4K2, CHEK1, ADRBK1, SRC, ERCC6, SNRK, SPEG, CAMK2D, DYRK3, CSF1R, FGD4, TAOK2, MET, SYKB, EPHA2, GSG2, CCNB1, IKBKE, CDC42BPG, P2RX7, PLK3, P…	1055	640	13588	1.28796	1	0.471335	41.0376
GOTERM_BP_FAT	GO:0048008~platelet-derived growth factor receptor signaling pathway	6	0.0420846	0.0289034	SGPL1, ZFAND5, CSRNP1, MYO1E, TIPARP, SRC	1055	23	13588	3.3599	1	0.47006	41.1382
GOTERM_BP_FAT	GO:0002263~cell activation during immune response	7	0.0490987	0.0295803	ATP7A, SLC11A1, SBNO2, LAT2, TICAM1, CX3CR1, RAB27A	1055	31	13588	2.9083	1	0.475637	41.8752
GOTERM_BP_FAT	GO:0002366~leukocyte activation during immune response	7	0.0490987	0.0295803	ATP7A, SLC11A1, SBNO2, LAT2, TICAM1, CX3CR1, RAB27A	1055	31	13588	2.9083	1	0.475637	41.8752
GOTERM_BP_FAT	GO:0045860~positive regulation of protein kinase activity	17	0.11924	0.0301411	ALS2, IRAK2, MET, SYKB, ZEB2, CENPE, DGKA, SLC11A1, MAP3K5, P2RX7, ERCC6, MDFIC, CERK, GADD45B, AGAP2, CEACAM1, FGD4	1055	124	13588	1.76575	1	0.479758	42.4792
GOTERM_BP_FAT	GO:0007050~cell cycle arrest	10	0.070141	0.0303168	GAS2L3, MSH2, 4632434I11RIK, GAS2, SKIL, PMP22, APBB2, SESN1, GADD45A, DDIT3	1055	57	13588	2.25958	1	0.479429	42.6672
GOTERM_BP_FAT	GO:0050727~regulation of inflammatory response	10	0.070141	0.0303168	ZFP36, GPX1, SBNO2, ADRB2, TNFRSF1B, FCGR2B, C3, FABP4, FCGR1, SPN	1055	57	13588	2.25958	1	0.479429	42.6672
GOTERM_BP_FAT	GO:0051056~regulation of small GTPase mediated signal transduction	27	0.189381	0.0305246	ALS2, FGD2, ABR, ARHGEF18, SIPA1, RASGEF1B, ECT2, ARHGEF10, RALGDS, IQGAP1, DNMBP, FARP2, RASAL2, PLEKHG3, SPRY2, RASAL1, SMAP2, ACAP3, TIAM2, RASGRP3, TIAM1, TBC1D14, RAPGEF5, AGAP2, ARAP1, FGD4, TBC1D2	1055	228	13588	1.52522	1	0.479466	42.8888
GOTERM_BP_FAT	GO:0050801~ion homeostasis	33	0.231465	0.0307282	PPARD, GNA15, CCL2, FTL1, SLC9A6, HEXB, BNIP3, HFE, TTC7, GCLM, GJC3, MBP, DMPK, SLC11A2, SLC11A1, CD9, APOE, MT2, MT1, HRC, EIF2B4, TRPM4, SGK1, SLC8A1, EGR2, PIK3CB, AFG3L2, SOD2, AMIGO1, ATP7A, P2RX4, P2RX7, PMP22	1055	293	13588	1.45061	1	0.479457	43.1051
GOTERM_BP_FAT	GO:0001836~release of cytochrome c from mitochondria	5	0.0350705	0.0308449	ATP7A, BID, CASP7, BCL2L1, SOD2	1055	16	13588	4.02488	1	0.478479	43.2288
GOTERM_BP_FAT	GO:0043507~positive regulation of JUN kinase activity	5	0.0350705	0.0308449	ERCC6, MDFIC, SYKB, ZEB2, FGD4	1055	16	13588	4.02488	1	0.478479	43.2288
GOTERM_BP_FAT	GO:0009615~response to virus	12	0.0841692	0.0318518	LCN2, MYD88, ISG15, LYST, TICAM1, BNIP3, RSAD2, OAS1A, NLRP3, TLR7, POLR3E, TLR9	1055	76	13588	2.03362	1	0.487328	44.2852
GOTERM_BP_FAT	GO:0002449~lymphocyte mediated immunity	12	0.0841692	0.0318518	EXO1, ICAM1, SLC11A1, ICOSL, MYD88, FCGR2B, MSH2, C3, LYST, FAS, FCGR1, RAB27A	1055	76	13588	2.03362	1	0.487328	44.2852
GOTERM_BP_FAT	GO:0009141~nucleoside triphosphate metabolic process	16	0.112226	0.0321884	TCIRG1, FIGNL1, NUDT15, ATP6V1H, ATP6V1D, NME6, ATP7A, NME4, ATP6V1C1, ATP2B1, ATP6V1A, ATP6V0E, NME3, ATP6V0D1, ATP6V0D2, DUT	1055	115	13588	1.79195	1	0.488713	44.6342
GOTERM_BP_FAT	GO:0016477~cell migration	28	0.196395	0.032417	NRP2, ZFAND5, PPARD, TNF, PDGFB, CXCL2, ZEB2, ITGAM, SRC, GPX1, NDE1, GAB2, SGPL1, MET, NUP85, SIX4, ITGA4, NCKAP1, TNS3, SYNE2, ITGA6, LYST, VEGFA, CX3CR1, ALKBH1, LAMC1, APBB2, PLAU	1055	240	13588	1.50262	1	0.488917	44.87
GOTERM_BP_FAT	GO:0010743~regulation of foam cell differentiation	3	0.0210423	0.0324537	LPL, CD36, MSR1	1055	4	13588	9.65972	1	0.487063	44.9078
GOTERM_BP_FAT	GO:0002281~macrophage activation during immune response	3	0.0210423	0.0324537	SBNO2, TICAM1, CX3CR1	1055	4	13588	9.65972	1	0.487063	44.9078
GOTERM_BP_FAT	GO:0048514~blood vessel morphogenesis	24	0.168338	0.0334141	COL18A1, MEF2C, SGPL1, PDGFA, FOXM1, MYO1E, TIPARP, ITGA4, FZD5, JUNB, EPHA2, SEMA5A, ATP7A, GPX1, VEGFC, SHB, APOE, HMOX1, ITGAV, VEGFA, RHOB, NOS2, PLXND1, TNFAIP2	1055	198	13588	1.56117	1	0.495018	45.8876
GOTERM_BP_FAT	GO:0002237~response to molecule of bacterial origin	9	0.0631269	0.0334671	SLC11A1, P2RX7, MYD88, TICAM1, RIPK2, NFKBIA, MALT1, IRG1, CD14	1055	49	13588	2.36564	1	0.493342	45.9412
GOTERM_BP_FAT	GO:0008284~positive regulation of cell proliferation	32	0.224451	0.0337516	PPARD, CCL2, TNF, PDGFB, MARCKSL1, PDGFA, FOXM1, TIPIN, BCL2L1, CXCL10, MYD88, GM15645, TICAM1, TRAF5, LTA, SPN, COL18A1, ODC1, ICOSL, CENPF, ROGDI, SYKB, MYCN, SHOX2, TNS3, VEGFC, ADRB2, TNFSF13B, GRN, VEGFA, RIPK2, FABP4, TGIF1	1055	284	13588	1.45122	1	0.494094	46.228
GOTERM_BP_FAT	GO:0032675~regulation of interleukin-6 production	7	0.0490987	0.0340991	P2RX7, TNF, MYD88, CEBPB, TICAM1, RIPK2, TLR7	1055	32	13588	2.81742	1	0.495485	46.5764
GOTERM_BP_FAT	GO:0007254~JNK cascade	7	0.0490987	0.0340991	DUSP19, TNF, MYD88, ERCC6, MDFIC, SYKB, FGD4	1055	32	13588	2.81742	1	0.495485	46.5764
GOTERM_BP_FAT	GO:0006826~iron ion transport	7	0.0490987	0.0340991	SLC11A2, SLC11A1, MMGT1, FTL1, SFXN2, SLC40A1, SFXN5	1055	32	13588	2.81742	1	0.495485	46.5764
GOTERM_BP_FAT	GO:0002200~somatic diversification of immune receptors	6	0.0420846	0.0342507	EXO1, ICOSL, MSH3, MSH2, UNG, PMS2	1055	24	13588	3.21991	1	0.494852	46.7277
GOTERM_BP_FAT	GO:0042542~response to hydrogen peroxide	6	0.0420846	0.0342507	GPX1, PXDN, TXNRD1, DDIT3, GLRX2, SOD2	1055	24	13588	3.21991	1	0.494852	46.7277
GOTERM_BP_FAT	GO:0009144~purine nucleoside triphosphate metabolic process	15	0.105211	0.0343095	TCIRG1, FIGNL1, NUDT15, ATP6V1H, ATP6V1D, NME6, ATP7A, NME4, ATP6V1C1, ATP2B1, ATP6V1A, ATP6V0E, NME3, ATP6V0D1, ATP6V0D2	1055	106	13588	1.82259	1	0.493279	46.7863
GOTERM_BP_FAT	GO:0042110~T cell activation	16	0.112226	0.0344267	EGR1, ZBTB32, ICOSL, SYKB, MALT1, HS1BP3, WAS, ITGAM, ATP7A, SLC11A1, BCL2A1D, P2RX7, RIPK2, FAS, SPN, RAB27A	1055	116	13588	1.7765	1	0.492315	46.9029
GOTERM_BP_FAT	GO:0006164~purine nucleotide biosynthetic process	18	0.126254	0.0361483	TCIRG1, ATP6V1H, AMPD2, ATP6V1D, AMPD3, PFAS, NME6, ATP2B1, ATP7A, NME4, ATP6V1C1, ATP6V1A, ATP6V0E, NME3, ATP6V0D1, ATP6V0D2, IMPDH1, IMPDH2	1055	137	13588	1.69221	1	0.507372	48.5878
GOTERM_BP_FAT	GO:0045087~innate immune response	15	0.105211	0.0367739	IL18RAP, C3, TLR13, MALT1, FCGR1, TLR7, CD180, POLR3E, TLR9, CFP, SLC11A1, TMEM173, MYD88, DHX58, RAB27A	1055	107	13588	1.80555	1	0.511315	49.1874
GOTERM_BP_FAT	GO:0042692~muscle cell differentiation	16	0.112226	0.0367758	MEF2C, ALS2, MET, RCAN1, CBY1, NEO1, AFG3L2, FLNC, GPX1, DNER, SEMA4C, RARB, PAK1, IFRD1, LRP4, SNTA1	1055	117	13588	1.76132	1	0.509183	49.1893
GOTERM_BP_FAT	GO:0051090~regulation of transcription factor activity	10	0.070141	0.036929	IRAK2, TNF, MYD88, HMOX1, TICAM1, RIPK2, NFKBIA, MALT1, NLRP3, DDIT3	1055	59	13588	2.18299	1	0.508526	49.3351
GOTERM_BP_FAT	GO:0042116~macrophage activation	4	0.0280564	0.0369573	SLC11A1, SBNO2, TICAM1, CX3CR1	1055	10	13588	5.15185	1	0.506678	49.362
GOTERM_BP_FAT	GO:0032890~regulation of organic acid transport	4	0.0280564	0.0369573	P2RX7, TNF, LTB, LTA	1055	10	13588	5.15185	1	0.506678	49.362
GOTERM_BP_FAT	GO:0010466~negative regulation of peptidase activity	4	0.0280564	0.0369573	CFLAR, BCL2A1D, NR4A1, BIRC5	1055	10	13588	5.15185	1	0.506678	49.362
GOTERM_BP_FAT	GO:0043154~negative regulation of caspase activity	4	0.0280564	0.0369573	CFLAR, BCL2A1D, NR4A1, BIRC5	1055	10	13588	5.15185	1	0.506678	49.362
GOTERM_BP_FAT	GO:0050829~defense response to Gram-negative bacterium	4	0.0280564	0.0369573	SLC11A1, LYZ2, LYZ1, NOS2	1055	10	13588	5.15185	1	0.506678	49.362
GOTERM_BP_FAT	GO:0045494~photoreceptor cell maintenance	4	0.0280564	0.0369573	BBS4, BBS2, ERCC6, CLN8	1055	10	13588	5.15185	1	0.506678	49.362
GOTERM_BP_FAT	GO:0051955~regulation of amino acid transport	4	0.0280564	0.0369573	P2RX7, TNF, LTB, LTA	1055	10	13588	5.15185	1	0.506678	49.362
GOTERM_BP_FAT	GO:0001556~oocyte maturation	4	0.0280564	0.0369573	RPS6KA2, FBXO5, BRCA2, TRIP13	1055	10	13588	5.15185	1	0.506678	49.362
GOTERM_BP_FAT	GO:0002221~pattern recognition receptor signaling pathway	4	0.0280564	0.0369573	MYD88, TICAM1, RIPK2, NFKBIA	1055	10	13588	5.15185	1	0.506678	49.362
GOTERM_BP_FAT	GO:0034404~nucleobase, nucleoside and nucleotide biosynthetic process	22	0.15431	0.037164	TCIRG1, DTYMK, ATP6V1H, AMPD2, ATP6V1D, AMPD3, PFAS, NME6, ATP2B1, ATP6V1C1, ATP7A, NME4, TYMS, ATP6V1A, ATP6V0E, NME3, RRM2, ATP6V0D1, ATP6V0D2, IMPDH1, PRPS2, IMPDH2	1055	179	13588	1.58297	1	0.506552	49.558
GOTERM_BP_FAT	GO:0034654~nucleobase, nucleoside, nucleotide and nucleic acid biosynthetic process	22	0.15431	0.037164	TCIRG1, DTYMK, ATP6V1H, AMPD2, ATP6V1D, AMPD3, PFAS, NME6, ATP2B1, ATP6V1C1, ATP7A, NME4, TYMS, ATP6V1A, ATP6V0E, NME3, RRM2, ATP6V0D1, ATP6V0D2, IMPDH1, PRPS2, IMPDH2	1055	179	13588	1.58297	1	0.506552	49.558
GOTERM_BP_FAT	GO:0060324~face development	5	0.0350705	0.0379284	SGPL1, ZFAND5, CSRNP1, TIPARP, ITGA4	1055	17	13588	3.78812	1	0.511704	50.2767
GOTERM_BP_FAT	GO:0048878~chemical homeostasis	39	0.27355	0.0382847	PPARD, GNA15, CCL2, FTL1, SLC9A6, HEXB, BNIP3, HFE, TTC7, GCLM, GJC3, DMPK, MBP, SLC11A2, CD9, SLC11A1, APOE, MT2, MT1, HRC, EIF2B4, IDUA, TRPM4, SLC8A1, SGK1, EGR2, PIK3CB, ALMS1, AFG3L2, SOD2, AMIGO1, ATP7A, P2RX4, NPC1, P2RX7, LYST, VEGFA, FABP4, PMP22	1055	365	13588	1.37618	1	0.512952	50.6085
GOTERM_BP_FAT	GO:0006916~anti-apoptosis	13	0.0911833	0.0386611	CFLAR, CEBPB, SGK3, BNIP3, BIRC5, BCL2L1, DAPK1, SERPINB9, TNFSF13B, VEGFA, AVEN, HELLS, SPP1	1055	88	13588	1.90267	1	0.51437	50.9566
GOTERM_BP_FAT	GO:0031570~DNA integrity checkpoint	7	0.0490987	0.0390407	CDK1, CLSPN, CCND1, MSH2, TIPIN, H2AFX, CHEK1	1055	33	13588	2.73204	1	0.515797	51.3054
GOTERM_BP_FAT	GO:0043123~positive regulation of I-kappaB kinase/NF-kappaB cascade	7	0.0490987	0.0390407	TNF, MYD88, LITAF, TICAM1, RIPK2, LTB, LTA	1055	33	13588	2.73204	1	0.515797	51.3054
GOTERM_BP_FAT	GO:0008624~induction of apoptosis by extracellular signals	6	0.0420846	0.0401712	TNF, CASP8AP2, TICAM1, FAS, SPN, DAPK1	1055	25	13588	3.09111	1	0.523993	52.3302
GOTERM_BP_FAT	GO:0051092~positive regulation of NF-kappaB transcription factor activity	6	0.0420846	0.0401712	IRAK2, TNF, MYD88, TICAM1, RIPK2, MALT1	1055	25	13588	3.09111	1	0.523993	52.3302
GOTERM_BP_FAT	GO:0042108~positive regulation of cytokine biosynthetic process	8	0.0561128	0.0409966	ICOSL, MYD88, TICAM1, SYKB, TLR7, LTB, SPN, TLR9	1055	42	13588	2.45326	1	0.52928	53.0655
GOTERM_BP_FAT	GO:0006163~purine nucleotide metabolic process	20	0.140282	0.0412496	TCIRG1, FIGNL1, NUDT15, ATP6V1H, AMPD2, ATP6V1D, AMPD3, PFAS, NME6, ATP2B1, ATP6V1C1, ATP7A, NME4, ATP6V1A, ATP6V0E, NME3, ATP6V0D1, ATP6V0D2, IMPDH1, IMPDH2	1055	160	13588	1.60995	1	0.529453	53.2888
GOTERM_BP_FAT	GO:0042592~homeostatic process	58	0.406818	0.0414251	PPARD, GNA15, SLC9A6, HEXB, BNIP3, ILDR2, DMPK, MBP, GPX1, APOE, MT2, MT1, FAS, EIF2B4, IDUA, TRPM4, SGK1, EGR2, PIK3CB, PIK3CD, DDIT3, AMIGO1, NPC1, ADRB2, TNFSF13B, LYST, VEGFA, GAA, TXNRD1, PMP22, XDH, BBS4, FTL1, CCL2, ACP5, HFE, TTC7, GJC3, GCLM, GLRX2, SLC11A2, SLC11A1, CD9, MFSD7B, DYRK3, SKIL, APEX1, HRC, SLC8A1, LIPA, ALMS1, AFG3L2, SOD2, ATP7A, P2RX4, P2RX7, ID2, FABP4	1055	584	13588	1.27914	1	0.528946	53.443
GOTERM_BP_FAT	GO:0051146~striated muscle cell differentiation	13	0.0911833	0.0416667	ALS2, MET, RCAN1, CBY1, NEO1, FLNC, AFG3L2, GPX1, DNER, RARB, PAK1, LRP4, SNTA1	1055	89	13588	1.88129	1	0.529021	53.6546
GOTERM_BP_FAT	GO:0002443~leukocyte mediated immunity	13	0.0911833	0.0416667	EXO1, ICAM1, SLC11A1, ICOSL, LAT2, MYD88, FCGR2B, C3, MSH2, LYST, FAS, FCGR1, RAB27A	1055	89	13588	1.88129	1	0.529021	53.6546
GOTERM_BP_FAT	GO:0055082~cellular chemical homeostasis	30	0.210423	0.0425049	GNA15, PPARD, CCL2, FTL1, HEXB, BNIP3, TTC7, GCLM, GJC3, MBP, DMPK, SLC11A1, CD9, APOE, MT2, MT1, EIF2B4, TRPM4, SGK1, SLC8A1, EGR2, PIK3CB, ALMS1, AFG3L2, SOD2, AMIGO1, ATP7A, P2RX4, P2RX7, PMP22	1055	268	13588	1.44175	1	0.534226	54.3816
GOTERM_BP_FAT	GO:0033674~positive regulation of kinase activity	17	0.11924	0.0438955	ALS2, IRAK2, MET, SYKB, ZEB2, CENPE, DGKA, SLC11A1, MAP3K5, P2RX7, ERCC6, MDFIC, CERK, GADD45B, AGAP2, CEACAM1, FGD4	1055	130	13588	1.68426	1	0.543954	55.5641
GOTERM_BP_FAT	GO:0006952~defense response	46	0.322649	0.0442786	ALS2, CCL3, TNF, CCL2, C3, CXCL2, BNIP3, RSAD2, NLRP1B, TLR7, CCL4, IL10, TLR9, CXCL10, CFP, SLC11A1, TNFRSF1B, TMEM173, MYD88, TICAM1, NOS2, SPN, DHX58, LTA, RAB27A, NFKBIZ, LYZ2, IL18RAP, LYZ1, LIPA, MSH5, TLR13, MALT1, NLRP3, FCGR1, POLR3E, CD180, P2RX7, FCGR2B, STAB1, LYST, RIPK2, HDAC9, CD14, IGFBP4, NLRP10	1055	448	13588	1.32246	1	0.545119	55.8847
GOTERM_BP_FAT	GO:0006690~icosanoid metabolic process	7	0.0490987	0.0444144	PTGS2, PTGES, ALOX5AP, SYKB, 2010111I01RIK, HPGDS, MGST2	1055	34	13588	2.65169	1	0.544235	55.9979
GOTERM_BP_FAT	GO:0022618~ribonucleoprotein complex assembly	7	0.0490987	0.0444144	TDRD3, TSR1, SURF6, CLP1, CELF2, PTBP2, GEMIN6	1055	34	13588	2.65169	1	0.544235	55.9979
GOTERM_BP_FAT	GO:0006775~fat-soluble vitamin metabolic process	7	0.0490987	0.0444144	RDH11, RDH10, PPARD, DHRS4, VKORC1, DHRS9, BCO2	1055	34	13588	2.65169	1	0.544235	55.9979
GOTERM_BP_FAT	GO:0051656~establishment of organelle localization	7	0.0490987	0.0444144	SYNE1, MAP4K2, NUSAP1, CENPF, BIRC5, CDCA5, RAB27A	1055	34	13588	2.65169	1	0.544235	55.9979
GOTERM_BP_FAT	GO:0010605~negative regulation of macromolecule metabolic process	51	0.357719	0.0446844	NCBP2, CLSPN, PPARD, BNIP3, ZEB2, CBX2, SPINK5, PDCD4, CBX5, DGCR8, CLP1, PRMT6, RAB23, RARB, FAM129A, EGR1, PKIG, RBL1, IRF2BP2, CTNNBIP1, TIMELESS, JUN, TGIF1, EIF2C3, SBNO2, TNF, TIPIN, TCFCP2L1, HEXIM1, RSL1, RNF128, FBXO5, SKIL, BHLHE40, PER3, HELLS, ETV3, CEBPA, MSH2, GMNN, KLF11, SUV39H1, CENPF, BRCA2, SIRT2, SHOX2, ID2, BCL6B, FABP4, HDAC9, KLF4	1055	506	13588	1.29814	1	0.54446	56.222
GOTERM_BP_FAT	GO:0051098~regulation of binding	13	0.0911833	0.0448314	IRAK2, ADRB2, HMGB2, TNF, MYD88, HMOX1, TICAM1, RIPK2, NFKBIA, MALT1, DPH3, NLRP3, DDIT3	1055	90	13588	1.86039	1	0.54368	56.3436
GOTERM_BP_FAT	GO:0032880~regulation of protein localization	13	0.0911833	0.0448314	P2RX7, SGK1, TNF, SORBS1, PKIG, CENPF, CENPE, DPH3, NLRP3, LTB, LTA, BARD1, NCKAP1	1055	90	13588	1.86039	1	0.54368	56.3436
GOTERM_BP_FAT	GO:0006302~double-strand break repair	8	0.0561128	0.0458228	MSH2, BRCA2, RAD54B, H2AFX, RAD54L, SOD2, RAD51, TRIP13	1055	43	13588	2.39621	1	0.549734	57.1552
GOTERM_BP_FAT	GO:0006275~regulation of DNA replication	5	0.0350705	0.0458641	CLSPN, DNA2, GMNN, TIPIN, BRCA2	1055	18	13588	3.57767	1	0.548097	57.1887
GOTERM_BP_FAT	GO:0034614~cellular response to reactive oxygen species	5	0.0350705	0.0458641	ATP7A, GPX1, PXDN, TXNRD1, SOD2	1055	18	13588	3.57767	1	0.548097	57.1887
GOTERM_BP_FAT	GO:0002861~regulation of inflammatory response to antigenic stimulus	5	0.0350705	0.0458641	GPX1, FCGR2B, C3, FCGR1, SPN	1055	18	13588	3.57767	1	0.548097	57.1887
GOTERM_BP_FAT	GO:0006776~vitamin A metabolic process	6	0.0420846	0.0466743	RDH11, RDH10, PPARD, DHRS4, DHRS9, BCO2	1055	26	13588	2.97222	1	0.552584	57.8408
GOTERM_BP_FAT	GO:0001932~regulation of protein amino acid phosphorylation	16	0.112226	0.0473318	TNF, PDGFB, PDGFA, CCDC88C, SOCS3, SYKB, ZEB2, PDCD4, OSM, PRKAR2B, P2RX7, ERCC6, MDFIC, JUN, FAM129A, FGD4	1055	121	13588	1.70309	1	0.555792	58.3631
GOTERM_BP_FAT	GO:0046325~negative regulation of glucose import	4	0.0280564	0.0479548	TNF, PEA15A, LTB, LTA	1055	11	13588	4.6835	1	0.558682	58.8524
GOTERM_BP_FAT	GO:0008156~negative regulation of DNA replication	4	0.0280564	0.0479548	CLSPN, GMNN, TIPIN, BRCA2	1055	11	13588	4.6835	1	0.558682	58.8524
GOTERM_BP_FAT	GO:0009205~purine ribonucleoside triphosphate metabolic process	14	0.0981974	0.0482079	ATP2B1, ATP6V1C1, TCIRG1, NME4, ATP7A, ATP6V1A, ATP6V0E, NME3, FIGNL1, ATP6V1H, ATP6V0D1, ATP6V0D2, ATP6V1D, NME6	1055	101	13588	1.78529	1	0.558694	59.0496
GOTERM_BP_FAT	GO:0006665~sphingolipid metabolic process	10	0.070141	0.0485903	SGPL1, P2RX7, ST6GALNAC4, GLA, SMPDL3B, SGPP1, HEXB, CERK, PPAP2A, CLN8	1055	62	13588	2.07736	1	0.559693	59.3459
GOTERM_BP_FAT	GO:0055114~oxidation reduction	65	0.455916	0.0491699	SEPX1, SC5D, PXDN, PTGS2, DHRSX, ALDH1L2, FDFT1, GPX1, HMOX1, VKORC1, NOS2, HADH, IMPDH1, IMPDH2, SUOX, PCYOX1L, MICAL2, CMAH, DHRS9, CBR3, CYB5RL, POR, VAT1, COQ6, PYCR1, ALDH7A1, DHRS3, KDM2B, DHRS4, NNT, CYP27A1, RRM2, TXNRD1, JMJD1C, PCYOX1, AOC2, RFESD, SRXN1, XDH, CYP51, HSD3B7, GCLM, GLRX2, IVD, NMRAL1, PNPO, ERO1L, NSDHL, TMEM195, SCD1, PTGR1, BCKDHB, CYP4V3, CYB561, SOD2, BLVRA, AKR1B8, …	1055	672	13588	1.2458	1	0.562171	59.7911
GOTERM_BP_FAT	GO:0043066~negative regulation of apoptosis	27	0.189381	0.049817	BNIP3, BCL2L1, GCLM, GPX1, CASP4, FAS, CASP2, HELLS, SPP1, PIK3CG, CFLAR, CEBPB, SGK3, MSH2, PIM1, CENPF, BIRC5, DAPK1, SOD2, SERPINB9, TNFSF13B, VEGFA, CX3CR1, AVEN, APBB2, CLN8, BARD1	1055	239	13588	1.45502	1	0.565114	60.2827
GOTERM_BP_FAT	GO:0016044~membrane organization	30	0.210423	0.0498566	BID, MSR1, SORL1, BNIP3, SLC11A1, CD9, DAB2, ITGAV, TIMM9, DLG4, RABGEF1, NECAP1, MICALL2, SCLT1, ARC, MYO6, STX2, FCGR1, ADRB2, NPC1, P2RX7, LRP1, SYNE2, CD36, FCGR2B, CDAN1, RIN2, CLN8, LRP4, DNM1	1055	272	13588	1.42055	1	0.56351	60.3126
GOTERM_BP_FAT	GO:0006873~cellular ion homeostasis	29	0.203409	0.0499174	GNA15, PPARD, CCL2, FTL1, HEXB, BNIP3, TTC7, GCLM, GJC3, MBP, DMPK, SLC11A1, CD9, APOE, MT2, MT1, EIF2B4, TRPM4, SGK1, SLC8A1, EGR2, PIK3CB, AFG3L2, SOD2, AMIGO1, ATP7A, P2RX4, P2RX7, PMP22	1055	261	13588	1.43107	1	0.562073	60.3585
GOTERM_BP_FAT	GO:0002274~myeloid leukocyte activation	7	0.0490987	0.0502275	SLC11A1, SBNO2, LAT2, FCGR2B, TICAM1, CX3CR1, NDRG1	1055	35	13588	2.57592	1	0.562493	60.5917
GOTERM_BP_FAT	GO:0031098~stress-activated protein kinase signaling pathway	7	0.0490987	0.0502275	DUSP19, TNF, MYD88, ERCC6, MDFIC, SYKB, FGD4	1055	35	13588	2.57592	1	0.562493	60.5917
GOTERM_BP_FAT	GO:0009411~response to UV	7	0.0490987	0.0502275	ERCC6, MSH2, USP1, CASP7, TIPIN, BRCA2, ERCC4	1055	35	13588	2.57592	1	0.562493	60.5917
GOTERM_BP_FAT	GO:0031327~negative regulation of cellular biosynthetic process	44	0.30862	0.0505914	CLSPN, PPARD, SBNO2, TNF, TIPIN, ZEB2, CBX2, PDCD4, TCFCP2L1, CBX5, HEXIM1, RSL1, INSIG1, PRMT6, RNF128, PER3, BHLHE40, RARB, SKIL, HELLS, ETV3, CEBPA, EGR1, GMNN, PKIG, RBL1, KLF11, SUV39H1, BRCA2, CENPF, IRF2BP2, SIRT2, BRCA1, SHOX2, CTNNBIP1, TIMELESS, GLA, ID2, BCL6B, TGIF1, FABP4, HDAC9, EIF2C3, KLF4	1055	430	13588	1.31791	1	0.563303	60.8636
GOTERM_BP_FAT	GO:0043277~apoptotic cell clearance	3	0.0210423	0.0513352	LRP1, CD36, ITGAV	1055	5	13588	7.72777	1	0.566866	61.4139
GOTERM_BP_FAT	GO:0002862~negative regulation of inflammatory response to antigenic stimulus	3	0.0210423	0.0513352	GPX1, FCGR2B, SPN	1055	5	13588	7.72777	1	0.566866	61.4139
GOTERM_BP_FAT	GO:0009199~ribonucleoside triphosphate metabolic process	14	0.0981974	0.0515048	ATP2B1, ATP6V1C1, TCIRG1, NME4, ATP7A, ATP6V1A, ATP6V0E, NME3, FIGNL1, ATP6V1H, ATP6V0D1, ATP6V0D2, ATP6V1D, NME6	1055	102	13588	1.76779	1	0.566241	61.5384
GOTERM_BP_FAT	GO:0009628~response to abiotic stimulus	28	0.196395	0.0519741	SLC27A1, TNF, TIPIN, BCL2L1, GPX1, ERCC6, XYLT1, CASP7, ETV1, MYOF, LTB, ERCC4, LTA, 1110054O05RIK, MAT2A, MSH2, USP1, BRCA2, RCAN1, RAD54L, SOD2, OSM, ADRB2, P2RX7, P2RX3, HSPB7, RAD54B, SMC1A	1055	251	13588	1.43677	1	0.567772	61.8808
GOTERM_BP_FAT	GO:0006220~pyrimidine nucleotide metabolic process	6	0.0420846	0.0537654	NME4, TYMS, NME3, DTYMK, DUT, NME6	1055	27	13588	2.86214	1	0.578586	63.1615
GOTERM_BP_FAT	GO:0043271~negative regulation of ion transport	5	0.0350705	0.0546502	ADRB2, TNF, NEDD4L, LTB, LTA	1055	19	13588	3.38937	1	0.582868	63.7791
GOTERM_BP_FAT	GO:0015718~monocarboxylic acid transport	5	0.0350705	0.0546502	SLC27A1, SLC26A6, PPARD, PLIN2, ABCC3	1055	19	13588	3.38937	1	0.582868	63.7791
GOTERM_BP_FAT	GO:0046324~regulation of glucose import	5	0.0350705	0.0546502	TNF, SORBS1, PEA15A, LTB, LTA	1055	19	13588	3.38937	1	0.582868	63.7791
GOTERM_BP_FAT	GO:0055002~striated muscle cell development	9	0.0631269	0.0551324	ALS2, GPX1, DNER, RCAN1, PAK1, AFG3L2, FLNC, LRP4, SNTA1	1055	54	13588	2.1466	1	0.584336	64.1114
GOTERM_BP_FAT	GO:0009201~ribonucleoside triphosphate biosynthetic process	13	0.0911833	0.0553113	TCIRG1, ATP6V1H, ATP6V1D, NME6, ATP6V1C1, ATP2B1, ATP7A, NME4, ATP6V1A, ATP6V0E, NME3, ATP6V0D1, ATP6V0D2	1055	93	13588	1.80038	1	0.583732	64.234
GOTERM_BP_FAT	GO:0009206~purine ribonucleoside triphosphate biosynthetic process	13	0.0911833	0.0553113	TCIRG1, ATP6V1H, ATP6V1D, NME6, ATP6V1C1, ATP2B1, ATP7A, NME4, ATP6V1A, ATP6V0E, NME3, ATP6V0D1, ATP6V0D2	1055	93	13588	1.80038	1	0.583732	64.234
GOTERM_BP_FAT	GO:0043408~regulation of MAPKKK cascade	13	0.0911833	0.0553113	TNF, ZEB2, SYKB, PDCD4, OSM, SPRY2, ADRB2, P2RX7, ERCC6, MYD88, MDFIC, RIPK2, FGD4	1055	93	13588	1.80038	1	0.583732	64.234
GOTERM_BP_FAT	GO:0032102~negative regulation of response to external stimulus	7	0.0490987	0.0564851	ZFP36, GPX1, ADRB2, NPC1, TNFRSF1B, FCGR2B, SPN	1055	36	13588	2.50437	1	0.589814	65.0286
GOTERM_BP_FAT	GO:0051783~regulation of nuclear division	7	0.0490987	0.0564851	MAD2L1, TNF, NUSAP1, CENPE, LTB, LTA, NEK6	1055	36	13588	2.50437	1	0.589814	65.0286
GOTERM_BP_FAT	GO:0007088~regulation of mitosis	7	0.0490987	0.0564851	MAD2L1, TNF, NUSAP1, CENPE, LTB, LTA, NEK6	1055	36	13588	2.50437	1	0.589814	65.0286
GOTERM_BP_FAT	GO:0033559~unsaturated fatty acid metabolic process	7	0.0490987	0.0564851	PTGS2, PTGES, ALOX5AP, SYKB, 2010111I01RIK, HPGDS, MGST2	1055	36	13588	2.50437	1	0.589814	65.0286
GOTERM_BP_FAT	GO:0051099~positive regulation of binding	8	0.0561128	0.0565273	IRAK2, HMGB2, TNF, MYD88, TICAM1, RIPK2, MALT1, DPH3	1055	45	13588	2.28971	1	0.58829	65.0569
GOTERM_BP_FAT	GO:0009890~negative regulation of biosynthetic process	44	0.30862	0.0572119	CLSPN, PPARD, SBNO2, TNF, TIPIN, ZEB2, CBX2, PDCD4, TCFCP2L1, CBX5, HEXIM1, RSL1, INSIG1, PRMT6, RNF128, PER3, BHLHE40, RARB, SKIL, HELLS, ETV3, CEBPA, EGR1, GMNN, PKIG, RBL1, KLF11, SUV39H1, BRCA2, CENPF, IRF2BP2, SIRT2, BRCA1, SHOX2, CTNNBIP1, TIMELESS, GLA, ID2, BCL6B, TGIF1, FABP4, HDAC9, EIF2C3, KLF4	1055	434	13588	1.30577	1	0.591025	65.5122
GOTERM_BP_FAT	GO:0006643~membrane lipid metabolic process	10	0.070141	0.0575828	SGPL1, P2RX7, ST6GALNAC4, GLA, SMPDL3B, SGPP1, HEXB, CERK, PPAP2A, CLN8	1055	64	13588	2.01244	1	0.591672	65.7565
GOTERM_BP_FAT	GO:0051347~positive regulation of transferase activity	17	0.11924	0.0583724	ALS2, IRAK2, MET, SYKB, ZEB2, CENPE, DGKA, SLC11A1, MAP3K5, P2RX7, ERCC6, MDFIC, CERK, GADD45B, AGAP2, CEACAM1, FGD4	1055	135	13588	1.62188	1	0.595026	66.2713
GOTERM_BP_FAT	GO:0051101~regulation of DNA binding	11	0.0771551	0.0588574	IRAK2, HMGB2, TNF, MYD88, HMOX1, TICAM1, RIPK2, NFKBIA, MALT1, NLRP3, DDIT3	1055	74	13588	1.91454	1	0.596376	66.5838
GOTERM_BP_FAT	GO:0009145~purine nucleoside triphosphate biosynthetic process	13	0.0911833	0.0591422	TCIRG1, ATP6V1H, ATP6V1D, NME6, ATP6V1C1, ATP2B1, ATP7A, NME4, ATP6V1A, ATP6V0E, NME3, ATP6V0D1, ATP6V0D2	1055	94	13588	1.78122	1	0.596434	66.7661
GOTERM_BP_FAT	GO:0051172~negative regulation of nitrogen compound metabolic process	41	0.287578	0.0594038	CLSPN, PPARD, SBNO2, TNF, TIPIN, ZEB2, CBX2, PDCD4, TCFCP2L1, CBX5, HEXIM1, RSL1, PRMT6, PER3, BHLHE40, RARB, SKIL, HELLS, ETV3, CEBPA, EGR1, MSH2, GMNN, PKIG, RBL1, KLF11, SUV39H1, BRCA2, CENPF, IRF2BP2, SIRT2, CTNNBIP1, SHOX2, TIMELESS, GLA, ID2, BCL6B, TGIF1, FABP4, HDAC9, KLF4	1055	401	13588	1.31687	1	0.596344	66.9327
GOTERM_BP_FAT	GO:0010829~negative regulation of glucose transport	4	0.0280564	0.0603556	TNF, PEA15A, LTB, LTA	1055	12	13588	4.29321	1	0.600603	67.5321
GOTERM_BP_FAT	GO:0002758~innate immune response-activating signal transduction	4	0.0280564	0.0603556	MYD88, TICAM1, RIPK2, NFKBIA	1055	12	13588	4.29321	1	0.600603	67.5321
GOTERM_BP_FAT	GO:0002275~myeloid cell activation during immune response	4	0.0280564	0.0603556	SBNO2, LAT2, TICAM1, CX3CR1	1055	12	13588	4.29321	1	0.600603	67.5321
GOTERM_BP_FAT	GO:0009617~response to bacterium	19	0.133268	0.0610326	LYZ2, LYZ1, TNF, NFKBIA, MALT1, FCGR1, IL10, GPX1, SLC11A1, P2RX7, MYD88, STAB1, LYST, TICAM1, RIPK2, NOS2, IRG1, CD14, SPN	1055	157	13588	1.55868	1	0.603081	67.9522
GOTERM_BP_FAT	GO:0043069~negative regulation of programmed cell death	27	0.189381	0.0610361	BNIP3, BCL2L1, GCLM, GPX1, CASP4, FAS, CASP2, HELLS, SPP1, PIK3CG, CFLAR, CEBPB, SGK3, MSH2, PIM1, CENPF, BIRC5, DAPK1, SOD2, SERPINB9, TNFSF13B, VEGFA, CX3CR1, AVEN, APBB2, CLN8, BARD1	1055	244	13588	1.4252	1	0.601369	67.9544
GOTERM_BP_FAT	GO:0042098~T cell proliferation	6	0.0420846	0.0614457	ZBTB32, SLC11A1, P2RX7, RIPK2, MALT1, ITGAM	1055	28	13588	2.75992	1	0.602175	68.2061
GOTERM_BP_FAT	GO:0070482~response to oxygen levels	10	0.070141	0.0624556	PDGFB, PDGFA, HMOX1, P2RX3, VEGFA, BNIP3, NOS2, ASL, PLAU, SOD2	1055	65	13588	1.98148	1	0.606633	68.8186
GOTERM_BP_FAT	GO:0009142~nucleoside triphosphate biosynthetic process	13	0.0911833	0.0631457	TCIRG1, ATP6V1H, ATP6V1D, NME6, ATP6V1C1, ATP2B1, ATP7A, NME4, ATP6V1A, ATP6V0E, NME3, ATP6V0D1, ATP6V0D2	1055	95	13588	1.76247	1	0.609089	69.2308
GOTERM_BP_FAT	GO:0080135~regulation of cellular response to stress	11	0.0771551	0.0634187	NPC1, TNF, MYD88, ERCC6, MDFIC, USP1, RIPK2, SYKB, ZEB2, PDCD4, FGD4	1055	75	13588	1.88901	1	0.609022	69.3924
GOTERM_BP_FAT	GO:0060548~negative regulation of cell death	27	0.189381	0.0634787	BNIP3, BCL2L1, GCLM, GPX1, CASP4, FAS, CASP2, HELLS, SPP1, PIK3CG, CFLAR, CEBPB, SGK3, MSH2, PIM1, CENPF, BIRC5, DAPK1, SOD2, SERPINB9, TNFSF13B, VEGFA, CX3CR1, AVEN, APBB2, CLN8, BARD1	1055	245	13588	1.41939	1	0.607685	69.4277
GOTERM_BP_FAT	GO:0043407~negative regulation of MAP kinase activity	5	0.0350705	0.0642764	SPRY2, DUSP19, DUSP16, SPRED1, PDCD4	1055	20	13588	3.21991	1	0.610737	69.8949
GOTERM_BP_FAT	GO:0010827~regulation of glucose transport	5	0.0350705	0.0642764	TNF, SORBS1, PEA15A, LTB, LTA	1055	20	13588	3.21991	1	0.610737	69.8949
GOTERM_BP_FAT	GO:0010171~body morphogenesis	5	0.0350705	0.0642764	SGPL1, CSRNP1, MFSD7B, TIPARP, NCKAP1	1055	20	13588	3.21991	1	0.610737	69.8949
GOTERM_BP_FAT	GO:0051053~negative regulation of DNA metabolic process	5	0.0350705	0.0642764	CLSPN, MSH2, GMNN, TIPIN, BRCA2	1055	20	13588	3.21991	1	0.610737	69.8949
GOTERM_BP_FAT	GO:0006221~pyrimidine nucleotide biosynthetic process	5	0.0350705	0.0642764	NME4, TYMS, NME3, DTYMK, NME6	1055	20	13588	3.21991	1	0.610737	69.8949
GOTERM_BP_FAT	GO:0002822~regulation of adaptive immune response based on somatic recombination of immune receptors built from immunoglobulin superfamily domains	9	0.0631269	0.0658317	SLC11A1, P2RX7, TNFSF13B, FCGR2B, C3, RIPK2, CENPF, FCGR1, SPN	1055	56	13588	2.06994	1	0.618143	70.7864
GOTERM_BP_FAT	GO:0006119~oxidative phosphorylation	9	0.0631269	0.0658317	TCIRG1, ATP6V1C1, ATP6V1A, ATP6V0E, MSH2, ATP6V1H, ATP6V0D1, ATP6V1D, ATP6V0D2	1055	56	13588	2.06994	1	0.618143	70.7864
GOTERM_BP_FAT	GO:0002819~regulation of adaptive immune response	9	0.0631269	0.0658317	SLC11A1, P2RX7, TNFSF13B, FCGR2B, C3, RIPK2, CENPF, FCGR1, SPN	1055	56	13588	2.06994	1	0.618143	70.7864
GOTERM_BP_FAT	GO:0035023~regulation of Rho protein signal transduction	12	0.0841692	0.0680368	ALS2, FGD2, PLEKHG3, ABR, TIAM2, TIAM1, ARHGEF18, ECT2, ARHGEF10, FARP2, DNMBP, FGD4	1055	86	13588	1.79716	1	0.629014	72.0077
GOTERM_BP_FAT	GO:0006800~oxygen and reactive oxygen species metabolic process	8	0.0561128	0.0686602	ATP7A, GPX1, P2RX7, PXDN, BNIP3, TXNRD1, NOS2, SOD2	1055	47	13588	2.19228	1	0.630823	72.3441
GOTERM_BP_FAT	GO:0031349~positive regulation of defense response	9	0.0631269	0.07163	RAET1C, MYD88, CADM1, C3, TICAM1, FABP4, RIPK2, NFKBIA, FCGR1, RAET1A	1055	57	13588	2.03362	1	0.645317	73.895
GOTERM_BP_FAT	GO:0045449~regulation of transcription	191	1.33969	0.0724425	AKNA, ITGB3BP, MEF2C, PASK, CBX2, MED22, HMGN5, CBX6, CBX5, BATF, MYD88, CASP8AP2, MED29, MDFIC, GATA3, TIGD3, RARB, CCNA2, SS18L1, GABPB2, ZFP691, ZFP324, RBL2, PKIG, RBL1, ZFP628, ZFP467, SIX4, JUNB, DDIT3, ELL2, UHRF1, KDM2B, TIMELESS, ASCC2, BAZ1B, JUN, VEGFA, TGIF1, RIPK2, TGIF2, VGLL4, MCTS2, SMARCA2, ZFP825, SUV420H1, ETOHI1, HMGB2, EID3, LITAF, ELL, NFKBIA, MYBL2, ZFP619, JRK, SLC11A1, 26…	1055	2227	13588	1.10463	1	0.64797	74.3048
GOTERM_BP_FAT	GO:0002037~negative regulation of L-glutamate transport	3	0.0210423	0.073109	TNF, LTB, LTA	1055	6	13588	6.43981	1	0.649822	74.6364
GOTERM_BP_FAT	GO:0006290~pyrimidine dimer repair	3	0.0210423	0.073109	ERCC6, POLH, DDB2	1055	6	13588	6.43981	1	0.649822	74.6364
GOTERM_BP_FAT	GO:0014812~muscle cell migration	3	0.0210423	0.073109	MET, SIX4, PLAU	1055	6	13588	6.43981	1	0.649822	74.6364
GOTERM_BP_FAT	GO:0051956~negative regulation of amino acid transport	3	0.0210423	0.073109	TNF, LTB, LTA	1055	6	13588	6.43981	1	0.649822	74.6364
GOTERM_BP_FAT	GO:0051953~negative regulation of amine transport	3	0.0210423	0.073109	TNF, LTB, LTA	1055	6	13588	6.43981	1	0.649822	74.6364
GOTERM_BP_FAT	GO:0032891~negative regulation of organic acid transport	3	0.0210423	0.073109	TNF, LTB, LTA	1055	6	13588	6.43981	1	0.649822	74.6364
GOTERM_BP_FAT	GO:0045934~negative regulation of nucleobase, nucleoside, nucleotide and nucleic acid metabolic process	40	0.280564	0.0740584	CLSPN, PPARD, SBNO2, TNF, TIPIN, ZEB2, CBX2, PDCD4, TCFCP2L1, CBX5, HEXIM1, RSL1, PRMT6, PER3, BHLHE40, RARB, SKIL, HELLS, ETV3, CEBPA, EGR1, MSH2, GMNN, PKIG, RBL1, KLF11, SUV39H1, BRCA2, CENPF, IRF2BP2, SIRT2, CTNNBIP1, SHOX2, TIMELESS, ID2, BCL6B, TGIF1, FABP4, HDAC9, KLF4	1055	397	13588	1.29769	1	0.653111	75.1018
GOTERM_BP_FAT	GO:0007257~activation of JUN kinase activity	4	0.0280564	0.0740846	ERCC6, MDFIC, SYKB, FGD4	1055	13	13588	3.96296	1	0.651617	75.1144
GOTERM_BP_FAT	GO:0002864~regulation of acute inflammatory response to antigenic stimulus	4	0.0280564	0.0740846	FCGR2B, C3, FCGR1, SPN	1055	13	13588	3.96296	1	0.651617	75.1144
GOTERM_BP_FAT	GO:0002883~regulation of hypersensitivity	4	0.0280564	0.0740846	FCGR2B, C3, FCGR1, SPN	1055	13	13588	3.96296	1	0.651617	75.1144
GOTERM_BP_FAT	GO:0009967~positive regulation of signal transduction	20	0.140282	0.0746067	PPARD, TNF, LITAF, PDGFB, SYKB, ZEB2, L1CAM, JAG1, SRC, SHOX2, OSM, GPX1, ADRB2, P2RX7, MYD88, TICAM1, VEGFA, RIPK2, LTB, LTA	1055	172	13588	1.49763	1	0.652677	75.3668
GOTERM_BP_FAT	GO:0002757~immune response-activating signal transduction	8	0.0561128	0.0752669	BCL2A1D, LAT2, MYD88, TICAM1, RIPK2, NFKBIA, SYKB, MALT1	1055	48	13588	2.1466	1	0.654428	75.6824
GOTERM_BP_FAT	GO:0010212~response to ionizing radiation	8	0.0561128	0.0752669	GPX1, ERCC6, 1110054O05RIK, MSH2, BRCA2, RAD54B, RAD54L, SOD2	1055	48	13588	2.1466	1	0.654428	75.6824
GOTERM_BP_FAT	GO:0001944~vasculature development	27	0.189381	0.0767244	MEF2C, ZFAND5, PDGFA, FOXM1, TIPARP, SEMA5A, GPX1, SHB, APOE, HMOX1, ITGAV, RHOB, NOS2, PLXND1, NSDHL, COL18A1, SGPL1, SOCS3, MYO1E, ITGA4, FZD5, EPHA2, JUNB, ATP7A, VEGFC, VEGFA, TNFAIP2	1055	250	13588	1.391	1	0.660146	76.3658
GOTERM_BP_FAT	GO:0007626~locomotory behavior	26	0.182367	0.0772417	ALS2, NRP2, C3AR1, PLXNA3, CCL3, CCL2, CYSLTR1, HEXB, CXCL2, CCL9, ASL, CCL4, ITGAM, CXCL10, DLG4, MYO6, NUP85, SOD2, ATP7A, LYST, CX3CR1, CSTB, GAA, CMTM7, CLN8, CMTM3	1055	239	13588	1.40113	1	0.661114	76.6039
GOTERM_BP_FAT	GO:0010740~positive regulation of protein kinase cascade	12	0.0841692	0.0775639	OSM, GPX1, ADRB2, P2RX7, PPARD, TNF, MYD88, LITAF, TICAM1, RIPK2, LTB, LTA	1055	88	13588	1.75631	1	0.661113	76.7511
GOTERM_BP_FAT	GO:0048477~oogenesis	7	0.0490987	0.0779426	RPS6KA2, ZSCAN21, HEXB, FBXO5, BRCA2, SRC, TRIP13	1055	39	13588	2.31173	1	0.661389	76.923
GOTERM_BP_FAT	GO:0051100~negative regulation of binding	6	0.0420846	0.0785609	IRAK2, ADRB2, HMOX1, NFKBIA, NLRP3, DDIT3	1055	30	13588	2.57592	1	0.66283	77.201
GOTERM_BP_FAT	GO:0031348~negative regulation of defense response	6	0.0420846	0.0785609	ZFP36, GPX1, ADRB2, TNFRSF1B, FCGR2B, SPN	1055	30	13588	2.57592	1	0.66283	77.201
GOTERM_BP_FAT	GO:0000077~DNA damage checkpoint	6	0.0420846	0.0785609	CDK1, CCND1, MSH2, TIPIN, H2AFX, CHEK1	1055	30	13588	2.57592	1	0.66283	77.201
GOTERM_BP_FAT	GO:0016126~sterol biosynthetic process	6	0.0420846	0.0785609	CYP51, SC5D, INSIG1, HMGCS1, NSDHL, FDFT1	1055	30	13588	2.57592	1	0.66283	77.201
GOTERM_BP_FAT	GO:0006720~isoprenoid metabolic process	8	0.0561128	0.0822335	RDH11, RDH10, PPARD, DHRS4, HMGCS1, DHRS9, BCO2, FDFT1	1055	49	13588	2.1028	1	0.678694	78.7883
GOTERM_BP_FAT	GO:0050808~synapse organization	8	0.0561128	0.0822335	ALS2, MYO6, CADM1, DLG4, PAK1, AFG3L2, LRP4, SNTA1	1055	49	13588	2.1028	1	0.678694	78.7883
GOTERM_BP_FAT	GO:0051329~interphase of mitotic cell cycle	8	0.0561128	0.0822335	CCND1, CAMK2D, MDM2, CENPF, BIRC5, CHEK1, CDCA5, GADD45A	1055	49	13588	2.1028	1	0.678694	78.7883
GOTERM_BP_FAT	GO:0019725~cellular homeostasis	35	0.245493	0.0823345	PPARD, GNA15, FTL1, CCL2, HEXB, BNIP3, TTC7, GCLM, GJC3, GLRX2, MBP, DMPK, SLC11A1, CD9, APOE, MT2, MT1, APEX1, EIF2B4, TRPM4, SGK1, SLC8A1, EGR2, PIK3CB, ALMS1, AFG3L2, DDIT3, SOD2, AMIGO1, ATP7A, P2RX4, P2RX7, GAA, TXNRD1, PMP22	1055	343	13588	1.31425	1	0.677606	78.8305
GOTERM_BP_FAT	GO:0043406~positive regulation of MAP kinase activity	9	0.0631269	0.0841292	P2RX7, MAP3K5, ERCC6, MDFIC, MET, SYKB, ZEB2, CEACAM1, FGD4	1055	59	13588	1.96469	1	0.684269	79.5662
GOTERM_BP_FAT	GO:0051346~negative regulation of hydrolase activity	5	0.0350705	0.0859713	SPRY2, CFLAR, BCL2A1D, NR4A1, BIRC5	1055	22	13588	2.92719	1	0.690965	80.2963
GOTERM_BP_FAT	GO:0007040~lysosome organization	5	0.0350705	0.0859713	LYST, HEXB, GAA, CLN8, IDUA	1055	22	13588	2.92719	1	0.690965	80.2963
GOTERM_BP_FAT	GO:0001974~blood vessel remodeling	5	0.0350705	0.0859713	MEF2C, ATP7A, VEGFA, NOS2, ITGA4	1055	22	13588	2.92719	1	0.690965	80.2963
GOTERM_BP_FAT	GO:0007157~heterophilic cell adhesion	5	0.0350705	0.0859713	AMIGO1, CADM1, ITGA5, L1CAM, ITGA4	1055	22	13588	2.92719	1	0.690965	80.2963
GOTERM_BP_FAT	GO:0043433~negative regulation of transcription factor activity	5	0.0350705	0.0859713	IRAK2, HMOX1, NFKBIA, NLRP3, DDIT3	1055	22	13588	2.92719	1	0.690965	80.2963
GOTERM_BP_FAT	GO:0051302~regulation of cell division	7	0.0490987	0.0859856	VEGFC, S100A6, PDGFB, PDGFA, VEGFA, BRCA2, ASPM	1055	40	13588	2.25393	1	0.6895	80.3018
GOTERM_BP_FAT	GO:0016050~vesicle organization	6	0.0420846	0.0879803	ALS2, CADPS, P2RX7, LYST, DLG4, FBXO5	1055	31	13588	2.49283	1	0.696684	81.0643
GOTERM_BP_FAT	GO:0060323~head morphogenesis	4	0.0280564	0.0890535	SGPL1, CSRNP1, MFSD7B, TIPARP	1055	14	13588	3.67989	1	0.699767	81.463
GOTERM_BP_FAT	GO:0002218~activation of innate immune response	4	0.0280564	0.0890535	MYD88, TICAM1, RIPK2, NFKBIA	1055	14	13588	3.67989	1	0.699767	81.463
GOTERM_BP_FAT	GO:0001894~tissue homeostasis	8	0.0561128	0.0895583	XDH, BBS4, ADRB2, P2RX7, LIPA, VEGFA, ACP5, ILDR2	1055	50	13588	2.06074	1	0.700406	81.6477
GOTERM_BP_FAT	GO:0051130~positive regulation of cellular component organization	15	0.105211	0.0899632	BBS4, TNF, PLEK, C3, NUSAP1, CENPE, FCGR1, AMIGO1, SLC11A1, FCGR2B, SORBS1, TIAM1, SEMA4D, LTB, LTA	1055	122	13588	1.58356	1	0.700618	81.7946
GOTERM_BP_FAT	GO:0007596~blood coagulation	10	0.070141	0.0906637	PLEK, PROCR, PIK3CB, LYST, MST1, TFPI, SERPIND1, ANXA5, PROS1, RAB27A	1055	70	13588	1.83995	1	0.702066	82.0462
GOTERM_BP_FAT	GO:0002703~regulation of leukocyte mediated immunity	10	0.070141	0.0906637	RAET1C, P2RX7, CADM1, FCGR2B, C3, HMOX1, CENPF, SYKB, FCGR1, SPN, RAET1A	1055	70	13588	1.83995	1	0.702066	82.0462
GOTERM_BP_FAT	GO:0050817~coagulation	10	0.070141	0.0906637	PLEK, PROCR, PIK3CB, LYST, MST1, TFPI, SERPIND1, ANXA5, PROS1, RAB27A	1055	70	13588	1.83995	1	0.702066	82.0462
GOTERM_BP_FAT	GO:0021700~developmental maturation	13	0.0911833	0.0908815	CEBPA, SCLT1, PPARD, PTGS2, BRCA2, FZD5, TCFCP2L1, FARP2, RPS6KA2, VEGFA, DLG4, FBXO5, TRIP13	1055	101	13588	1.65777	1	0.701492	82.1237
GOTERM_BP_FAT	GO:0006897~endocytosis	21	0.147296	0.0925101	MICALL2, ARC, MYO6, MSR1, SORL1, FCGR1, SLC11A1, ADRB2, DAB2, NPC1, P2RX7, LRP1, CD36, FCGR2B, ITGAV, RIN2, RABGEF1, DLG4, NECAP1, DNM1, LRP4	1055	188	13588	1.43868	1	0.706736	82.6936
GOTERM_BP_FAT	GO:0010324~membrane invagination	21	0.147296	0.0925101	MICALL2, ARC, MYO6, MSR1, SORL1, FCGR1, SLC11A1, ADRB2, DAB2, NPC1, P2RX7, LRP1, CD36, FCGR2B, ITGAV, RIN2, RABGEF1, DLG4, NECAP1, DNM1, LRP4	1055	188	13588	1.43868	1	0.706736	82.6936
GOTERM_BP_FAT	GO:0001568~blood vessel development	26	0.182367	0.0927108	MEF2C, PDGFA, FOXM1, TIPARP, SEMA5A, GPX1, SHB, APOE, HMOX1, ITGAV, RHOB, NOS2, PLXND1, NSDHL, COL18A1, SGPL1, SOCS3, MYO1E, ITGA4, FZD5, EPHA2, JUNB, ATP7A, VEGFC, VEGFA, TNFAIP2	1055	244	13588	1.37242	1	0.70609	82.7627
GOTERM_BP_FAT	GO:0045941~positive regulation of transcription	46	0.322649	0.0927277	ING5, MEF2C, HMGB2, TNF, FOXM1, RFXANK, TCF7L2, SLC11A1, MYD88, ZSCAN21, MDFIC, GATA3, ETV1, MAML3, RARB, NFATC2, CCNA2, FOSL1, ETV5, TOP2A, PLAGL2, CEBPA, EGR1, KLF6, EGR2, CEBPB, BRF1, MAML2, NR4A1, CREB5, SIX4, CENPK, HMGA1, DDIT3, OSM, SHOX2, ADRB2, EAF1, JUN, CSRNP1, VEGFA, USP21, HIVEP3, PHF5A, KLF4, ARAP1	1055	475	13588	1.24729	1	0.704698	82.7685
GOTERM_BP_FAT	GO:0007610~behavior	40	0.280564	0.0931022	ALS2, NRP2, C3AR1, BBS4, PLXNA3, CCL3, CCL2, CYSLTR1, HEXB, CXCL2, CCL9, ASL, CCL4, ITGAM, CXCL10, S1PR2, SLC11A2, PRKAR2B, DLG4, ETV1, MAN2B1, EGR1, MYO6, EGR2, MET, NUP85, PRKCC, SOD2, OSM, ATP7A, BBS2, ITGA5, P2RX3, LYST, CX3CR1, GAA, CSTB, CMTM7, CMTM3, CLN8	1055	405	13588	1.27206	1	0.704768	82.8965
GOTERM_BP_FAT	GO:0010628~positive regulation of gene expression	47	0.329663	0.095998	ING5, MEF2C, HMGB2, TNF, FOXM1, RFXANK, TCF7L2, SLC11A1, MYD88, MDFIC, ZSCAN21, GATA3, ETV1, MAML3, RARB, NFATC2, CCNA2, FOSL1, ETV5, TOP2A, PLAGL2, CEBPA, EGR1, KLF6, EGR2, CEBPB, BRF1, MAML2, NR4A1, CREB5, SIX4, CENPK, HMGA1, DDIT3, OSM, SHOX2, ADRB2, EAF1, TNFSF13B, JUN, CSRNP1, VEGFA, USP21, HIVEP3, PHF5A, KLF4, ARAP1	1055	488	13588	1.24046	1	0.714884	83.857
GOTERM_BP_FAT	GO:0010558~negative regulation of macromolecule biosynthetic process	41	0.287578	0.096396	CLSPN, PPARD, SBNO2, TNF, TIPIN, ZEB2, CBX2, PDCD4, TCFCP2L1, CBX5, HEXIM1, RSL1, PRMT6, RNF128, PER3, BHLHE40, RARB, SKIL, HELLS, ETV3, CEBPA, EGR1, GMNN, PKIG, RBL1, KLF11, SUV39H1, BRCA2, CENPF, IRF2BP2, SIRT2, CTNNBIP1, SHOX2, TIMELESS, ID2, BCL6B, TGIF1, FABP4, HDAC9, EIF2C3, KLF4	1055	418	13588	1.26331	1	0.715008	83.9849
GOTERM_BP_FAT	GO:0050865~regulation of cell activation	18	0.126254	0.0967553	ICOSL, PLEK, CENPF, SYKB, MALT1, IL10, RAET1A, RAET1C, CD83, MYD88, TNFSF13B, FCGR2B, LYST, HMOX1, CD274, TICAM1, RIPK2, FAS, SPN	1055	156	13588	1.48611	1	0.71498	84.0996
GOTERM_BP_FAT	GO:0007599~hemostasis	10	0.070141	0.0970777	PLEK, PROCR, PIK3CB, LYST, MST1, TFPI, SERPIND1, ANXA5, PROS1, RAB27A	1055	71	13588	1.81403	1	0.714811	84.2018
GOTERM_BP_FAT	GO:0006694~steroid biosynthetic process	10	0.070141	0.0970777	CYP51, SC5D, HSD3B7, STARD6, SDR42E1, INSIG1, HMGCS1, LSS, NSDHL, FDFT1	1055	71	13588	1.81403	1	0.714811	84.2018
GOTERM_BP_FAT	GO:0070201~regulation of establishment of protein localization	10	0.070141	0.0970777	P2RX7, TNF, SORBS1, PKIG, CENPF, DPH3, NLRP3, LTB, LTA, BARD1	1055	71	13588	1.81403	1	0.714811	84.2018
GOTERM_BP_FAT	GO:0046688~response to copper ion	3	0.0210423	0.0972139	ATP7A, MT2, MT1	1055	7	13588	5.51984	1	0.713922	84.2448
GOTERM_BP_FAT	GO:0045359~positive regulation of interferon-beta biosynthetic process	3	0.0210423	0.0972139	TICAM1, TLR7, TLR9	1055	7	13588	5.51984	1	0.713922	84.2448
GOTERM_BP_FAT	GO:0001562~response to protozoan	3	0.0210423	0.0972139	SLC11A1, LYST, SPN	1055	7	13588	5.51984	1	0.713922	84.2448
GOTERM_BP_FAT	GO:0045357~regulation of interferon-beta biosynthetic process	3	0.0210423	0.0972139	TICAM1, TLR7, TLR9	1055	7	13588	5.51984	1	0.713922	84.2448
GOTERM_BP_FAT	GO:0002036~regulation of L-glutamate transport	3	0.0210423	0.0972139	TNF, LTB, LTA	1055	7	13588	5.51984	1	0.713922	84.2448
GOTERM_BP_FAT	GO:0000086~G2/M transition of mitotic cell cycle	3	0.0210423	0.0972139	BIRC5, CHEK1, GADD45A	1055	7	13588	5.51984	1	0.713922	84.2448
GOTERM_BP_FAT	GO:0051325~interphase	8	0.0561128	0.0972382	CCND1, CAMK2D, MDM2, CENPF, BIRC5, CHEK1, CDCA5, GADD45A	1055	51	13588	2.02033	1	0.712603	84.2525
GOTERM_BP_FAT	GO:0055001~muscle cell development	9	0.0631269	0.0978279	ALS2, GPX1, DNER, RCAN1, PAK1, AFG3L2, FLNC, LRP4, SNTA1	1055	61	13588	1.90027	1	0.713476	84.4373
GOTERM_BP_FAT	GO:0050830~defense response to Gram-positive bacterium	5	0.0350705	0.0979855	P2RX7, LYZ2, MYD88, LYZ1, RIPK2	1055	23	13588	2.79992	1	0.712682	84.4864
GOTERM_BP_FAT	GO:0007528~neuromuscular junction development	5	0.0350705	0.0979855	ALS2, PAK1, AFG3L2, LRP4, SNTA1	1055	23	13588	2.79992	1	0.712682	84.4864
GOTERM_BP_FAT	GO:0008630~DNA damage response, signal transduction resulting in induction of apoptosis	5	0.0350705	0.0979855	ERCC6, HMOX1, BRCA2, BRCA1, IFI204	1055	23	13588	2.79992	1	0.712682	84.4864
GOTERM_BP_FAT	GO:0009262~deoxyribonucleotide metabolic process	5	0.0350705	0.0979855	TYMS, RRM2, NUDT15, DTYMK, DUT	1055	23	13588	2.79992	1	0.712682	84.4864
GOTERM_BP_FAT	GO:0006695~cholesterol biosynthetic process	5	0.0350705	0.0979855	CYP51, INSIG1, HMGCS1, NSDHL, FDFT1	1055	23	13588	2.79992	1	0.712682	84.4864
GOTERM_CC_FAT	GO:0005694~chromosome	72	0.505015	3.34066e-15	ITGB3BP, ZBTB32, CLSPN, KIF22, PRPF4B, KNTC1, CBX2, AURKB, HMGN5, CBX6, CBX5, PRIM1, NDE1, H2AFV, OIP5, FANCI, TIGD3, H2AFX, TOP2A, SS18L1, TERT, DSN1, SGOL2, NUP85, TOPBP1, HMGA2, HMGA1, NCAPD3, RAD51, NCAPD2, RFC5, MAD2L1, RFC4, BAZ1B, RIF1, FANCD2, BUB1B, AKAP8, SUV420H1, HMGB2, TIPIN, CHEK1, CEP164, JRK, SPC24, RPA2, HJURP, ZWILCH, ASF1B, HELLS, ERCC6L, FAM33A, CENPM, CENPL, MKI67, MSH5, SUV3…	859	378	12504	2.77266	1.47549e-12	1.47549e-12	4.71845e-12
GOTERM_CC_FAT	GO:0000775~chromosome, centromeric region	36	0.252508	5.74671e-15	ITGB3BP, KNTC1, AURKB, CBX5, JRK, SPC24, NDE1, HJURP, OIP5, TIGD3, ZWILCH, SS18L1, HELLS, ERCC6L, FAM33A, CENPM, CENPL, MKI67, DSN1, SGOL2, NUF2, JRKL, SUV39H1, CENPF, NUP85, BIRC5, CENPE, CENPK, MLF1IP, CENPI, CENPH, MAD2L1, BAZ1B, BUB1B, SMC1A, SUV420H1	859	111	12504	4.72101	2.55751e-12	1.27875e-12	8.17124e-12
GOTERM_CC_FAT	GO:0000793~condensed chromosome	32	0.224451	2.59631e-12	HMGB2, KNTC1, SPC24, NDE1, HJURP, ZWILCH, TOP2A, SS18L1, ERCC6L, FAM33A, CENPM, MKI67, DSN1, SGOL2, MSH5, NUF2, CENPF, CENPE, TOPBP1, NUP85, MLF1IP, NCAPD3, BRCA1, RAD51, CENPH, NCAPD2, MAD2L1, BAZ1B, FANCD2, BUB1B, AKAP8, SUV420H1	859	107	12504	4.35333	1.15014e-09	3.83381e-10	3.67505e-09
GOTERM_CC_FAT	GO:0044427~chromosomal part	59	0.413832	4.49814e-12	ITGB3BP, KIF22, KNTC1, CBX2, AURKB, HMGN5, CBX6, CBX5, PRIM1, NDE1, H2AFV, OIP5, TIGD3, H2AFX, SS18L1, TERT, DSN1, SGOL2, NUP85, HMGA2, HMGA1, NCAPD3, RAD51, RFC5, MAD2L1, RFC4, BAZ1B, RIF1, BUB1B, AKAP8, SUV420H1, TIPIN, CHEK1, JRK, SPC24, RPA2, HJURP, ZWILCH, ASF1B, HELLS, ERCC6L, FAM33A, CENPM, CENPL, MKI67, MSH5, SUV39H1, NUF2, JRKL, CENPF, CENPE, BIRC5, CENPK, MLF1IP, CENPI, CENPH, ATRX, ALK…	859	318	12504	2.70073	1.99269e-09	4.98173e-10	6.36726e-09
GOTERM_CC_FAT	GO:0043228~non-membrane-bounded organelle	198	1.38879	7.54396e-10	ITGB3BP, ALS2, KIFC1, CROCC, SURF6, TUBB2C, AURKA, AURKB, HMGN5, KIFC3, PRIM1, DDX11, H2AFV, DHX33, TIGD3, H2AFX, OXR1, NUDT16, ARC, KIF5A, NCAPD3, FARP2, NCAPD2, RFC5, PITPNM2, RFC4, MAD2L1, BAZ1B, MRPL49, SUV420H1, CHEK1, CEP164, JRK, CDC42EP2, PROCR, FBXO5, MKI67, PCNT, NUF2, ALMS1, GAS2, MYOZ1, CSRP1, KIF3C, LASP1, MARCKS, CLSPN, ZBTB32, LIMA1, TTLL3, ACTR3, PBXIP1, RRP1B, FANCI, NOS2, TOP2A,…	859	1919	12504	1.50192	3.34197e-07	6.68395e-08	1.06786e-06
GOTERM_CC_FAT	GO:0043232~intracellular non-membrane-bounded organelle	198	1.38879	7.54396e-10	ITGB3BP, ALS2, KIFC1, CROCC, SURF6, TUBB2C, AURKA, AURKB, HMGN5, KIFC3, PRIM1, DDX11, H2AFV, DHX33, TIGD3, H2AFX, OXR1, NUDT16, ARC, KIF5A, NCAPD3, FARP2, NCAPD2, RFC5, PITPNM2, RFC4, MAD2L1, BAZ1B, MRPL49, SUV420H1, CHEK1, CEP164, JRK, CDC42EP2, PROCR, FBXO5, MKI67, PCNT, NUF2, ALMS1, GAS2, MYOZ1, CSRP1, KIF3C, LASP1, MARCKS, CLSPN, ZBTB32, LIMA1, TTLL3, ACTR3, PBXIP1, RRP1B, FANCI, NOS2, TOP2A,…	859	1919	12504	1.50192	3.34197e-07	6.68395e-08	1.06786e-06
GOTERM_CC_FAT	GO:0000779~condensed chromosome, centromeric region	20	0.140282	8.90735e-09	FAM33A, CENPM, DSN1, SGOL2, NUF2, KNTC1, CENPF, CENPE, NUP85, MLF1IP, CENPH, SPC24, NDE1, MAD2L1, HJURP, BUB1B, ZWILCH, SS18L1, SUV420H1, ERCC6L	859	60	12504	4.85215	3.94595e-06	6.57659e-07	1.26085e-05
GOTERM_CC_FAT	GO:0000776~kinetochore	19	0.133268	9.89546e-08	FAM33A, CENPM, DSN1, NUF2, KNTC1, CENPF, NUP85, CENPE, MLF1IP, CBX5, CENPH, SPC24, NDE1, MAD2L1, HJURP, BUB1B, SMC1A, ZWILCH, ERCC6L	859	62	12504	4.46085	4.38359e-05	6.26239e-06	0.000140072
GOTERM_CC_FAT	GO:0005773~vacuole	37	0.259522	1.30785e-07	LITAF, NAAA, LGMN, HEXB, ACP5, CTSA, ZNRF1, SLC11A2, SLC11A1, CD68, SLC48A1, MT1, MAN2B1, DPP7, RAB27A, IDUA, HYAL1, GABARAPL1, CTSZ, LIPA, ATP6V1H, 0610031J06RIK, LMBRD1, 4930471M23RIK, CTSL, NPC1, DOC2A, GLA, GAA, PRCP, CTSD, CTSB, PCYOX1, CIT, CLCN7, SLC15A3, CTSF	859	204	12504	2.64014	5.79363e-05	7.24222e-06	0.000185129
GOTERM_CC_FAT	GO:0005764~lysosome	34	0.238479	1.3191e-07	LITAF, NAAA, LGMN, HEXB, ACP5, CTSA, ZNRF1, SLC11A2, SLC11A1, CD68, SLC48A1, MT1, MAN2B1, DPP7, RAB27A, IDUA, HYAL1, CTSZ, LIPA, 0610031J06RIK, LMBRD1, 4930471M23RIK, CTSL, NPC1, DOC2A, GLA, GAA, PRCP, CTSD, CTSB, PCYOX1, CLCN7, SLC15A3, CTSF	859	178	12504	2.78045	5.84344e-05	6.49288e-06	0.000186721
GOTERM_CC_FAT	GO:0000323~lytic vacuole	34	0.238479	1.51348e-07	LITAF, NAAA, LGMN, HEXB, ACP5, CTSA, ZNRF1, SLC11A2, SLC11A1, CD68, SLC48A1, MT1, MAN2B1, DPP7, RAB27A, IDUA, HYAL1, CTSZ, LIPA, 0610031J06RIK, LMBRD1, 4930471M23RIK, CTSL, NPC1, DOC2A, GLA, GAA, PRCP, CTSD, CTSB, PCYOX1, CLCN7, SLC15A3, CTSF	859	179	12504	2.76491	6.7045e-05	6.7047e-06	0.000214236
GOTERM_CC_FAT	GO:0015630~microtubule cytoskeleton	62	0.434874	2.04362e-07	KIF23, ALS2, KIFC1, KIF22, KIF24, PRC1, CROCC, TUBB2C, KNTC1, AURKA, AURKB, KIFC3, TTLL3, FAM83D, KIF2C, SPRY2, NDE1, PBXIP1, CNTLN, TUBA1A, ASPM, KIF14, CDC6, KIF11, KIF5A, KIF15, NUSAP1, NUP85, MAD2L1, MAPRE2, STMN1, HAUS4, BBS4, KLC3, CEP164, CEP55, PROCR, KIF4, FBXO5, 6330503K22RIK, CKAP2, FAM33A, GABARAPL1, PCNT, ALMS1, CENPF, KIF18B, CENPE, BIRC5, PEA15A, KIF3C, BRCA1, SIRT2, RGS14, CCNB1, …	859	450	12504	2.00556	9.05285e-05	8.2302e-06	0.000289278
GOTERM_CC_FAT	GO:0000777~condensed chromosome kinetochore	17	0.11924	2.8034e-07	FAM33A, CENPM, DSN1, NUF2, KNTC1, CENPF, NUP85, CENPE, MLF1IP, CENPH, SPC24, NDE1, MAD2L1, HJURP, BUB1B, ZWILCH, ERCC6L	859	53	12504	4.66905	0.000124183	1.03492e-05	0.000396826
GOTERM_CC_FAT	GO:0005856~cytoskeleton	117	0.82065	3.41488e-06	ALS2, KIFC1, SRCIN1, PRC1, CROCC, TUBB2C, KNTC1, AURKA, AURKB, KIFC3, ANK2, ASPM, ARC, MYO6, TWF2, KIF5A, ACTN1, RAI14, TOPBP1, FARP2, PITPNM2, MAD2L1, HSPB7, STMN1, FGD2, BBS4, CHEK1, ANLN, CEP164, CDC42EP2, PROCR, FBXO5, BMF, FGD4, CKAP2, GABARAPL1, PCNT, MYO1E, MYO1D, ALMS1, GAS2, MYOZ1, CSRP1, KIF3C, BRCA1, DNMBP, MYO10, CASS4, LASP1, MARCKS, KIF23, KIF22, LIMA1, KIF24, SGPP1, TTLL3, FAM83D, …	859	1122	12504	1.51792	0.00151165	0.000116362	0.00483371
GOTERM_CC_FAT	GO:0005819~spindle	22	0.15431	1.35193e-05	FAM33A, HAUS4, KIF22, CDC6, KIFC1, PRC1, KIF15, KNTC1, CENPF, NUSAP1, BIRC5, CENPE, NUP85, AURKA, AURKB, RGS14, FAM83D, NDE1, MAD2L1, RPS6KA2, FBXO5, ASPM	859	109	12504	2.938	0.0059712	0.000427701	0.0191351
GOTERM_CC_FAT	GO:0005874~microtubule	35	0.245493	4.22109e-05	HAUS4, KIF23, KIF22, KIFC1, KIF24, PRC1, TUBB2C, KLC3, TTLL3, KIFC3, SPRY2, KIF2C, NDE1, PBXIP1, KIF4, TUBA1A, KIF14, FAM33A, CKAP2, GABARAPL1, KIF11, KIF5A, PCNT, KIF15, NUSAP1, KIF18B, BIRC5, KIF3C, SIRT2, RASSF5, KIF20B, MAPRE2, STMN1, DNM1, KIF20A	859	240	12504	2.12282	0.0185261	0.00124588	0.0597337
GOTERM_CC_FAT	GO:0005768~endosome	35	0.245493	0.000113353	ALS2, KIFC1, MMGT2, MMGT1, TNF, LGMN, STAM2, EEA1, ZNRF1, SLA, SLC11A2, SLC11A1, CD68, SLC48A1, SQSTM1, PLIN3, RNF128, RABGEF1, RHOB, RHOD, ATP6V0D1, AGAP2, ATP6V0D2, RAB27A, ARC, STX2, SGK3, CENPF, WIPI1, FURIN, ADRB2, NPC1, BACE1, CTSE, RAB11FIP1	859	252	12504	2.02173	0.0489782	0.00313373	0.160334
GOTERM_CC_FAT	GO:0044430~cytoskeletal part	79	0.554114	0.000337245	KIF23, ALS2, KIFC1, KIF22, LIMA1, KIF24, PRC1, CROCC, TUBB2C, KNTC1, AURKA, AURKB, KIFC3, TTLL3, SLC1A4, FAM83D, KIF2C, SPRY2, NDE1, PBXIP1, DLG4, CNTLN, TUBA1A, ASPM, KIF14, CDC6, ARC, KIF11, MYO6, KIF5A, KIF15, ACTN1, NUSAP1, NUP85, FLNB, MAD2L1, KLHL17, SEMA4C, MAPRE2, STMN1, HAUS4, BBS4, ANLN, CEP164, KLC3, CEP55, SORBS1, PROCR, KIF4, FBXO5, BMF, 6330503K22RIK, MICALL2, FAM33A, CKAP2, GABARAP…	859	774	12504	1.48574	0.138797	0.00875118	0.476319
GOTERM_CC_FAT	GO:0005769~early endosome	12	0.0841692	0.00109394	ALS2, SLC11A2, KIFC1, MMGT2, MMGT1, SGK3, RABGEF1, EEA1, RHOD, ATP6V0D1, ATP6V0D2, FURIN	859	55	12504	3.17596	0.384228	0.0265781	1.53739
GOTERM_CC_FAT	GO:0005924~cell-substrate adherens junction	12	0.0841692	0.00262523	TNS3, LIMA1, CASS4, SORBS1, LASP1, LAYN, ACTN1, FBLIM1, PAK1, FLNB, PARVB, ARHGAP26	859	61	12504	2.86357	0.687924	0.0594495	3.65258
GOTERM_CC_FAT	GO:0000228~nuclear chromosome	18	0.126254	0.00364574	ZBTB32, SGOL2, MSH5, SUV39H1, TIPIN, TOPBP1, HMGA2, NCAPD3, RAD51, CBX5, ATRX, PRIM1, RPA2, ALKBH1, H2AFX, AKAP8, SS18L1, SUV420H1	859	121	12504	2.16542	0.801708	0.0777147	5.03867
GOTERM_CC_FAT	GO:0030055~cell-substrate junction	12	0.0841692	0.00493708	TNS3, LIMA1, CASS4, SORBS1, LASP1, LAYN, ACTN1, FBLIM1, PAK1, FLNB, PARVB, ARHGAP26	859	66	12504	2.64663	0.888368	0.0991413	6.76606
GOTERM_CC_FAT	GO:0005925~focal adhesion	11	0.0771551	0.00496336	TNS3, LIMA1, CASS4, LASP1, LAYN, ACTN1, FBLIM1, PAK1, FLNB, PARVB, ARHGAP26	859	57	12504	2.80914	0.889666	0.0953372	6.80091
GOTERM_CC_FAT	GO:0033176~proton-transporting V-type ATPase complex	6	0.0420846	0.00607172	ATP6V1C1, ATP6V1A, ATP6V0E, ATP6V1H, ATP6V0D1, ATP6V0D2	859	18	12504	4.85215	0.932658	0.110684	8.25969
GOTERM_CC_FAT	GO:0005942~phosphoinositide 3-kinase complex	5	0.0350705	0.00698127	PIK3CG, DAPP1, PIK3CB, PIK3CD, PIK3R3	859	12	12504	6.06519	0.95511	0.121302	9.44092
GOTERM_CC_FAT	GO:0016323~basolateral plasma membrane	19	0.133268	0.00780751	LIMA1, CADM1, STX2, MET, STX4A, FBLIM1, ACTN1, FLNB, ARHGAP26, TNS3, CASS4, ITGA6, SORBS1, SLC23A2, LASP1, LAYN, SLC2A1, PAK1, PARVB	859	141	12504	1.96151	0.968954	0.129678	10.5017
GOTERM_CC_FAT	GO:0008305~integrin complex	7	0.0490987	0.0104856	ITGA6, ITGA5, ITGAV, ITGB7, ITGB5, ITGA4, ITGAM	859	28	12504	3.63912	0.990624	0.164397	13.8611
GOTERM_CC_FAT	GO:0043235~receptor complex	13	0.0911833	0.0107535	ADRB2, ITGA6, ITGA5, ITGAV, ITGB7, DLG4, ITGB5, SDCBP, SYKB, ITGA4, CD14, ITGAM, CSF1R	859	83	12504	2.27993	0.991684	0.16255	14.1907
GOTERM_CC_FAT	GO:0005829~cytosol	53	0.371747	0.0107561	ALS2, CNDP2, RUSC2, FES, PDCD4, CBX6, CTU1, SCLY, GM15645, HMOX1, MT1, NOS2, ZFAT, FNDC3A, PSMD8, ZFP36, PIK3CG, SUOX, PIK3CB, PIK3CD, PFKP, PRKCC, ATP6V1A, CCND1, MAD2L1, LYST, TXNRD1, FHOD1, SRXN1, BID, XDH, NFKBIA, EEA1, BCL2L1, TCF7L2, WDYHV1, DGKA, PSMB6, DAPP1, SORBS1, ENO2, NFATC2, PIK3R3, CAR2, ODC1, MSH5, NADK, MALT1, BIRC5, ENGASE, PSMD11, FABP4, RAP1B, ARHGAP10	859	549	12504	1.40527	0.991694	0.157261	14.1938
GOTERM_CC_FAT	GO:0055037~recycling endosome	5	0.0350705	0.0126471	SLC11A2, TNF, RABGEF1, CENPF, RAB11FIP1	859	14	12504	5.19874	0.996441	0.176694	16.4867
GOTERM_CC_FAT	GO:0005912~adherens junction	15	0.105211	0.0133828	LIMA1, ACTN1, FBLIM1, FLNB, ARHGAP26, TNS3, CASS4, ITGA6, SORBS1, LASP1, LAYN, PVRL3, PAK1, PARVB, NPHP1	859	106	12504	2.05988	0.997442	0.180412	17.3632
GOTERM_CC_FAT	GO:0005813~centrosome	20	0.140282	0.013459	ALS2, HAUS4, KIFC1, BBS4, CROCC, PCNT, ALMS1, CENPF, BIRC5, AURKA, CEP164, CEP55, BRCA1, CCNB1, NDE1, PROCR, CEP68, MARCKS, CNTLN, 6330503K22RIK	859	160	12504	1.81956	0.997528	0.176045	17.4535
GOTERM_CC_FAT	GO:0044450~microtubule organizing center part	7	0.0490987	0.0172091	BBS4, CROCC, PCNT, CEP164, BIRC5, CEP55, CNTLN	859	31	12504	3.28694	0.999543	0.213617	21.7857
GOTERM_CC_FAT	GO:0005814~centriole	6	0.0420846	0.0179396	CROCC, PCNT, CEP164, BIRC5, CEP55, CNTLN	859	23	12504	3.79734	0.999671	0.215737	22.6046
GOTERM_CC_FAT	GO:0005657~replication fork	6	0.0420846	0.0214145	RFC5, PRIM1, RPA2, RFC4, H2AFX, CHEK1	859	24	12504	3.63912	0.999932	0.245764	26.3922
GOTERM_CC_FAT	GO:0016469~proton-transporting two-sector ATPase complex	8	0.0561128	0.022901	TCIRG1, ATP6V1C1, ATP6V1A, ATP6V0E, ATP6V1H, ATP6V0D1, ATP6V1D, ATP6V0D2	859	42	12504	2.77266	0.999965	0.254151	27.9592
GOTERM_CC_FAT	GO:0044454~nuclear chromosome part	14	0.0981974	0.0236523	MSH5, SGOL2, SUV39H1, TIPIN, NCAPD3, CBX5, RAD51, PRIM1, RPA2, ALKBH1, H2AFX, AKAP8, SS18L1, SUV420H1	859	103	12504	1.97855	0.999975	0.255135	28.7393
GOTERM_CC_FAT	GO:0045120~pronucleus	5	0.0350705	0.0310835	RIF1, CENPF, AKAP8, CCNA2, NCAPD2	859	18	12504	4.04346	0.999999	0.314817	36.0441
GOTERM_CC_FAT	GO:0005815~microtubule organizing center	21	0.147296	0.0351128	ALS2, HAUS4, KIFC1, BBS4, CROCC, PCNT, ALMS1, CENPF, BIRC5, AURKA, CEP164, CEP55, BRCA1, CCNB1, NDE1, MAD2L1, PROCR, CEP68, MARCKS, CNTLN, 6330503K22RIK	859	189	12504	1.61738	1	0.340782	39.7076
GOTERM_CC_FAT	GO:0048471~perinuclear region of cytoplasm	21	0.147296	0.0351128	HMGB2, TWF2, MYO6, TAOK2, SELM, KIF5A, NANOS1, STX4A, CENPF, MALT1, RFFL, NPC1, RASGRP3, SRFBP1, PKN3, RNF128, GOLGA1, NOS2, APEX1, ZFYVE1, ARHGAP10	859	189	12504	1.61738	1	0.340782	39.7076
GOTERM_CC_FAT	GO:0070161~anchoring junction	15	0.105211	0.0421941	LIMA1, ACTN1, FBLIM1, FLNB, ARHGAP26, TNS3, CASS4, ITGA6, SORBS1, LASP1, LAYN, PVRL3, PAK1, PARVB, NPHP1	859	123	12504	1.77518	1	0.387182	45.6775
GOTERM_CC_FAT	GO:0030496~midbody	4	0.0280564	0.0444198	ANKRD54, STX2, BIRC5, AURKB	859	12	12504	4.85215	1	0.395413	47.4373
GOTERM_CC_FAT	GO:0005871~kinesin complex	4	0.0280564	0.0444198	KIFC1, KIF5A, KLC3, KIFC3	859	12	12504	4.85215	1	0.395413	47.4373
GOTERM_CC_FAT	GO:0009986~cell surface	30	0.210423	0.0462546	DCBLD2, PPFIA3, TNF, L1CAM, ITGAM, RAET1A, ALCAM, SLC11A2, RAET1C, SLC11A1, APOE, ITGAV, FAS, SPN, CEACAM1, ICAM1, ICOSL, ITGA4, FCGR1, IL6RA, CD83, P2RX7, LRP1, CD36, ITGA6, FCGR2B, ITGA5, LAYN, CD274, CTSB, PLA2G5	859	305	12504	1.43178	1	0.400526	48.848
GOTERM_CC_FAT	GO:0001939~female pronucleus	3	0.0210423	0.0586241	RIF1, AKAP8, CCNA2	859	6	12504	7.27823	1	0.471235	57.4782
GOTERM_CC_FAT	GO:0033179~proton-transporting V-type ATPase, V0 domain	3	0.0210423	0.0586241	ATP6V0E, ATP6V0D1, ATP6V0D2	859	6	12504	7.27823	1	0.471235	57.4782
GOTERM_CC_FAT	GO:0000785~chromatin	18	0.126254	0.060422	KIF22, SUV39H1, TIPIN, CBX2, HMGA2, HMGN5, HMGA1, CBX6, CBX5, ATRX, BAZ1B, H2AFV, OIP5, ALKBH1, H2AFX, AKAP8, ASF1B, HELLS	859	165	12504	1.58798	1	0.473806	58.6134
GOTERM_CC_FAT	GO:0045121~membrane raft	11	0.0771551	0.0651479	EFHD2, IER3, ADRB2, TNFRSF1B, LAT2, TNF, CD36, SORBS1, NRM, LRRK2, CD14	859	85	12504	1.88378	1	0.492502	61.4646
GOTERM_CC_FAT	GO:0000794~condensed nuclear chromosome	7	0.0490987	0.0651536	MSH5, SGOL2, TOPBP1, NCAPD3, SS18L1, SUV420H1, RAD51	859	42	12504	2.42608	1	0.484826	61.4679
GOTERM_CC_FAT	GO:0009897~external side of plasma membrane	21	0.147296	0.0731329	ICAM1, ICOSL, TNF, L1CAM, ITGA4, FCGR1, ITGAM, RAET1A, ALCAM, RAET1C, CD83, P2RX7, LRP1, ITGA6, FCGR2B, ITGA5, APOE, ITGAV, CD274, FAS, CTSB, SPN	859	206	12504	1.48391	1	0.518758	65.8708
GOTERM_CC_FAT	GO:0005625~soluble fraction	12	0.0841692	0.0763244	CCNB1, BLVRA, SAT1, PITPNM2, PCX, STX2, PKIG, CELF2, RHOB, CTSB, GCLM, POR	859	99	12504	1.76442	1	0.526846	67.4972
GOTERM_CC_FAT	GO:0032432~actin filament bundle	5	0.0350705	0.0781874	MICALL2, LIMA1, SORBS1, ACTN1, FLNB	859	24	12504	3.0326	1	0.528284	68.4129
GOTERM_CC_FAT	GO:0034362~low-density lipoprotein particle	3	0.0210423	0.0784174	MSR1, APOE, SORL1	859	7	12504	6.23848	1	0.522074	68.5242
GOTERM_CC_FAT	GO:0000780~condensed nuclear chromosome, centromeric region	3	0.0210423	0.0784174	SGOL2, SS18L1, SUV420H1	859	7	12504	6.23848	1	0.522074	68.5242
GOTERM_CC_FAT	GO:0000940~outer kinetochore of condensed chromosome	3	0.0210423	0.0999278	FAM33A, BUB1B, CENPF	859	8	12504	5.45867	1	0.606543	77.4686
GOTERM_CC_FAT	GO:0033180~proton-transporting V-type ATPase, V1 domain	3	0.0210423	0.0999278	ATP6V1C1, ATP6V1A, ATP6V1H	859	8	12504	5.45867	1	0.606543	77.4686
GOTERM_MF_FAT	GO:0005524~ATP binding	164	1.15031	3.475e-08	KIFC1, PRPF4B, DTYMK, PASK, TTK, AURKA, AURKB, PI4K2B, 1700113I22RIK, ACSS2, 2310057M21RIK, DMPK, KIFC3, ATP2B1, MAP3K5, DDX11, CLP1, OASL1, PMS2, DHX33, PIK3CG, MAGI3, MYO6, TWF2, PIK3CB, KIF5A, BC006779, LIG1, PIK3CD, PIM1, MYLK2, WEE1, NME6, RFC5, NME4, NME3, RFC4, BAZ1B, RIPK2, OAS1A, LRRK2, SMARCA2, LRRK1, NEK6, PRPS2, SRXN1, PFKFB3, MAP4K2, OAS3, CHEK1, ADRBK1, OAS2, SRC, TK1, DYRK3, POLQ, …	1001	1443	13288	1.5087	3.36026e-05	3.36026e-05	5.46691e-05
GOTERM_MF_FAT	GO:0001883~purine nucleoside binding	173	1.21344	4.35564e-08	KIFC1, PRPF4B, DTYMK, PASK, TTK, AURKA, AURKB, PI4K2B, 1700113I22RIK, ACSS2, 2310057M21RIK, DMPK, KIFC3, ATP2B1, PRKAR2B, MAP3K5, DDX11, CLP1, OASL1, PMS2, DHX33, PIK3CG, MAGI3, MYO6, TWF2, PIK3CB, KIF5A, BC006779, LIG1, PIK3CD, PIM1, MYLK2, WEE1, NME6, RFC5, NME4, NME3, RFC4, BAZ1B, RIPK2, OAS1A, LRRK2, SMARCA2, LRRK1, NEK6, PRPS2, SRXN1, XDH, PFKFB3, MAP4K2, OAS3, CHEK1, ADRBK1, OAS2, SRC, TK1,…	1001	1548	13288	1.48354	4.21181e-05	2.10593e-05	6.85234e-05
GOTERM_MF_FAT	GO:0032559~adenyl ribonucleotide binding	165	1.15733	4.61685e-08	KIFC1, PRPF4B, DTYMK, PASK, TTK, AURKA, AURKB, PI4K2B, 1700113I22RIK, ACSS2, 2310057M21RIK, DMPK, KIFC3, ATP2B1, PRKAR2B, MAP3K5, DDX11, CLP1, OASL1, PMS2, DHX33, PIK3CG, MAGI3, MYO6, TWF2, PIK3CB, KIF5A, BC006779, LIG1, PIK3CD, PIM1, MYLK2, WEE1, NME6, RFC5, NME4, NME3, RFC4, BAZ1B, RIPK2, OAS1A, LRRK2, SMARCA2, LRRK1, NEK6, PRPS2, SRXN1, PFKFB3, MAP4K2, OAS3, CHEK1, ADRBK1, OAS2, SRC, TK1, DYRK…	1001	1460	13288	1.50023	4.4644e-05	1.48815e-05	7.26329e-05
GOTERM_MF_FAT	GO:0030554~adenyl nucleotide binding	171	1.19941	6.4845e-08	KIFC1, PRPF4B, DTYMK, PASK, TTK, AURKA, AURKB, PI4K2B, 1700113I22RIK, ACSS2, 2310057M21RIK, DMPK, KIFC3, ATP2B1, PRKAR2B, MAP3K5, DDX11, CLP1, OASL1, PMS2, DHX33, PIK3CG, MAGI3, MYO6, TWF2, PIK3CB, KIF5A, BC006779, LIG1, PIK3CD, PIM1, MYLK2, WEE1, NME6, RFC5, NME4, NME3, RFC4, BAZ1B, RIPK2, OAS1A, LRRK2, SMARCA2, LRRK1, NEK6, PRPS2, SRXN1, XDH, PFKFB3, MAP4K2, OAS3, CHEK1, ADRBK1, OAS2, SRC, TK1,…	1001	1535	13288	1.47881	6.27032e-05	1.56762e-05	0.000102015
GOTERM_MF_FAT	GO:0001882~nucleoside binding	173	1.21344	6.81389e-08	KIFC1, PRPF4B, DTYMK, PASK, TTK, AURKA, AURKB, PI4K2B, 1700113I22RIK, ACSS2, 2310057M21RIK, DMPK, KIFC3, ATP2B1, PRKAR2B, MAP3K5, DDX11, CLP1, OASL1, PMS2, DHX33, PIK3CG, MAGI3, MYO6, TWF2, PIK3CB, KIF5A, BC006779, LIG1, PIK3CD, PIM1, MYLK2, WEE1, NME6, RFC5, NME4, NME3, RFC4, BAZ1B, RIPK2, OAS1A, LRRK2, SMARCA2, LRRK1, NEK6, PRPS2, SRXN1, XDH, PFKFB3, MAP4K2, OAS3, CHEK1, ADRBK1, OAS2, SRC, TK1,…	1001	1558	13288	1.47402	6.58882e-05	1.3178e-05	0.000107197
GOTERM_MF_FAT	GO:0017017~MAP kinase tyrosine/serine/threonine phosphatase activity	9	0.0631269	3.77096e-07	DUSP5, DUSP4, DUSP2, DUSP1, DUSP14, DUSP16, DUSP10, DUSP8, DUSP6	1001	12	13288	9.95604	0.000364585	6.07734e-05	0.00059325
GOTERM_MF_FAT	GO:0033549~MAP kinase phosphatase activity	9	0.0631269	3.77096e-07	DUSP5, DUSP4, DUSP2, DUSP1, DUSP14, DUSP16, DUSP10, DUSP8, DUSP6	1001	12	13288	9.95604	0.000364585	6.07734e-05	0.00059325
GOTERM_MF_FAT	GO:0032555~purine ribonucleotide binding	190	1.33268	4.38141e-07	KIFC1, GNA15, PRPF4B, TUBB2C, DTYMK, PASK, TTK, RRAD, AURKA, AURKB, PI4K2B, 1700113I22RIK, ACSS2, 2310057M21RIK, DMPK, KIFC3, ATP2B1, PRKAR2B, MAP3K5, DDX11, CLP1, OASL1, RAB23, PMS2, DHX33, RAB20, RAB27A, PIK3CG, MAGI3, MYO6, TWF2, PIK3CB, SRP54A, KIF5A, BC006779, SRP54B, LIG1, PIK3CD, PIM1, MYLK2, WEE1, NME6, RFC5, NME4, NME3, RFC4, BAZ1B, RAB15, RIPK2, OAS1A, LRRK2, SMARCA2, LRRK1, NEK6, PRPS2…	1001	1796	13288	1.40434	0.000423593	6.05243e-05	0.000689287
GOTERM_MF_FAT	GO:0032553~ribonucleotide binding	190	1.33268	4.38141e-07	KIFC1, GNA15, PRPF4B, TUBB2C, DTYMK, PASK, TTK, RRAD, AURKA, AURKB, PI4K2B, 1700113I22RIK, ACSS2, 2310057M21RIK, DMPK, KIFC3, ATP2B1, PRKAR2B, MAP3K5, DDX11, CLP1, OASL1, RAB23, PMS2, DHX33, RAB20, RAB27A, PIK3CG, MAGI3, MYO6, TWF2, PIK3CB, SRP54A, KIF5A, BC006779, SRP54B, LIG1, PIK3CD, PIM1, MYLK2, WEE1, NME6, RFC5, NME4, NME3, RFC4, BAZ1B, RAB15, RIPK2, OAS1A, LRRK2, SMARCA2, LRRK1, NEK6, PRPS2…	1001	1796	13288	1.40434	0.000423593	6.05243e-05	0.000689287
GOTERM_MF_FAT	GO:0017076~purine nucleotide binding	196	1.37476	5.25062e-07	KIFC1, TUBB2C, AURKA, AURKB, 1700113I22RIK, 2310057M21RIK, KIFC3, ATP2B1, MAP3K5, DDX11, OASL1, RAB23, DHX33, RAB20, RAB27A, PIK3CG, MAGI3, PIK3CB, SRP54A, KIF5A, SRP54B, LIG1, PIK3CD, PIM1, MYLK2, NME6, NME4, RFC5, NME3, RFC4, BAZ1B, RAB15, NEK6, PFKFB3, OAS3, ADRBK1, CHEK1, OAS2, TK1, POLQ, DHX58, TAOK2, AARSD1, AFG3L2, RAD54L, KIF3C, EPHA2, CDC42BPG, RAD54B, DHX40, CLCN7, ACTR3, FANCM, MCCC2, …	1001	1871	13288	1.39062	0.000507606	6.34649e-05	0.000826031
GOTERM_MF_FAT	GO:0000166~nucleotide binding	219	1.53609	2.40564e-06	RBPMS2, KIFC1, TUBB2C, AURKA, AURKB, 1700113I22RIK, 2310057M21RIK, KIFC3, ATP2B1, MAP3K5, DDX11, OASL1, RAB23, DHX33, PTBP2, RAB20, RAB27A, PIK3CG, MAGI3, PIK3CB, SRP54A, KIF5A, SRP54B, LIG1, PIK3CD, POLE, PIM1, MYLK2, NME6, RFC5, NME4, NME3, RFC4, BAZ1B, RAB15, NEK6, PFKFB3, OAS3, CHEK1, ADRBK1, IGF2BP2, OAS2, TK1, POLQ, DHX58, TAOK2, AARSD1, AFG3L2, RAD54L, KIF3C, EPHA2, CDC42BPG, RAD54B, DHX40…	1001	2183	13288	1.33173	0.00232355	0.000258439	0.00378451
GOTERM_MF_FAT	GO:0003777~microtubule motor activity	18	0.126254	2.18645e-05	KIF14, KIF23, KIF22, BBS4, KIFC1, KIF11, KIF24, KIF5A, KIF15, KIF18B, CENPE, KLC3, KIF3C, KIFC3, KIF2C, KIF4, KIF20B, KIF20A	1001	73	13288	3.27322	0.0209213	0.00211209	0.034392
GOTERM_MF_FAT	GO:0030695~GTPase regulator activity	50	0.350705	3.8634e-05	ALS2, RASGEF1B, ARHGAP19, ARHGAP18, IQGAP1, HMHA1, SMAP2, RINL, TIAM2, TIAM1, TBC1D14, RAPGEF5, DEPDC1B, ARHGAP11A, DOCK10, AGAP2, EIF2B4, ARHGEF18, ECT2, WAS, ARHGEF10, ARHGAP26, FARP2, ARHGAP33, ACAP3, SRGAP3, RIN2, RANGRF, LRRK2, FGD2, SIPA1, MAP4K2, RASAL2, PLEKHG3, RASAL1, PRR5, RASGRP3, TBC1D2, FGD4, ABR, RGS16, RGS14, RALGDS, DNMBP, CDC42BPG, RGS2, CIT, ARAP1, ARHGAP10, BCAR3	1001	361	13288	1.8386	0.0366705	0.00339058	0.0607622
GOTERM_MF_FAT	GO:0060589~nucleoside-triphosphatase regulator activity	50	0.350705	5.88954e-05	ALS2, RASGEF1B, ARHGAP19, ARHGAP18, IQGAP1, HMHA1, SMAP2, RINL, TIAM2, TIAM1, TBC1D14, RAPGEF5, DEPDC1B, ARHGAP11A, DOCK10, AGAP2, EIF2B4, ARHGEF18, ECT2, WAS, ARHGEF10, ARHGAP26, FARP2, ARHGAP33, ACAP3, SRGAP3, RIN2, RANGRF, LRRK2, FGD2, SIPA1, MAP4K2, RASAL2, PLEKHG3, RASAL1, PRR5, RASGRP3, TBC1D2, FGD4, ABR, RGS16, RGS14, RALGDS, DNMBP, CDC42BPG, RGS2, CIT, ARAP1, ARHGAP10, BCAR3	1001	367	13288	1.80855	0.055362	0.00473488	0.0926148
GOTERM_MF_FAT	GO:0008138~protein tyrosine/serine/threonine phosphatase activity	11	0.0771551	0.000376268	DUSP5, DUSP4, DUSP19, DUSP28, DUSP2, DUSP1, DUSP14, DUSP16, DUSP10, DUSP8, DUSP6	1001	38	13288	3.84268	0.305053	0.0276056	0.590312
GOTERM_MF_FAT	GO:0008047~enzyme activator activity	35	0.245493	0.000507481	ALS2, PPARD, SIPA1, ARHGAP19, ARHGAP18, IQGAP1, RASAL2, RASAL1, HMHA1, SMAP2, MAP3K5, PRR5, RINL, TIAM2, CASP8AP2, APOE, ALOX5AP, TBC1D14, DEPDC1B, ARHGAP11A, AGAP2, TBC1D2, ABR, RGS16, RGS14, ARHGAP26, ARHGAP33, ACAP3, RGS2, SRGAP3, RIN2, LRRK2, ARAP1, ARHGAP10, MGST2	1001	249	13288	1.86593	0.387899	0.0344538	0.795397
GOTERM_MF_FAT	GO:0005096~GTPase activator activity	29	0.203409	0.000541861	ALS2, SIPA1, ARHGAP19, ARHGAP18, IQGAP1, RASAL2, RASAL1, HMHA1, SMAP2, PRR5, RINL, TIAM2, TBC1D14, ARHGAP11A, DEPDC1B, AGAP2, TBC1D2, ABR, RGS16, RGS14, ARHGAP26, ARHGAP33, RGS2, ACAP3, SRGAP3, RIN2, LRRK2, ARAP1, ARHGAP10	1001	192	13288	2.00504	0.407925	0.034338	0.849069
GOTERM_MF_FAT	GO:0003774~motor activity	23	0.161324	0.000616988	KIF14, KIF23, KIF22, BBS4, KIFC1, KIF11, KIF24, MYO6, KIF5A, MYO1E, KIF15, MYO1D, KIF18B, CENPE, KLC3, KIF3C, KIFC3, KIF2C, MYO10, KIF4, KIF20B, DNM1, KIF20A	1001	138	13288	2.21245	0.449436	0.0366136	0.966254
GOTERM_MF_FAT	GO:0046914~transition metal ion binding	236	1.65533	0.000969631	MOCOS, GDA, S100A6, SC5D, PTGS2, PLEKHM1, ZNRF1, PRIM1, HMHA1, BRPF3, RNF219, ERAP1, RARB, NUDT16, ZFP324, POLE, NUDT15, ZFP628, PIM1, ZFP467, ESCO2, UHRF1, ACAP3, BAZ1B, RFESD, ZFP825, ETOHI1, ACP5, RFFL, SFXN2, ZFP619, DIDO1, SFXN5, SLC11A2, SLC11A1, 2610008E11RIK, RSL1, FBXO5, SLC31A2, DHX58, PLAGL2, ZBTB49, SCD1, COL18A1, KLF6, PTGR1, CRIP1, KLF11, CSRP1, AFG3L2, ZBTB45, ZFP606, ZSCAN2, ZFP60…	1001	2608	13288	1.20124	0.608625	0.0536868	1.51459
GOTERM_MF_FAT	GO:0003677~DNA binding	166	1.16434	0.0020867	MEF2C, AKNA, SURF6, PRR12, CBX2, 2310003H01RIK, HMGN5, RFXAP, BATF, H2AFV, DDX11, GATA3, RABGEF1, PMS2, TIGD3, H2AFX, BAHCC1, RARB, LUC7L3, SS18L1, RDM1, ZFP691, RBL2, POLH, NEIL3, DFFB, LIG1, POLE, ZFP628, ZFP467, ANKRD33B, MND1, TOPBP1, SIX4, JUNB, DDIT3, ESCO2, RFC5, UHRF1, KDM2B, RFC4, JUN, TGIF1, TGIF2, AKAP8, TNFAIP3, SMARCA2, DSCC1, ZFAND5, HMGB2, MYBL2, JRK, POLE2, POLE3, TFDP2, BHLHE40, …	1001	1781	13288	1.23728	0.867338	0.106152	3.23284
GOTERM_MF_FAT	GO:0008270~zinc ion binding	191	1.33969	0.00301606	S100A6, GDA, PLEKHM1, CNDP2, RBM4, LNX2, ZNRF1, MOBKL2B, LNX1, PRIM1, HMHA1, BRPF3, RNF219, GATA3, TIMM9, RABGEF1, ERAP1, LONRF3, RNF149, RARB, 2010111I01RIK, ZFP691, ZFP324, NEIL3, POLE, ZFP628, ZFP467, ESCO2, TNS3, UHRF1, KDM2B, BAZ1B, ACAP3, AKAP8, TNFAIP3, NEURL3, ZFP825, TRIM39, AMZ1, FGD2, TRAF1, ZFAND5, ETOHI1, ADAMTSL5, RFFL, ZFP619, DIDO1, TRIM65, RASAL1, 2610008E11RIK, ZFP566, RSL1, RNF…	1001	2105	13288	1.2045	0.946117	0.142499	4.64093
GOTERM_MF_FAT	GO:0005543~phospholipid binding	19	0.133268	0.00336098	SNX29, SGK3, SNX15, SNX8, SNX7, EEA1, ANXA5, HS1BP3, ANXA4, ANXA3, DGKA, PITPNM2, ARHGAP33, DOC2A, TIAM1, SNX32, SNX24, SNX30, ZFYVE1	1001	119	13288	2.11949	0.96144	0.150219	5.15862
GOTERM_MF_FAT	GO:0005088~Ras guanyl-nucleotide exchange factor activity	15	0.105211	0.00338713	FGD2, ALS2, ABR, ARHGEF18, ECT2, ARHGEF10, DNMBP, FARP2, PLEKHG3, RASGRP3, TIAM2, TIAM1, RAPGEF5, DOCK10, FGD4	1001	83	13288	2.39905	0.962406	0.144641	5.19776
GOTERM_MF_FAT	GO:0004725~protein tyrosine phosphatase activity	17	0.11924	0.00346741	PTPN5, PTPN23, DUSP10, CDC25C, PTPRO, DUSP5, EYA4, DUSP4, DUSP19, DUSP28, DUSP2, DUSP1, DUSP14, PTPLA, DUSP16, DUSP8, DUSP6	1001	101	13288	2.23436	0.965224	0.14159	5.31784
GOTERM_MF_FAT	GO:0003684~damaged DNA binding	8	0.0561128	0.00481079	MSH3, POLH, MSH2, NEIL3, H2AFX, BRCA1, ESCO2, RAD51	1001	29	13288	3.66199	0.990564	0.183518	7.30601
GOTERM_MF_FAT	GO:0005089~Rho guanyl-nucleotide exchange factor activity	13	0.0911833	0.00632218	ALS2, FGD2, PLEKHG3, ABR, TIAM2, TIAM1, ARHGEF18, DOCK10, ECT2, ARHGEF10, FARP2, DNMBP, FGD4	1001	71	13288	2.43058	0.99783	0.225502	9.49609
GOTERM_MF_FAT	GO:0004674~protein serine/threonine kinase activity	47	0.329663	0.00672101	PRPF4B, CDK18, PASK, MAP4K2, MKNK2, TTK, AURKA, CHEK1, ADRBK1, AURKB, DMPK, MAP3K5, PKN3, SNRK, SPEG, CAMK2D, DYRK3, PAK1, SIK1, IRAK2, CDK1, SGK1, TAOK2, SGK3, PIM1, MYLK2, PRKCH, PBK, GSG2, WEE1, PRKCC, DAPK1, IKBKE, CDC42BPG, MAP3K15, PLK3, PLK2, RPS6KA2, PLK1, CDAN1, RIPK2, BUB1B, CIT, LRRK2, LRRK1, NEK6, MELK	1001	421	13288	1.48198	0.998528	0.229601	10.0659
GOTERM_MF_FAT	GO:0022890~inorganic cation transmembrane transporter activity	19	0.133268	0.00673378	TCIRG1, MMGT2, MMGT1, SLC9A6, ATP6V1H, ATP6V1D, SLC11A2, ATP7A, ATP6V1C1, ATP2B1, SLC11A1, ATP6V1A, ATP6V0E, COX6A2, SLC31A2, ATP6V0D1, ATP6V0D2, SLC40A1, 1810063B05RIK	1001	127	13288	1.98598	0.998546	0.222205	10.0841
GOTERM_MF_FAT	GO:0043169~cation binding	328	2.30062	0.00700803	S100A4, PDP1, MOCOS, SC5D, GDA, S100A6, GLB1L, PTGS2, PLEKHM1, AURKB, EDIL3, ZNRF1, CD209C, PRIM1, HMHA1, 2610021K21RIK, MAP3K5, BRPF3, RNF219, ERAP1, RARB, NUDT16, POLH, ZFP324, LIG1, POLE, NUDT15, ZFP628, PIM1, ZFP467, ESCO2, NME6, PGM2, NME4, UHRF1, PITPNM2, DOC2A, NME3, BAZ1B, ACAP3, RFESD, NEK6, ZFP825, ETOHI1, MST1, ACP5, RFFL, SFXN2, ZFP619, DIDO1, SFXN5, SLC11A2, SLC11A1, 2610008E11RIK, R…	1001	3885	13288	1.12075	0.998887	0.222658	10.4738
GOTERM_MF_FAT	GO:0005375~copper ion transmembrane transporter activity	4	0.0280564	0.00714946	ATP7A, SLC11A2, MMGT2, SLC31A2	1001	6	13288	8.84982	0.99903	0.219483	10.6742
GOTERM_MF_FAT	GO:0046915~transition metal ion transmembrane transporter activity	7	0.0490987	0.00742413	ATP7A, SLC11A2, SLC11A1, MMGT2, MMGT1, SLC31A2, SLC40A1	1001	24	13288	3.87179	0.999258	0.220014	11.0622
GOTERM_MF_FAT	GO:0019207~kinase regulator activity	13	0.0911833	0.00791054	CCNE2, ALS2, CKS1B, PRKAR2B, ANKRD54, CCND1, DAPP1, HEXIM1, PKIG, CKS2, NOS2, PIK3R3, AGAP2	1001	73	13288	2.36399	0.999538	0.225856	11.7454
GOTERM_MF_FAT	GO:0015082~di-, tri-valent inorganic cation transmembrane transporter activity	8	0.0561128	0.00851819	ATP7A, SLC11A2, ATP2B1, SLC11A1, MMGT2, MMGT1, SLC31A2, SLC40A1	1001	32	13288	3.31868	0.999745	0.234213	12.592
GOTERM_MF_FAT	GO:0046872~metal ion binding	324	2.27257	0.00920855	S100A4, PDP1, MOCOS, SC5D, GDA, S100A6, PTGS2, PLEKHM1, AURKB, EDIL3, ZNRF1, CD209C, PRIM1, HMHA1, 2610021K21RIK, MAP3K5, BRPF3, RNF219, ERAP1, RARB, NUDT16, POLH, ZFP324, LIG1, POLE, NUDT15, ZFP628, PIM1, ZFP467, ESCO2, NME6, PGM2, NME4, UHRF1, PITPNM2, DOC2A, NME3, BAZ1B, ACAP3, RFESD, NEK6, ZFP825, ETOHI1, MST1, ACP5, RFFL, SFXN2, ZFP619, DIDO1, SFXN5, SLC11A2, SLC11A1, 2610008E11RIK, RSL1, FB…	1001	3850	13288	1.11715	0.99987	0.243884	13.5446
GOTERM_MF_FAT	GO:0005083~small GTPase regulator activity	28	0.196395	0.00954097	FGD2, ALS2, MAP4K2, IQGAP1, PLEKHG3, SMAP2, RASGRP3, TIAM2, TIAM1, TBC1D14, RAPGEF5, DOCK10, AGAP2, TBC1D2, FGD4, ABR, ARHGEF18, ECT2, WAS, ARHGEF10, FARP2, DNMBP, CDC42BPG, ARHGAP33, ACAP3, CIT, ARAP1, ARHGAP10	1001	223	13288	1.66678	0.999906	0.244912	13.9998
GOTERM_MF_FAT	GO:0043167~ion binding	330	2.31465	0.00976554	S100A4, PDP1, MOCOS, SC5D, GDA, S100A6, GLB1L, PTGS2, PLEKHM1, AURKB, EDIL3, ZNRF1, CD209C, PRIM1, HMHA1, 2610021K21RIK, MAP3K5, BRPF3, RNF219, ERAP1, RARB, NUDT16, POLH, ZFP324, LIG1, POLE, NUDT15, ZFP628, PIM1, ZFP467, ESCO2, NME6, PGM2, NME4, UHRF1, PITPNM2, DOC2A, NME3, BAZ1B, ACAP3, RFESD, NEK6, ZFP825, ETOHI1, MST1, ACP5, RFFL, SFXN2, ZFP619, DIDO1, SFXN5, SLC11A2, SLC11A1, 2610008E11RIK, R…	1001	3934	13288	1.11354	0.999924	0.243542	14.306
GOTERM_MF_FAT	GO:0016667~oxidoreductase activity, acting on sulfur group of donors	8	0.0561128	0.0101259	SEPX1, SUOX, PCYOX1L, TXNRD1, PCYOX1, ERO1L, SRXN1, GLRX2	1001	33	13288	3.21812	0.999947	0.245115	14.7953
GOTERM_MF_FAT	GO:0000287~magnesium ion binding	45	0.315634	0.0103289	PDP1, MMGT2, MMGT1, FIGNL1, MKNK2, AURKB, DMPK, FDFT1, MAP3K5, SNRK, B3GALNT1, CLP1, ENO2, ENTPD5, DYRK3, CERK, SIK1, APEX1, ERCC4, ZC3H12D, EXO1, NUDT16, TAOK2, POLH, MAT2A, GEN1, LIG1, NUDT15, PFKP, GSG2, WEE1, NME6, NME4, ATP7A, PGM2, EYA4, CDC42BPG, NME3, MAP3K15, RPS6KA2, SLC41A2, LRRK1, PRPS2, NEK6, SRXN1	1001	409	13288	1.46054	0.999956	0.243375	15.0698
GOTERM_MF_FAT	GO:0019887~protein kinase regulator activity	11	0.0771551	0.011911	CCNE2, ALS2, CKS1B, PRKAR2B, ANKRD54, CCND1, HEXIM1, PKIG, CKS2, NOS2, AGAP2	1001	59	13288	2.47495	0.999991	0.268871	17.1808
GOTERM_MF_FAT	GO:0019899~enzyme binding	28	0.196395	0.0132925	MEF2C, ALS2, CHEK1, AURKA, DAAM1, GCLM, RFXANK, RASGRP3, SORBS1, SQSTM1, DOCK10, AGAP2, INF2, TWF2, CENPE, PEA15A, ECT2, SIRT2, ADRB2, CCND1, DUSP2, CD300A, CSTB, TGIF1, MARCKS, RANGRF, AKAP8, APBB2	1001	229	13288	1.62311	0.999998	0.288605	18.9839
GOTERM_MF_FAT	GO:0005085~guanyl-nucleotide exchange factor activity	20	0.140282	0.0142667	ALS2, FGD2, ABR, ARHGEF18, RASGEF1B, ECT2, ARHGEF10, RALGDS, DNMBP, FARP2, PLEKHG3, RASGRP3, TIAM2, TIAM1, RAPGEF5, RANGRF, DOCK10, EIF2B4, FGD4, BCAR3	1001	147	13288	1.80609	0.999999	0.29973	20.2332
GOTERM_MF_FAT	GO:0015087~cobalt ion transmembrane transporter activity	3	0.0210423	0.0161246	SLC11A2, MMGT2, MMGT1	1001	3	13288	13.2747	1	0.324964	22.5658
GOTERM_MF_FAT	GO:0019901~protein kinase binding	12	0.0841692	0.0164684	CCND1, DUSP2, TWF2, SORBS1, SQSTM1, TGIF1, CENPE, MARCKS, CHEK1, AKAP8, PEA15A, AGAP2	1001	71	13288	2.24362	1	0.324058	22.9904
GOTERM_MF_FAT	GO:0004386~helicase activity	18	0.126254	0.0165529	PIF1, HLTF, RAD54L, MCM6, ATRX, RECQL, DNA2, FANCM, ERCC6, DDX11, DHX33, RAD54B, DHX40, POLQ, SMARCA2, DHX58, HELLS, ERCC6L	1001	129	13288	1.85229	1	0.319073	23.0944
GOTERM_MF_FAT	GO:0008289~lipid binding	38	0.266536	0.0184445	PPARD, PTGS2, SNX15, PLEKHM1, SNX8, SNX7, EEA1, DGKA, HMHA1, STAC2, APOE, TIAM1, STARD6, ALOX5AP, SNX24, PLTP, ZFYVE1, LPL, SNX29, SGK3, PRKCH, ANXA5, HS1BP3, ANXA4, ANXA3, PRKCC, CADPS, PITPNM2, RASSF5, CDC42BPG, ARHGAP33, CD36, DOC2A, FABP4, SNX32, CIT, SNX30, FABP5	1001	345	13288	1.46214	1	0.342073	25.3889
GOTERM_MF_FAT	GO:0004197~cysteine-type endopeptidase activity	11	0.0771551	0.0184947	CFLAR, CTSL, CASP6, CTSZ, CASP4, CASP7, LGMN, MALT1, CTSB, CASP2, CTSF	1001	63	13288	2.31781	1	0.336529	25.4489
GOTERM_MF_FAT	GO:0042802~identical protein binding	33	0.231465	0.0188072	ALS2, S100A4, SLC27A1, CADM1, HEXB, E2F8, RRAGA, L1CAM, 2310057M21RIK, MAP3K5, NDE1, CASP8AP2, PVRL3, NOS2, PTS, GABPB2, CSF1R, TRIP13, CEBPA, CEBPB, NR4A1, CENPF, ACTN1, BIRC5, WAS, ADRB2, RASSF5, TIMELESS, GLA, VEGFA, CTSE, DNM1, BARD1	1001	290	13288	1.51057	1	0.335017	25.8214
GOTERM_MF_FAT	GO:0042803~protein homodimerization activity	24	0.168338	0.0188472	CEBPA, ALS2, SLC27A1, CEBPB, CADM1, HEXB, E2F8, RRAGA, CENPF, ACTN1, NR4A1, BIRC5, ADRB2, MAP3K5, GLA, TIMELESS, PVRL3, VEGFA, CTSE, NOS2, PTS, GABPB2, BARD1, CSF1R	1001	193	13288	1.65074	1	0.329669	25.869
GOTERM_MF_FAT	GO:0016538~cyclin-dependent protein kinase regulator activity	5	0.0350705	0.0222589	CCNE2, CKS1B, CCND1, HEXIM1, CKS2	1001	15	13288	4.42491	1	0.370695	29.8221
GOTERM_MF_FAT	GO:0046983~protein dimerization activity	37	0.259522	0.0237106	ALS2, SLC27A1, PPARD, CADM1, CNDP2, HEXB, E2F8, RRAGA, BCL2L1, GCLM, RRAGC, BATF, MAP3K5, PVRL3, NOS2, PTS, NFIL3, FOSL1, GABPB2, CSF1R, CEBPA, CEBPB, NR4A1, CENPF, ACTN1, CREB5, BIRC5, JUNB, DDIT3, ADRB2, ATF3, TIMELESS, GLA, JUN, VEGFA, CTSE, BARD1	1001	340	13288	1.4446	1	0.383332	31.4435
GOTERM_MF_FAT	GO:0005516~calmodulin binding	16	0.112226	0.0237185	TRPM4, PHKA2, SLC8A1, MYO6, MARCKSL1, MYO1D, PHKA1, MYLK2, RRAD, IQGAP1, DAPK1, CAMK2D, MARCKS, NOS2, ASPM, SNTA1	1001	114	13288	1.86312	1	0.377316	31.4521
GOTERM_MF_FAT	GO:0035091~phosphoinositide binding	12	0.0841692	0.024015	ARHGAP33, SNX29, SNX15, SGK3, SNX8, SNX7, SNX32, EEA1, SNX24, SNX30, HS1BP3, ZFYVE1	1001	75	13288	2.12396	1	0.375071	31.779
GOTERM_MF_FAT	GO:0019900~kinase binding	13	0.0911833	0.024881	TWF2, CENPE, CHEK1, PEA15A, CCND1, DUSP2, RASGRP3, SORBS1, SQSTM1, TGIF1, MARCKS, AKAP8, AGAP2	1001	85	13288	2.03025	1	0.379811	32.7251
GOTERM_MF_FAT	GO:0015929~hexosaminidase activity	5	0.0350705	0.0279529	HYAL1, HYAL2, NAGLU, NAT6, HEXB	1001	16	13288	4.14835	1	0.409756	35.983
GOTERM_MF_FAT	GO:0046934~phosphatidylinositol-4,5-bisphosphate 3-kinase activity	3	0.0210423	0.0306447	PIK3CG, PIK3CB, PIK3CD	1001	4	13288	9.95604	1	0.433268	38.7158
GOTERM_MF_FAT	GO:0042801~polo kinase kinase activity	3	0.0210423	0.0306447	PLK3, PLK2, PLK1	1001	4	13288	9.95604	1	0.433268	38.7158
GOTERM_MF_FAT	GO:0030165~PDZ domain binding	6	0.0420846	0.0359026	CADM1, CCDC88C, LNX2, KIRREL3, LNX1, SNTA1	1001	25	13288	3.18593	1	0.480427	43.7415
GOTERM_MF_FAT	GO:0004721~phosphoprotein phosphatase activity	19	0.133268	0.0367368	PDP1, PTPN5, PTPN23, DUSP10, CDC25C, PTPRO, DUSP5, EYA4, DUSP4, DUSP19, DUSP28, DUSP2, DUSP1, DUSP14, PTPLA, DUSP16, CTDSP2, DUSP8, DUSP6	1001	152	13288	1.65934	1	0.482146	44.5024
GOTERM_MF_FAT	GO:0015078~hydrogen ion transmembrane transporter activity	12	0.0841692	0.0428041	TCIRG1, SLC11A2, ATP6V1C1, ATP6V1A, ATP6V0E, SLC9A6, COX6A2, ATP6V1H, ATP6V0D1, ATP6V1D, ATP6V0D2, 1810063B05RIK	1001	82	13288	1.94264	1	0.530187	49.7539
GOTERM_MF_FAT	GO:0005080~protein kinase C binding	4	0.0280564	0.044416	TWF2, SQSTM1, MARCKS, PEA15A	1001	11	13288	4.82717	1	0.537339	51.0686
GOTERM_MF_FAT	GO:0030983~mismatched DNA binding	4	0.0280564	0.044416	MSH3, MSH2, MSH5, PMS2	1001	11	13288	4.82717	1	0.537339	51.0686
GOTERM_MF_FAT	GO:0035014~phosphoinositide 3-kinase regulator activity	3	0.0210423	0.0485505	DAPP1, PIK3R3, AGAP2	1001	5	13288	7.96484	1	0.563847	54.2952
GOTERM_MF_FAT	GO:0043028~caspase regulator activity	4	0.0280564	0.0559974	MAP3K5, BCL2A1D, CASP8AP2, BIRC5	1001	12	13288	4.42491	1	0.61112	59.6099
GOTERM_MF_FAT	GO:0016791~phosphatase activity	26	0.182367	0.0562474	PDP1, PFKFB3, SGPP1, DUSP10, PTPN23, ACP5, DUSP19, BC005764, DUSP14, PTPLA, DUSP16, CTDSP2, PPAP2A, PTPN5, CDC25C, PTPRO, DUSP5, DUSP4, EYA4, DUSP28, DUSP2, DUSP1, MTMR10, PON2, DUSP8, DUSP6	1001	238	13288	1.45018	1	0.606634	59.7779
GOTERM_MF_FAT	GO:0015077~monovalent inorganic cation transmembrane transporter activity	12	0.0841692	0.0612202	TCIRG1, SLC11A2, ATP6V1C1, ATP6V1A, ATP6V0E, SLC9A6, COX6A2, ATP6V1H, ATP6V0D1, ATP6V1D, ATP6V0D2, 1810063B05RIK	1001	87	13288	1.831	1	0.632661	62.9858
GOTERM_MF_FAT	GO:0004672~protein kinase activity	55	0.385775	0.0645025	CDK18, PRPF4B, PASK, TTK, AURKA, AURKB, FES, DMPK, MAP3K5, PKN3, PAK1, SIK1, IRAK2, CDK1, SGK1, SGK3, PIM1, MYLK2, PRKCH, PBK, PRKCC, WEE1, DAPK1, CCND1, MAP3K15, BAZ1B, BUB1B, RIPK2, LRRK2, LRRK1, MELK, NEK6, MKNK2, MAP4K2, CHEK1, ADRBK1, SRC, SNRK, SPEG, CAMK2D, DYRK3, CSF1R, TAOK2, MET, SYKB, GSG2, EPHA2, IKBKE, CDC42BPG, PLK3, PLK2, RPS6KA2, PLK1, CDAN1, CIT	1001	583	13288	1.25233	1	0.646525	64.9701
GOTERM_MF_FAT	GO:0016670~oxidoreductase activity, acting on sulfur group of donors, oxygen as acceptor	3	0.0210423	0.069251	SUOX, PCYOX1L, PCYOX1	1001	6	13288	6.63736	1	0.667643	67.6652
GOTERM_MF_FAT	GO:0004931~ATP-gated cation channel activity	3	0.0210423	0.069251	P2RX4, P2RX7, P2RX3	1001	6	13288	6.63736	1	0.667643	67.6652
GOTERM_MF_FAT	GO:0042379~chemokine receptor binding	7	0.0490987	0.0693852	CCL3, CCL2, CXCL2, CCL9, NUP85, CCL4, CXCL10	1001	39	13288	2.38264	1	0.662609	67.7385
GOTERM_MF_FAT	GO:0003887~DNA-directed DNA polymerase activity	6	0.0420846	0.0708605	POLE2, POLH, POLE3, POLE, POLQ, ESCO2	1001	30	13288	2.65495	1	0.664925	68.5338
GOTERM_MF_FAT	GO:0019992~diacylglycerol binding	9	0.0631269	0.0733049	DGKA, HMHA1, RASSF5, CDC42BPG, STAC2, PLEKHM1, PRKCH, CIT, PRKCC	1001	59	13288	2.02496	1	0.672225	69.8111
GOTERM_MF_FAT	GO:0008234~cysteine-type peptidase activity	17	0.11924	0.0824663	CFLAR, CTSZ, USP1, LGMN, MALT1, ESPL1, CASP6, CTSL, PGPEP1, USP18, CASP4, CASP7, USP21, CTSB, TNFAIP3, CASP2, CTSF	1001	146	13288	1.54569	1	0.711245	74.1795
GOTERM_MF_FAT	GO:0005125~cytokine activity	20	0.140282	0.0840195	CSF3, IL1F9, CCL3, TNF, CCL2, CXCL2, CCL9, TNFSF9, CCL4, IL10, CXCL10, OSM, TNFSF13B, GRN, CMTM7, GDF15, CMTM3, LTB, LTA, SPP1	1001	180	13288	1.47497	1	0.712922	74.8586
GOTERM_MF_FAT	GO:0008022~protein C-terminus binding	7	0.0490987	0.0844035	TRIM65, CADM1, PROCR, DLG4, SAE1, SRC, TRIM11	1001	41	13288	2.26642	1	0.709395	75.0239
GOTERM_MF_FAT	GO:0005164~tumor necrosis factor receptor binding	5	0.0350705	0.089912	TNF, TNFSF13B, TNFSF9, LTB, LTA	1001	23	13288	2.88581	1	0.727876	77.286
GOTERM_MF_FAT	GO:0005381~iron ion transmembrane transporter activity	3	0.0210423	0.0922251	SLC11A2, MMGT1, SLC40A1	1001	7	13288	5.68917	1	0.732284	78.1773
KEGG_PATHWAY	mmu04142:Lysosome	27	0.189381	2.48641e-06	NAGLU, LGMN, HEXB, ACP5, CTSA, SLC11A2, SLC11A1, CD68, GNPTAB, MAN2B1, ATP6V0D1, ATP6V0D2, IDUA, TCIRG1, HYAL1, CTSZ, LIPA, ATP6V1H, CTSL, NPC1, GLA, CTSE, GAA, CTSD, CTSB, AP4B1, CTSF	471	119	5738	2.76412	0.000437513	0.000437513	0.00305109
KEGG_PATHWAY	mmu05222:Small cell lung cancer	19	0.133268	0.000136172	PIK3CG, TRAF1, E2F2, CKS1B, PTGS2, PIK3CB, PIK3CD, NFKBIA, BCL2L1, CCNE2, CCND1, ITGA6, ITGAV, PIK3R5, NOS2, LAMC1, RARB, PIK3R3, TRAF5	471	85	5738	2.72317	0.023683	0.0119124	0.166972
KEGG_PATHWAY	mmu04210:Apoptosis	19	0.133268	0.000186126	BID, PIK3CG, IRAK2, CFLAR, TNF, TM4SF19, PIK3CB, DFFB, PIK3CD, NFKBIA, ENDOD1, BCL2L1, PRKAR2B, CASP6, MYD88, CASP7, PIK3R5, FAS, PIK3R3	471	87	5738	2.66057	0.0322303	0.010861	0.22816
KEGG_PATHWAY	mmu03430:Mismatch repair	9	0.0631269	0.000217826	RFC5, EXO1, RPA2, RFC4, MSH3, MSH2, LIG1, PMS2, RPA3	471	22	5738	4.98379	0.0376157	0.00953957	0.266971
KEGG_PATHWAY	mmu04110:Cell cycle	24	0.168338	0.000238712	CDK1, E2F2, CDC6, RBL2, ANAPC13, RBL1, TTK, ESPL1, CHEK1, CDC25C, WEE1, MCM6, CCNB1, CCNE2, CCND1, MAD2L1, PLK1, TFDP2, MDM2, BUB1B, GADD45B, SMC1A, CCNA2, GADD45A	471	128	5738	2.28424	0.0411479	0.00836847	0.292536
KEGG_PATHWAY	mmu03030:DNA replication	11	0.0771551	0.000347863	RFC5, PRIM1, DNA2, RPA2, RFC4, POLE2, POLE3, LIG1, POLE, MCM6, RPA3	471	35	5738	3.82881	0.0593974	0.0101539	0.426035
KEGG_PATHWAY	mmu04115:p53 signaling pathway	16	0.112226	0.000360948	BID, CDK1, LRDD, CHEK1, SESN1, CCNG2, CCNE2, CCNB1, CCND1, RRM2, SERPINE1, DDB2, MDM2, FAS, GADD45B, GADD45A	471	69	5738	2.82495	0.0615618	0.00903583	0.442028
KEGG_PATHWAY	mmu05200:Pathways in cancer	45	0.315634	0.000441886	TRAF1, BID, E2F2, CKS1B, PPARD, PDGFB, PTGS2, PDGFA, NFKBIA, NFKB2, BCL2L1, TCF7L2, CCNE2, ITGAV, SLC2A1, PIK3R5, FAS, NOS2, RARB, PIK3R3, TRAF5, CSF1R, CEBPA, PIK3CG, MSH3, PIK3CB, MSH2, PIK3CD, MET, BRCA2, BIRC5, FZD5, FZD7, PRKCC, RALGDS, DAPK1, RAD51, VEGFC, CCND1, RASSF5, ITGA6, JUN, VEGFA, MDM2, LAMC1	471	323	5738	1.69726	0.0748405	0.00967651	0.5409
KEGG_PATHWAY	mmu04010:MAPK signaling pathway	37	0.259522	0.00153476	MEF2C, TNF, TM4SF19, PDGFB, PDGFA, DUSP10, MAP4K2, MKNK2, NFKB2, MAP3K5, RASGRP3, DUSP14, DUSP16, FAS, PAK1, NFATC2, CACNG8, PTPN5, NR4A1, FLNC, FLNB, PRKCC, DDIT3, DUSP5, DUSP4, DUSP2, DUSP1, RPS6KA2, JUN, RAP1B, STMN1, GADD45B, DUSP8, GADD45A, PLA2G5, CD14, DUSP6	471	265	5738	1.70097	0.236868	0.0295895	1.86713
KEGG_PATHWAY	mmu04662:B cell receptor signaling pathway	16	0.112226	0.00182672	PIK3CG, TM4SF19, PIK3CB, NFKBIB, PIK3CD, NFKBIA, SYKB, MALT1, RASGRP3, FCGR2B, DAPP1, JUN, PIK3R5, PIK3R3, NFATC2, BLNK	471	80	5738	2.43652	0.275155	0.0316674	2.21868
KEGG_PATHWAY	mmu03420:Nucleotide excision repair	11	0.0771551	0.00200311	RFC5, RPA2, RFC4, ERCC6, POLE2, POLE3, LIG1, POLE, DDB2, ERCC4, RPA3	471	43	5738	3.11648	0.297354	0.0315728	2.43051
KEGG_PATHWAY	mmu04620:Toll-like receptor signaling pathway	18	0.126254	0.0025229	PIK3CG, CCL3, TNF, PIK3CB, PIK3CD, NFKBIA, CCL4, TLR7, TLR9, CXCL10, IKBKE, MYD88, JUN, TICAM1, PIK3R5, PIK3R3, CD14, SPP1	471	99	5738	2.21502	0.358914	0.0363714	3.05228
KEGG_PATHWAY	mmu04510:Focal adhesion	29	0.203409	0.00280811	PDGFB, PDGFA, ITGB5, SRC, ITGB7, ITGAV, PIK3R5, PAK1, PIK3R3, SPP1, PIK3CG, PIK3CB, MET, PIK3CD, MYLK2, ACTN1, ITGA4, FLNC, FLNB, PRKCC, VEGFC, CCND1, ITGA6, ITGA5, JUN, VEGFA, RAP1B, LAMC1, PARVB	471	198	5738	1.78432	0.390382	0.0373554	3.39189
KEGG_PATHWAY	mmu05211:Renal cell carcinoma	14	0.0981974	0.00393764	PIK3CG, PDGFB, PIK3CB, PDGFA, MET, PIK3CD, VEGFC, JUN, SLC2A1, VEGFA, PIK3R5, RAP1B, PAK1, PIK3R3	471	70	5738	2.43652	0.500623	0.0483896	4.72619
KEGG_PATHWAY	mmu04666:Fc gamma R-mediated phagocytosis	17	0.11924	0.00557592	PIK3CG, MARCKSL1, PIK3CB, PIK3CD, SYKB, WAS, FCGR1, PRKCC, MYO10, FCGR2B, GAB2, PIK3R5, MARCKS, PAK1, PIK3R3, PPAP2A, DNM1	471	98	5738	2.11331	0.626227	0.0635013	6.63138
KEGG_PATHWAY	mmu05210:Colorectal cancer	15	0.105211	0.00946171	PIK3CG, MSH3, MSH2, PIK3CB, MET, PIK3CD, BIRC5, FZD5, TCF7L2, RALGDS, FZD7, CCND1, JUN, PIK3R5, PIK3R3	471	86	5738	2.12487	0.812352	0.0992921	11.0112
KEGG_PATHWAY	mmu00100:Steroid biosynthesis	6	0.0420846	0.00975476	CYP51, SC5D, LIPA, LSS, NSDHL, FDFT1	471	17	5738	4.29974	0.821874	0.0965064	11.3337
KEGG_PATHWAY	mmu04360:Axon guidance	20	0.140282	0.00979648	PLXNA3, TM4SF19, PLXNA1, MET, L1CAM, FES, EPHA2, SEMA5A, SEMA4G, UNC5B, SEMA6D, SEMA3E, SEMA4C, SRGAP3, SEMA4B, PAK1, RHOD, SEMA4D, NFATC2, SEMA4A	471	131	5738	1.85994	0.82319	0.0917722	11.3796
KEGG_PATHWAY	mmu05212:Pancreatic cancer	13	0.0911833	0.0131139	PIK3CG, E2F2, VEGFC, CCND1, PIK3CB, PIK3CD, VEGFA, BRCA2, PIK3R5, BCL2L1, PIK3R3, RALGDS, RAD51	471	72	5738	2.19963	0.902051	0.115099	14.9548
KEGG_PATHWAY	mmu05214:Glioma	12	0.0841692	0.0137779	PIK3CG, E2F2, CCND1, PDGFB, PIK3CB, PDGFA, PIK3CD, CAMK2D, MDM2, PIK3R5, PIK3R3, PRKCC	471	64	5738	2.28424	0.912994	0.11493	15.6544
KEGG_PATHWAY	mmu05215:Prostate cancer	15	0.105211	0.0139537	PIK3CG, E2F2, PDGFB, PIK3CB, PDGFA, PIK3CD, NFKBIA, CREB5, TCF7L2, CCNE2, CCND1, MDM2, PIK3R5, PIK3R3, GSTP1	471	90	5738	2.03043	0.915681	0.111098	15.8387
KEGG_PATHWAY	mmu04960:Aldosterone-regulated sodium reabsorption	9	0.0631269	0.0188235	PIK3CG, SGK1, PIK3CB, PIK3CD, PIK3R5, NEDD4L, PIK3R3, SLC9A3R2, PRKCC	471	42	5738	2.61056	0.964723	0.141032	20.7996
KEGG_PATHWAY	mmu03320:PPAR signaling pathway	13	0.0911833	0.0260199	SCD1, LPL, SLC27A1, PPARD, PCK2, CD36, SORBS1, CYP27A1, UBC, FABP4, ACAA1A, FABP5, PLTP	471	79	5738	2.00473	0.990344	0.182697	27.6406
KEGG_PATHWAY	mmu05223:Non-small cell lung cancer	10	0.070141	0.0296757	PIK3CG, E2F2, RASSF5, CCND1, PIK3CB, PIK3CD, PIK3R5, RARB, PIK3R3, PRKCC	471	54	5738	2.25604	0.995018	0.198216	30.9038
KEGG_PATHWAY	mmu05221:Acute myeloid leukemia	10	0.070141	0.040456	CEBPA, PIK3CG, CCND1, PPARD, PIK3CB, PIK3CD, PIM1, PIK3R5, PIK3R3, TCF7L2	471	57	5738	2.1373	0.999303	0.252284	39.756
KEGG_PATHWAY	mmu04060:Cytokine-cytokine receptor interaction	29	0.203409	0.0412352	CSF3, CCL3, CCL2, TNF, PDGFB, PDGFA, CXCL2, CCL9, CCL4, IL17RA, IL10, CXCL10, TNFRSF1B, IL10RB, IL10RA, FAS, LTB, LTA, CSF1R, IL18RAP, MET, TNFSF9, IL6RA, OSM, VEGFC, RELT, TNFSF13B, VEGFA, CX3CR1	471	244	5738	1.44793	0.999396	0.248022	40.3535
KEGG_PATHWAY	mmu04914:Progesterone-mediated oocyte maturation	13	0.0911833	0.0429631	CCNB1, PIK3CG, CDK1, MAD2L1, PLK1, PIK3CB, RPS6KA2, ANAPC13, PIK3CD, PIK3R5, CDC25C, PIK3R3, CCNA2	471	85	5738	1.86322	0.99956	0.248925	41.6593
KEGG_PATHWAY	mmu04370:VEGF signaling pathway	12	0.0841692	0.0439718	PIK3CG, TM4SF19, PTGS2, PIK3CB, PIK3CD, VEGFA, PIK3R5, NFATC2, PIK3R3, SRC, PRKCC, PLA2G5	471	76	5738	1.92357	0.999635	0.24622	42.4095
KEGG_PATHWAY	mmu00240:Pyrimidine metabolism	14	0.0981974	0.0481873	DTYMK, POLE, TK1, NME6, PRIM1, NME4, TYMS, NME3, POLE2, POLE3, RRM2, ENTPD5, TXNRD1, DUT	471	96	5738	1.77663	0.999832	0.25898	45.4493
KEGG_PATHWAY	mmu05218:Melanoma	11	0.0771551	0.0621734	PIK3CG, E2F2, CCND1, PDGFB, PIK3CB, PDGFA, PIK3CD, MET, MDM2, PIK3R5, PIK3R3	471	71	5738	1.88744	0.999988	0.313797	54.5107
KEGG_PATHWAY	mmu04621:NOD-like receptor signaling pathway	10	0.070141	0.0637871	TNF, CCL2, NFKBIB, CXCL2, RIPK2, NFKBIA, NLRP1B, CARD6, NLRP3, TNFAIP3	471	62	5738	1.96493	0.999991	0.312169	55.462
KEGG_PATHWAY	mmu00052:Galactose metabolism	6	0.0420846	0.0648798	AKR1B8, PGM2, GLA, AKR1B3, GAA, PFKP	471	27	5738	2.70724	0.999993	0.308534	56.0957
KEGG_PATHWAY	mmu03440:Homologous recombination	6	0.0420846	0.0648798	RPA2, BRCA2, RAD54B, RAD54L, RAD51, RPA3	471	27	5738	2.70724	0.999993	0.308534	56.0957
KEGG_PATHWAY	mmu04150:mTOR signaling pathway	9	0.0631269	0.0707632	PIK3CG, VEGFC, PIK3CB, RPS6KA2, PIK3CD, VEGFA, PIK3R5, PIK3R3, DDIT4	471	54	5738	2.03043	0.999998	0.323905	59.3677
KEGG_PATHWAY	mmu00280:Valine, leucine and isoleucine degradation	8	0.0561128	0.0782843	MCCC2, ALDH7A1, IVD, BCKDHB, HMGCS1, ACAT2, HADH, ACAA1A	471	46	5738	2.11871	0.999999	0.344251	63.2243
KEGG_PATHWAY	mmu04640:Hematopoietic cell lineage	12	0.0841692	0.0797547	CSF3, CD9, TNF, CD36, ITGA6, ITGA5, ITGA4, FCGR1, CD14, ITGAM, IL6RA, CSF1R	471	84	5738	1.74037	1	0.341605	63.9378
KEGG_PATHWAY	mmu00561:Glycerolipid metabolism	8	0.0561128	0.0858429	DGKA, AKR1B8, LPL, ALDH7A1, GLA, AKR1B3, AGPAT4, PPAP2A	471	47	5738	2.07363	1	0.355185	66.7588
KEGG_PATHWAY	mmu05220:Chronic myeloid leukemia	11	0.0771551	0.0897661	PIK3CG, E2F2, CCND1, GAB2, PIK3CB, PIK3CD, MDM2, NFKBIA, PIK3R5, BCL2L1, PIK3R3	471	76	5738	1.76327	1	0.360706	68.4677
