# Supplementary material for: The Transcriptional Foundations of Sp110-mediated Macrophage (RAW264.7) Resistance to Mycobacterium tuberculosis H37Ra
Source: Sci Rep. 2016 Feb 25;6:22041. doi: 10.1038/srep22041 (PMC4766572; doi:10.1038/srep22041)
Supplement: Supplementary Table S5 [file srep22041-s6.xls]

## Sheet: Group A
Group A: Common differentially expressed genes of DEG1 and DEG2 with opposite expression trend.
Gene Symbol
1700001L05Rik
5730508B09Rik
Acp5
Agpat4
Als2cl
Ankrd33b
Anxa3
Apbb2
Arrdc4
Atf3
Atp6v0d2
Bcar3
Bcl9l
Bco2
Bhlhe40
Bmf
C3ar1
Ccdc92
Ccl2
Ccl3
Ccl4
Ccl9
Cdc42ep2
Cerk
Clec4e
Creb5
Csf3
Ctsb
Ctsd
Ctsl
Cxcl2
Ddit3
Dmpk
Dtx4
Dusp1
Ephx1
Ext1
Fabp4
Fabp5
Fam107b
Fblim1
Frmd6
Gadd45a
Gadd45b
Gdpd1
Gla
Gp49a
Hap1
Hmga2
Hpgds
Hsd3b7
Hyal1
Ifi202b
Il10
Il10ra
Il1rn
Itgb7
Kif23
Lcn2
Lhfpl2
Lilrb4
Lima1
Metrnl
Mfsd9
Mocos
Mpeg1
Mt2
Myo1f
Nat6
Nceh1
Ndrg1
Ndrg4
Neurl3
Niacr1
P2ry2
Padi2
Pdcd1
Phlda1
Plau
Plekho1
Plin2
Plk2
Plxnd1
Pmp22
Procr
Prokr1
Ptgs2
Pvrl1
Relt
Rgs2
Rnf128
Rsad2
Rtp3
Rxra
Sdc3
Sh3kbp1
Slc24a5
Slc31a2
Slc6a4
Slc6a8
Slfn2
Speg
Spink5
Spp1
Stab1
Stac2
Tcfcp2l1
Tlr13
Tm4sf19
Tmem106a
Tnf
Tnfrsf13b
Trib1
Usp18
Xaf1
Xylt1
Zfp296
Zfp36l2
Zfp658
Zfp709

## Sheet: Group B
Group B: Common differentially expressed genes of DEG1 and DEG2 with same expression trend.
Gene symbol
2210411K11Rik
6030422M02Rik
6030429G01Rik
6230427J02Rik
A030009H04Rik
A230051G13Rik
Aim1l
Akr1b8
Angptl4
Arc
Armc2
Arv1
Blnk
C130050O18Rik
C3
Cacna1d
Car2
Cd300e
Cd83
Cpeb3
Cx3cr1
Dnmt3b
Dpep2
Dusp5
Efr3b
Epsti1
Fahd2a
Fcgr4
Fgf13
Flnc
Fos
Gamt
Gramd3
Gstp1
Gt(ROSA)26Sor
Gypc
Hip1r
Hivep3
Id2
Ifi27l2a
Igfbp4
Igsf11
Iqsec2
Kdm6b
Klf4
Klhl23
Lpl
Lyz1
Lyz2
Magi2
Map3k15
Ms4a6c
Ms4a6d
Myh7b
Nfia
Nfix
Nmi
Olfml3
Pdlim7
Pi16
Pltp
Prkar2b
Prss16
Ptplad2
Pyroxd2
Rabgap1l
Raet1c
Sema6d
Sh2d5
Slc12a5
Slc46a1
Slc46a3
Smad6
Smpdl3a
Traf1
Trem3
Txnip
Xdh
Zbtb39
Zfp808
Zfyve21

## Sheet: Annotaion of Group A
Functional annotation of differentillay expressed gene Group A.
Category	Term	Count	%	PValue	Genes	List Total	Pop Hits	Pop Total	Fold Enrichment	Bonferroni	Benjamini	FDR
GOTERM_BP_FAT	Immune response	17	1.5625	2.01275e-07	CSF3, CCL3, TNF, CCL2, TLR13, TNFRSF13B, IL1RN, CXCL2, CCL9, MYO1F, ACP5, RSAD2, CCL4, IL10, CLEC4E, PROCR, GP49A, LILRB4	98	471	13588	5.00446	0.000171472	0.000171472	0.000311514
GOTERM_BP_FAT	Chemotaxis	6	0.551471	0.00108699	C3AR1, CCL3, CCL2, CXCL2, CCL9, CCL4	98	109	13588	7.63228	0.604111	0.370803	1.66917
GOTERM_BP_FAT	Taxis	6	0.551471	0.00108699	C3AR1, CCL3, CCL2, CXCL2, CCL9, CCL4	98	109	13588	7.63228	0.604111	0.370803	1.66917
GOTERM_BP_FAT	Response to wounding	9	0.827206	0.00335236	CCL3, TNF, CCL2, PROCR, STAB1, CXCL2, TLR13, CTSB, CCL4	98	347	13588	3.59619	0.942789	0.614676	5.06442
GOTERM_BP_FAT	Defense response	10	0.919118	0.00467495	CCL3, TNF, CCL2, STAB1, CXCL2, TLR13, MYO1F, RSAD2, CCL4, IL10	98	448	13588	3.09493	0.981545	0.631421	6.99565
GOTERM_BP_FAT	Inflammatory response	7	0.643382	0.00545261	CCL3, TNF, CCL2, STAB1, CXCL2, TLR13, CCL4	98	225	13588	4.31365	0.990518	0.606103	8.11395
GOTERM_BP_FAT	Cell cycle arrest	4	0.367647	0.00780933	PMP22, APBB2, GADD45A, DDIT3	98	57	13588	9.73004	0.998744	0.671519	11.4267
GOTERM_BP_FAT	Negative regulation of molecular function	5	0.459559	0.0147191	GLA, FABP4, GADD45B, GADD45A, DDIT3	98	132	13588	5.25201	0.999997	0.835498	20.5069
GOTERM_BP_FAT	Programmed cell death	9	0.827206	0.0197231	TNF, RELT, SH3KBP1, XAF1, GADD45B, NIACR1, BMF, PDCD1, PHLDA1	98	473	13588	2.63822	1	0.880148	26.5308
GOTERM_BP_FAT	Salivary gland development	3	0.275735	0.0205027	TNF, PLXND1, TCFCP2L1	98	31	13588	13.418	1	0.859296	27.43
GOTERM_BP_FAT	GO:0031214~biomineral formation	3	0.275735	0.0257568	GLA, PTGS2, SPP1	98	35	13588	11.8845	1	0.891742	33.2264
GOTERM_BP_FAT	GO:0007626~locomotory behavior	6	0.551471	0.0281942	C3AR1, CCL3, CCL2, CXCL2, CCL9, CCL4	98	239	13588	3.48083	1	0.890862	35.7656
GOTERM_BP_FAT	GO:0008219~cell death	9	0.827206	0.0283792	TNF, RELT, SH3KBP1, XAF1, GADD45B, NIACR1, BMF, PDCD1, PHLDA1	98	507	13588	2.4613	1	0.870499	35.9546
GOTERM_BP_FAT	GO:0016265~death	9	0.827206	0.0319832	TNF, RELT, SH3KBP1, XAF1, GADD45B, NIACR1, BMF, PDCD1, PHLDA1	98	519	13588	2.40439	1	0.881208	39.5342
GOTERM_BP_FAT	GO:0035272~exocrine system development	3	0.275735	0.0345341	TNF, PLXND1, TCFCP2L1	98	41	13588	10.1453	1	0.882203	41.9539
GOTERM_BP_FAT	GO:0043086~negative regulation of catalytic activity	4	0.367647	0.0355664	GLA, FABP4, GADD45B, GADD45A	98	101	13588	5.49121	1	0.872159	42.907
GOTERM_BP_FAT	GO:0042742~defense response to bacterium	4	0.367647	0.0420612	TNF, STAB1, MYO1F, IL10	98	108	13588	5.1353	1	0.898554	48.5762
GOTERM_BP_FAT	GO:0045859~regulation of protein kinase activity	5	0.459559	0.044112	FABP4, CERK, GADD45B, GADD45A, TRIB1	98	186	13588	3.72723	1	0.895758	50.2539
GOTERM_BP_FAT	GO:0006915~apoptosis	8	0.735294	0.0485107	TNF, SH3KBP1, XAF1, GADD45B, NIACR1, BMF, PDCD1, PHLDA1	98	465	13588	2.38543	1	0.904987	53.6813
GOTERM_BP_FAT	GO:0043549~regulation of kinase activity	5	0.459559	0.0485707	FABP4, CERK, GADD45B, GADD45A, TRIB1	98	192	13588	3.61076	1	0.89276	53.7264
GOTERM_BP_FAT	GO:0006469~negative regulation of protein kinase activity	3	0.275735	0.051302	FABP4, GADD45B, GADD45A	98	51	13588	8.15606	1	0.893915	55.7402
GOTERM_BP_FAT	GO:0033673~negative regulation of kinase activity	3	0.275735	0.051302	FABP4, GADD45B, GADD45A	98	51	13588	8.15606	1	0.893915	55.7402
GOTERM_BP_FAT	GO:0060348~bone development	4	0.367647	0.0522977	GLA, PTGS2, ACP5, SPP1	98	118	13588	4.7001	1	0.886878	56.4537
GOTERM_BP_FAT	GO:0051338~regulation of transferase activity	5	0.459559	0.0540772	FABP4, CERK, GADD45B, GADD45A, TRIB1	98	199	13588	3.48375	1	0.883867	57.7022
GOTERM_BP_FAT	GO:0051348~negative regulation of transferase activity	3	0.275735	0.0549446	FABP4, GADD45B, GADD45A	98	53	13588	7.84829	1	0.876731	58.2985
GOTERM_BP_FAT	GO:0042325~regulation of phosphorylation	6	0.551471	0.0565362	TNF, FABP4, CERK, GADD45B, GADD45A, TRIB1	98	290	13588	2.86868	1	0.873309	59.3723
GOTERM_BP_FAT	GO:0019220~regulation of phosphate metabolic process	6	0.551471	0.0642325	TNF, FABP4, CERK, GADD45B, GADD45A, TRIB1	98	301	13588	2.76385	1	0.895911	64.2096
GOTERM_BP_FAT	GO:0051174~regulation of phosphorus metabolic process	6	0.551471	0.0642325	TNF, FABP4, CERK, GADD45B, GADD45A, TRIB1	98	301	13588	2.76385	1	0.895911	64.2096
GOTERM_BP_FAT	GO:0001516~prostaglandin biosynthetic process	2	0.183824	0.0691586	PTGS2, HPGDS	98	10	13588	27.7306	1	0.904483	67.0171
GOTERM_BP_FAT	GO:0046457~prostanoid biosynthetic process	2	0.183824	0.0691586	PTGS2, HPGDS	98	10	13588	27.7306	1	0.904483	67.0171
GOTERM_BP_FAT	GO:0030889~negative regulation of B cell proliferation	2	0.183824	0.0691586	TNFRSF13B, IL10	98	10	13588	27.7306	1	0.904483	67.0171
GOTERM_BP_FAT	GO:0008285~negative regulation of cell proliferation	5	0.459559	0.0763802	TNF, PTGS2, TNFRSF13B, IL10, SLFN2	98	224	13588	3.09493	1	0.918507	70.7626
GOTERM_BP_FAT	GO:0042127~regulation of cell proliferation	8	0.735294	0.0897981	TNF, CCL2, PTGS2, TNFRSF13B, FABP4, IL10, PLAU, SLFN2	98	538	13588	2.06176	1	0.942902	76.6883
GOTERM_BP_FAT	GO:0006692~prostanoid metabolic process	2	0.183824	0.0954772	PTGS2, HPGDS	98	14	13588	19.8076	1	0.947563	78.8405
GOTERM_BP_FAT	GO:0030282~bone mineralization	2	0.183824	0.0954772	GLA, PTGS2	98	14	13588	19.8076	1	0.947563	78.8405
GOTERM_BP_FAT	GO:0006693~prostaglandin metabolic process	2	0.183824	0.0954772	PTGS2, HPGDS	98	14	13588	19.8076	1	0.947563	78.8405
GOTERM_CC_FAT	GO:0005615~extracellular space	10	0.919118	0.0036975	CSF3, CCL3, TNF, CCL2, CXCL2, IL1RN, CCL9, CCL4, IL10, SPP1	77	511	12504	3.17788	0.322237	0.322237	4.06443
GOTERM_CC_FAT	GO:0005764~lysosome	6	0.551471	0.00451913	HYAL1, CTSL, GLA, ACP5, CTSD, CTSB	77	178	12504	5.47381	0.378478	0.211634	4.94691
GOTERM_CC_FAT	GO:0000323~lytic vacuole	6	0.551471	0.0046273	HYAL1, CTSL, GLA, ACP5, CTSD, CTSB	77	179	12504	5.44323	0.385529	0.149841	5.06254
GOTERM_CC_FAT	GO:0005773~vacuole	6	0.551471	0.00797122	HYAL1, CTSL, GLA, ACP5, CTSD, CTSB	77	204	12504	4.77617	0.568433	0.189483	8.57447
GOTERM_CC_FAT	GO:0031982~vesicle	9	0.827206	0.013244	TNF, IL1RN, SLC24A5, SH3KBP1, CTSD, CTSB, HAP1, PHLDA1, ALS2CL	77	519	12504	2.816	0.753382	0.244203	13.8724
GOTERM_CC_FAT	GO:0005912~adherens junction	4	0.367647	0.0266396	LIMA1, PVRL1, SH3KBP1, FBLIM1	77	106	12504	6.12791	0.941287	0.376568	26.0989
GOTERM_CC_FAT	GO:0031410~cytoplasmic vesicle	8	0.735294	0.0343781	TNF, SLC24A5, SH3KBP1, CTSD, CTSB, HAP1, PHLDA1, ALS2CL	77	508	12504	2.55732	0.974605	0.408293	32.4196
GOTERM_CC_FAT	GO:0070161~anchoring junction	4	0.367647	0.0388638	LIMA1, PVRL1, SH3KBP1, FBLIM1	77	123	12504	5.28096	0.984425	0.405636	35.8539
GOTERM_CC_FAT	GO:0016023~cytoplasmic membrane-bounded vesicle	7	0.643382	0.0397977	TNF, SLC24A5, CTSD, CTSB, HAP1, PHLDA1, ALS2CL	77	414	12504	2.74572	0.985937	0.377367	36.5486
GOTERM_CC_FAT	GO:0031988~membrane-bounded vesicle	7	0.643382	0.042203	TNF, SLC24A5, CTSD, CTSB, HAP1, PHLDA1, ALS2CL	77	420	12504	2.70649	0.989193	0.364125	38.3064
GOTERM_CC_FAT	GO:0044421~extracellular region part	10	0.919118	0.0443786	CSF3, CCL3, TNF, CCL2, CXCL2, IL1RN, CCL9, CCL4, IL10, SPP1	77	774	12504	2.09806	0.991488	0.351635	39.8581
GOTERM_CC_FAT	GO:0005925~focal adhesion	3	0.275735	0.0469395	LIMA1, SH3KBP1, FBLIM1	77	57	12504	8.54682	0.993578	0.343395	41.6389
GOTERM_CC_FAT	GO:0005924~cell-substrate adherens junction	3	0.275735	0.0529984	LIMA1, SH3KBP1, FBLIM1	77	61	12504	7.98637	0.996713	0.355851	45.6626
GOTERM_CC_FAT	GO:0030055~cell-substrate junction	3	0.275735	0.0609382	LIMA1, SH3KBP1, FBLIM1	77	66	12504	7.38135	0.998642	0.375969	50.5529
GOTERM_CC_FAT	GO:0005576~extracellular region	16	1.47059	0.0789203	CSF3, HYAL1, CCL3, TNF, CCL2, IL1RN, CXCL2, CCL9, CCL4, IL10, LCN2, GLA, METRNL, CTSB, PLAU, SPP1	77	1680	12504	1.54657	0.999822	0.437555	60.1815
GOTERM_CC_FAT	GO:0042470~melanosome	3	0.275735	0.0943166	SLC24A5, CTSD, CTSB	77	85	12504	5.7314	0.99997	0.478016	67.0328
GOTERM_CC_FAT	GO:0048770~pigment granule	3	0.275735	0.0943166	SLC24A5, CTSD, CTSB	77	85	12504	5.7314	0.99997	0.478016	67.0328
GOTERM_MF_FAT	GO:0005125~cytokine activity	9	0.827206	2.0928e-05	CSF3, CCL3, TNF, CCL2, CXCL2, CCL9, CCL4, IL10, SPP1	87	180	13288	7.63678	0.00494771	0.00494771	0.0269556
GOTERM_MF_FAT	GO:0008009~chemokine activity	5	0.459559	0.00010206	CCL3, CCL2, CXCL2, CCL9, CCL4	87	38	13288	20.0968	0.0238992	0.0120219	0.131392
GOTERM_MF_FAT	GO:0042379~chemokine receptor binding	5	0.459559	0.000113165	CCL3, CCL2, CXCL2, CCL9, CCL4	87	39	13288	19.5815	0.0264652	0.00890071	0.145679
GOTERM_MF_FAT	GO:0004415~hyalurononglucosaminidase activity	2	0.183824	0.0506313	HYAL1, NAT6	87	8	13288	38.1839	0.999996	0.953972	48.7939
GOTERM_MF_FAT	GO:0008289~lipid binding	6	0.551471	0.0728694	STAC2, PTGS2, RXRA, FABP4, ANXA3, FABP5	87	345	13288	2.65627	1	0.9723	62.2674
GOTERM_MF_FAT	GO:0015929~hexosaminidase activity	2	0.183824	0.0987274	HYAL1, NAT6	87	16	13288	19.092	1	0.983525	73.79
KEGG_PATHWAY	Cytokine-cytokine receptor interaction	11	1.01103	2.52233e-05	CSF3, CCL3, TNF, CCL2, RELT, IL10RA, CXCL2, TNFRSF13B, CCL9, CCL4, IL10	49	244	5738	5.27919	0.00186481	0.00186481	0.0263973
KEGG_PATHWAY	Lysosome	7	0.643382	0.000422415	HYAL1, CTSL, GLA, ACP5, CTSD, CTSB, ATP6V0D2	49	119	5738	6.88836	0.0307816	0.0155111	0.441246
KEGG_PATHWAY	Toll-like receptor signaling pathway	4	0.367647	0.0492857	CCL3, TNF, CCL4, SPP1	49	99	5738	4.7314	0.976248	0.712547	41.0808
KEGG_PATHWAY	Chemokine signaling pathway	5	0.459559	0.0646264	CCL3, CCL2, CXCL2, CCL9, CCL4	49	182	5738	3.21709	0.992873	0.709447	50.3053
KEGG_PATHWAY	MAPK signaling pathway	6	0.551471	0.0688611	TNF, TM4SF19, DUSP1, GADD45B, GADD45A, DDIT3	49	265	5738	2.65137	0.994906	0.652132	52.6103
KEGG_PATHWAY	Intestinal immune network for IgA production	3	0.275735	0.0745081	ITGB7, TNFRSF13B, IL10	49	54	5738	6.50567	0.996752	0.615176	55.5335
KEGG_PATHWAY	T cell receptor signaling pathway	4	0.367647	0.0752364	TNF, TM4SF19, IL10, PDCD1	49	118	5738	3.96956	0.996936	0.562583	55.8984
KEGG_PATHWAY	NOD-like receptor signaling pathway	3	0.275735	0.0944544	TNF, CCL2, CXCL2	49	62	5738	5.66623	0.999352	0.600589	64.6008

## Sheet: Annotation of Group B
Functional annotation of differentillay expressed gene Group B.
Category	Term	Count	%	PValue	Genes	List Total	Pop Hits	Pop Total	Fold Enrichment	Bonferroni	Benjamini	FDR
GOTERM_BP_FAT	GO:0006357~regulation of transcription from RNA polymerase II promoter	7	1.01302	0.0270191	TXNIP, FOS, ID2, NFIX, KDM6B, NFIA, KLF4	52	616	13588	2.96941	0.999998	0.999998	32.3704
GOTERM_BP_FAT	GO:0045892~negative regulation of transcription, DNA-dependent	5	0.723589	0.0280989	TXNIP, ID2, DNMT3B, KDM6B, KLF4	52	308	13588	4.24201	0.999999	0.998784	33.4343
GOTERM_BP_FAT	GO:0051253~negative regulation of RNA metabolic process	5	0.723589	0.0286835	TXNIP, ID2, DNMT3B, KDM6B, KLF4	52	310	13588	4.21464	0.999999	0.989633	34.0038
GOTERM_BP_FAT	GO:0050829~defense response to Gram-negative bacterium	2	0.289436	0.0369175	LYZ2, LYZ1	52	10	13588	52.2615	1	0.988077	41.5581
GOTERM_BP_FAT	GO:0051173~positive regulation of nitrogen compound metabolic process	6	0.868307	0.0465215	RAET1C, FOS, HIVEP3, NFIX, NFIA, KLF4	52	526	13588	2.9807	1	0.988752	49.3508
GOTERM_BP_FAT	GO:0016481~negative regulation of transcription	5	0.723589	0.05046	TXNIP, ID2, DNMT3B, KDM6B, KLF4	52	372	13588	3.5122	1	0.982829	52.2577
GOTERM_BP_FAT	GO:0031328~positive regulation of cellular biosynthetic process	6	0.868307	0.0551495	RAET1C, FOS, HIVEP3, NFIX, NFIA, KLF4	52	552	13588	2.8403	1	0.978007	55.5164
GOTERM_BP_FAT	GO:0009891~positive regulation of biosynthetic process	6	0.868307	0.0569097	RAET1C, FOS, HIVEP3, NFIX, NFIA, KLF4	52	557	13588	2.8148	1	0.968244	56.6852
GOTERM_BP_FAT	GO:0044036~cell wall macromolecule metabolic process	2	0.289436	0.0584231	LYZ2, LYZ1	52	16	13588	32.6635	1	0.957166	57.6673
GOTERM_BP_FAT	GO:0016998~cell wall macromolecule catabolic process	2	0.289436	0.0584231	LYZ2, LYZ1	52	16	13588	32.6635	1	0.957166	57.6673
GOTERM_BP_FAT	GO:0045934~negative regulation of nucleobase, nucleoside, nucleotide and nucleic acid metabolic process	5	0.723589	0.0612547	TXNIP, ID2, DNMT3B, KDM6B, KLF4	52	397	13588	3.29103	1	0.949067	59.4493
GOTERM_BP_FAT	GO:0051172~negative regulation of nitrogen compound metabolic process	5	0.723589	0.0630884	TXNIP, ID2, DNMT3B, KDM6B, KLF4	52	401	13588	3.2582	1	0.938597	60.5658
GOTERM_BP_FAT	GO:0010629~negative regulation of gene expression	5	0.723589	0.0673203	TXNIP, ID2, DNMT3B, KDM6B, KLF4	52	410	13588	3.18668	1	0.935136	63.0343
GOTERM_BP_FAT	GO:0010558~negative regulation of macromolecule biosynthetic process	5	0.723589	0.0712047	TXNIP, ID2, DNMT3B, KDM6B, KLF4	52	418	13588	3.12569	1	0.93118	65.1729
GOTERM_BP_FAT	GO:0006730~one-carbon metabolic process	3	0.434153	0.071349	DNMT3B, KDM6B, CAR2	52	117	13588	6.7002	1	0.917117	65.2501
GOTERM_BP_FAT	GO:0031327~negative regulation of cellular biosynthetic process	5	0.723589	0.0772454	TXNIP, ID2, DNMT3B, KDM6B, KLF4	52	430	13588	3.03846	1	0.919886	68.2713
GOTERM_BP_FAT	GO:0009890~negative regulation of biosynthetic process	5	0.723589	0.0793155	TXNIP, ID2, DNMT3B, KDM6B, KLF4	52	434	13588	3.01046	1	0.912196	69.2727
GOTERM_BP_FAT	GO:0050830~defense response to Gram-positive bacterium	2	0.289436	0.0829184	LYZ2, LYZ1	52	23	13588	22.7224	1	0.909118	70.9458
GOTERM_BP_FAT	GO:0019835~cytolysis	2	0.289436	0.0829184	LYZ2, LYZ1	52	23	13588	22.7224	1	0.909118	70.9458
GOTERM_BP_FAT	GO:0006749~glutathione metabolic process	2	0.289436	0.0863663	MYH7B, GSTP1	52	24	13588	21.7756	1	0.905911	72.4673
GOTERM_BP_FAT	GO:0006952~defense response	5	0.723589	0.0867801	LYZ2, LYZ1, C3, KDM6B, IGFBP4	52	448	13588	2.91638	1	0.894638	72.6448
GOTERM_BP_FAT	GO:0009991~response to extracellular stimulus	3	0.434153	0.0889148	FOS, KLF4, ANGPTL4	52	133	13588	5.89416	1	0.888413	73.5438
GOTERM_BP_FAT	GO:0006355~regulation of transcription, DNA-dependent	10	1.44718	0.0929053	TXNIP, FOS, ZFP808, ID2, SMAD6, NFIX, DNMT3B, KDM6B, NFIA, KLF4	52	1465	13588	1.78367	1	0.887744	75.1512
GOTERM_BP_FAT	GO:0006575~cellular amino acid derivative metabolic process	3	0.434153	0.0981352	GAMT, MYH7B, GSTP1	52	141	13588	5.55974	1	0.890448	77.1205
GOTERM_CC_FAT	GO:0005615~extracellular space	5	0.723589	0.0912214	LPL, SMPDL3A, C3, IGFBP4, ANGPTL4	43	511	12504	2.84531	0.999967	0.999967	65.9405
GOTERM_MF_FAT	GO:0003796~lysozyme activity	2	0.289436	0.0355531	LYZ2, LYZ1	49	10	13288	54.2367	0.99736	0.99736	35.5293
GOTERM_MF_FAT	GO:0004857~enzyme inhibitor activity	4	0.578871	0.0572546	TXNIP, C3, PI16, ANGPTL4	49	243	13288	4.46393	0.999937	0.99205	51.0771
GOTERM_MF_FAT	GO:0016208~AMP binding	2	0.289436	0.0698676	PRKAR2B, MYH7B	49	20	13288	27.1184	0.999993	0.980926	58.4491
GOTERM_MF_FAT	GO:0003779~actin binding	4	0.578871	0.0855021	ARC, HIP1R, FLNC, MYH7B	49	288	13288	3.76644	1	0.974385	66.1694
KEGG_PATHWAY	mmu04010:MAPK signaling pathway	5	0.723589	0.0298211	DUSP5, FOS, FGF13, FLNC, CACNA1D	27	265	5738	4.00978	0.77315	0.77315	25.1941
KEGG_PATHWAY	mmu03320:PPAR signaling pathway	3	0.434153	0.0491544	LPL, PLTP, ANGPTL4	27	79	5738	8.07032	0.915396	0.709132	38.3235
