# Supplementary material for: The Transcriptional Foundations of Sp110-mediated Macrophage (RAW264.7) Resistance to Mycobacterium tuberculosis H37Ra
Source: Sci Rep. 2016 Feb 25;6:22041. doi: 10.1038/srep22041 (PMC4766572; doi:10.1038/srep22041)
Supplement: Supplementary Table S6 [file srep22041-s7.xls]

## Sheet: Group C
Group C: Common differentially expressed genes of DEG2 and DEG4 with opposite expression trend.																	Group A: Common differentially expressed genes of DEG1 and DEG2 with opposite expression trend.	Group A: Common differentially expressed genes of DEG1 and DEG2 with opposite expression trend.	Group A: Common differentially expressed genes of DEG1 and DEG2 with opposite expression trend.	Group A: Common differentially expressed genes of DEG1 and DEG2 with opposite expression trend.	Group A: Common differentially expressed genes of DEG1 and DEG2 with opposite expression trend.	Group A: Common differentially expressed genes of DEG1 and DEG2 with opposite expression trend.	Group A: Common differentially expressed genes of DEG1 and DEG2 with opposite expression trend.	Group A: Common differentially expressed genes of DEG1 and DEG2 with opposite expression trend.	Group A: Common differentially expressed genes of DEG1 and DEG2 with opposite expression trend.	Group A: Common differentially expressed genes of DEG1 and DEG2 with opposite expression trend.	Group A: Common differentially expressed genes of DEG1 and DEG2 with opposite expression trend.	Group A: Common differentially expressed genes of DEG1 and DEG2 with opposite expression trend.	Group A: Common differentially expressed genes of DEG1 and DEG2 with opposite expression trend.	Group A: Common differentially expressed genes of DEG1 and DEG2 with opposite expression trend.	Group A: Common differentially expressed genes of DEG1 and DEG2 with opposite expression trend.	Group A: Common differentially expressed genes of DEG1 and DEG2 with opposite expression trend.	Group A: Common differentially expressed genes of DEG1 and DEG2 with opposite expression trend.	Group A: Common differentially expressed genes of DEG1 and DEG2 with opposite expression trend.	Group A: Common differentially expressed genes of DEG1 and DEG2 with opposite expression trend.	Group A: Common differentially expressed genes of DEG1 and DEG2 with opposite expression trend.	Group A: Common differentially expressed genes of DEG1 and DEG2 with opposite expression trend.	Group A: Common differentially expressed genes of DEG1 and DEG2 with opposite expression trend.	Group A: Common differentially expressed genes of DEG1 and DEG2 with opposite expression trend.	Group A: Common differentially expressed genes of DEG1 and DEG2 with opposite expression trend.	Group A: Common differentially expressed genes of DEG1 and DEG2 with opposite expression trend.	Group A: Common differentially expressed genes of DEG1 and DEG2 with opposite expression trend.	Group A: Common differentially expressed genes of DEG1 and DEG2 with opposite expression trend.	Group A: Common differentially expressed genes of DEG1 and DEG2 with opposite expression trend.	Group A: Common differentially expressed genes of DEG1 and DEG2 with opposite expression trend.	Group A: Common differentially expressed genes of DEG1 and DEG2 with opposite expression trend.	Group A: Common differentially expressed genes of DEG1 and DEG2 with opposite expression trend.	Group A: Common differentially expressed genes of DEG1 and DEG2 with opposite expression trend.	Group A: Common differentially expressed genes of DEG1 and DEG2 with opposite expression trend.
symbol
1190003J15Rik
1700001L05Rik
1700012B15Rik
1700025G04Rik
2010317E24Rik
2310028H24Rik
2810417H13Rik
Aatk
Acot2
Adamts1
Als2cl
Ankrd23
Anpep
Aoc2
Apbb2
Arc
Arf2
BC088983
Bcar3
Bcl9l
Bco2
Bmyc
Btg2
C030044B11Rik
C1qtnf6
C630004H02Rik
C77080
Cacna1b
Camk1
Ccdc18
Ccdc92
Ccl2
Ccl7
Ccnb2
Cd200r1
Cdk20
Celsr3
Chd5
Cirbp
Creb5
Csf2rb2
Csf3
Ctsd
Ctsk
Ctsl
Cxcl2
Dctn2
E130311K13Rik
Eid2b
Eny2
Fabp4
Fabp5
Fam176b
Fbxo9
Fhod3
Fos
Foxred1
Gadd45a
Gata3
Gdf15
Gdpd1
Gm11428
Gm13476
Gpnmb
Gpr124
Gprc5a
Hap1
Havcr2
Hmga2
Hunk
Ifi202b
Il10ra
Il1rn
Itgb7
Kif23
Lcn2
Lgals3
Lims2
Lsm5
Lyst
Mapk12
Metrnl
Mfap3l
Myo1f
Nceh1
Nck2
Ndrg4
Ndst1
Neurl3
Nlrc3
Nt5dc2
Obfc2a
Palm
Panx1
Pdcd1
Pdpn
Pdzk1
Plin2
Plxna1
Plxna2
Pmp22
Ppcs
Ppfibp2
Ptafr
Ptger4
Pvrl1
Qpct
Rcsd1
Refbp2
Relt
Reps2
Rgs1
Rgs2
Rnf128
Rnf183
Rps6ka2
Rsad1
Rxra
Sh3kbp1
Sla
Slc22a4
Slc24a5
Slc25a35
Slc41a2
Slc45a3
Slc6a4
Slpi
Smurf1
Sorl1
Speg
Spink5
Spp1
Stab1
Stac2
Supt4h1
Tcfcp2l1
Timm22
Tm4sf19
Tnfrsf12a
Tnfrsf13b
Trib1
Trim46
Xylt1
Zfp212
Zfp296
Zfp36l2
Zfp472
Zfp709
Zfp748
Zfp784
Zfp953
[truncated: 206 more columns]

## Sheet: annotation  of Group C
Category	Term	Count	%	PValue	Genes	List Total	Pop Hits	Pop Total	Fold Enrichment	Bonferroni	Benjamini	FDR
GOTERM_BP_FAT	GO:0042330~taxis	5	0.4	0.0121754	CCL2, LYST, CXCL2, PTAFR, CCL7	112	109	13588	5.5652	0.999947	0.999947	17.1495
GOTERM_BP_FAT	GO:0006935~chemotaxis	5	0.4	0.0121754	CCL2, LYST, CXCL2, PTAFR, CCL7	112	109	13588	5.5652	0.999947	0.999947	17.1495
GOTERM_BP_FAT	GO:0006576~biogenic amine metabolic process	4	0.32	0.0276802	GATA3, SLC22A4, AOC2, FABP5	112	80	13588	6.06607	1	0.999987	35.0203
GOTERM_BP_FAT	GO:0006954~inflammatory response	6	0.48	0.0371967	CCL2, NDST1, STAB1, CXCL2, PTAFR, CCL7	112	225	13588	3.23524	1	0.999961	44.1303
GOTERM_BP_FAT	GO:0007626~locomotory behavior	6	0.48	0.0461861	CCL2, LYST, CXCL2, PTAFR, CCL7, CACNA1B	112	239	13588	3.04573	1	0.999925	51.6261
GOTERM_BP_FAT	GO:0016477~cell migration	6	0.48	0.0468737	NCK2, PLXNA2, TNFRSF12A, LYST, CXCL2, APBB2	112	240	13588	3.03304	1	0.999552	52.1589
GOTERM_BP_FAT	GO:0002446~neutrophil mediated immunity	2	0.16	0.0558124	LYST, MYO1F	112	7	13588	34.6633	1	0.999541	58.6042
GOTERM_BP_FAT	GO:0007049~cell cycle	10	0.8	0.0622594	CCNB2, MAPK12, RGS2, PDPN, RPS6KA2, PMP22, APBB2, HMGA2, GADD45A, CDK20	112	611	13588	1.98562	1	0.999373	62.7387
GOTERM_BP_FAT	GO:0009611~response to wounding	7	0.56	0.064871	CCL2, NDST1, STAB1, LYST, CXCL2, PTAFR, CCL7	112	347	13588	2.44741	1	0.998808	64.3009
GOTERM_BP_FAT	GO:0006952~defense response	8	0.64	0.0741095	CCL2, NDST1, STAB1, LYST, CXCL2, MYO1F, PTAFR, CCL7	112	448	13588	2.16645	1	0.998962	69.3496
GOTERM_BP_FAT	GO:0007050~cell cycle arrest	3	0.24	0.078988	PMP22, APBB2, GADD45A	112	57	13588	6.38534	1	0.998649	71.7381
GOTERM_BP_FAT	GO:0006928~cell motion	7	0.56	0.0801238	NCK2, PDPN, PLXNA2, TNFRSF12A, LYST, CXCL2, APBB2	112	367	13588	2.31403	1	0.99775	72.2686
GOTERM_BP_FAT	GO:0048870~cell motility	6	0.48	0.0831721	NCK2, PLXNA2, TNFRSF12A, LYST, CXCL2, APBB2	112	284	13588	2.56313	1	0.997005	73.6469
GOTERM_BP_FAT	GO:0051674~localization of cell	6	0.48	0.0831721	NCK2, PLXNA2, TNFRSF12A, LYST, CXCL2, APBB2	112	284	13588	2.56313	1	0.997005	73.6469
GOTERM_BP_FAT	GO:0051181~cofactor transport	2	0.16	0.0863074	PDPN, SLC22A4	112	11	13588	22.0584	1	0.99621	74.9974
GOTERM_BP_FAT	GO:0006955~immune response	8	0.64	0.0908912	CSF3, CCL2, LYST, CXCL2, TNFRSF13B, IL1RN, MYO1F, CCL7	112	471	13588	2.06066	1	0.99577	76.8559
GOTERM_BP_FAT	GO:0007017~microtubule-based process	5	0.4	0.0944273	KIF23, LYST, GADD45A, HAP1, DCTN2	112	211	13588	2.87492	1	0.995057	78.2005
GOTERM_CC_FAT	GO:0031982~vesicle	10	0.8	0.0192058	NCK2, ARC, IL1RN, SLC24A5, SH3KBP1, CTSD, ADAMTS1, GPNMB, HAP1, ALS2CL	98	519	12504	2.45842	0.936312	0.936312	20.4976
GOTERM_CC_FAT	GO:0031410~cytoplasmic vesicle	8	0.64	0.0994406	ARC, SLC24A5, SH3KBP1, CTSD, ADAMTS1, GPNMB, HAP1, ALS2CL	98	508	12504	2.00932	1	0.999411	71.0295
GOTERM_MF_FAT	GO:0005125~cytokine activity	6	0.48	0.00978269	CSF3, CCL2, CXCL2, GDF15, CCL7, SPP1	97	180	13288	4.56632	0.887235	0.887235	11.7788
GOTERM_MF_FAT	GO:0008009~chemokine activity	3	0.24	0.0306796	CCL2, CXCL2, CCL7	97	38	13288	10.815	0.99901	0.968532	32.7819
GOTERM_MF_FAT	GO:0042379~chemokine receptor binding	3	0.24	0.0321885	CCL2, CXCL2, CCL7	97	39	13288	10.5377	0.999299	0.911178	34.1036
GOTERM_MF_FAT	GO:0005539~glycosaminoglycan binding	4	0.32	0.0494847	STAB1, ADAMTS1, GPNMB, CCL7	97	114	13288	4.80666	0.999987	0.940196	47.6371
GOTERM_MF_FAT	GO:0001871~pattern binding	4	0.32	0.0654428	STAB1, ADAMTS1, GPNMB, CCL7	97	128	13288	4.28093	1	0.950466	57.8026
GOTERM_MF_FAT	GO:0030247~polysaccharide binding	4	0.32	0.0654428	STAB1, ADAMTS1, GPNMB, CCL7	97	128	13288	4.28093	1	0.950466	57.8026
GOTERM_MF_FAT	GO:0005275~amine transmembrane transporter activity	3	0.24	0.0759679	PDPN, SLC6A4, SLC22A4	97	63	13288	6.52332	1	0.946245	63.4758
GOTERM_MF_FAT	GO:0051184~cofactor transporter activity	2	0.16	0.0766887	PDPN, SLC22A4	97	11	13288	24.9072	1	0.920376	63.8373
GOTERM_MF_FAT	GO:0004674~protein serine/threonine kinase activity	7	0.56	0.0841482	HUNK, MAPK12, SPEG, RPS6KA2, CAMK1, CDK20, AATK	97	421	13288	2.27774	1	0.912773	67.39
INTERPRO	IPR001368:TNFR/CD27/30/40/95 cysteine-rich region	3	0.24	0.0248993	RELT, TNFRSF12A, TNFRSF13B	133	33	17763	12.1415	0.999494	0.999494	28.6172
INTERPRO	IPR001811:Small chemokine, interleukin-8-like	3	0.24	0.03081	CCL2, CXCL2, CCL7	133	37	17763	10.8289	0.999919	0.990994	34.1903
INTERPRO	IPR003659:Plexin/semaphorin/integrin	3	0.24	0.0458643	PLXNA1, PLXNA2, ITGB7	133	46	17763	8.7102	0.999999	0.991001	46.6184
INTERPRO	IPR002290:Serine/threonine protein kinase	6	0.48	0.047932	HUNK, MAPK12, SPEG, RPS6KA2, CAMK1, CDK20	133	265	17763	3.02392	1	0.975182	48.1445
INTERPRO	IPR008957:Fibronectin, type III-like fold	5	0.4	0.0509453	TRIM46, SPEG, CSF2RB2, IL10RA, SORL1	133	187	17763	3.57103	1	0.957053	50.2963
INTERPRO	IPR000566:Lipocalin-related protein and Bos/Can/Equ allergen	3	0.24	0.0513733	LCN2, FABP4, FABP5	133	49	17763	8.17692	1	0.92905	50.5952
INTERPRO	IPR012674:Calycin	3	0.24	0.0571058	LCN2, FABP4, FABP5	133	52	17763	7.70518	1	0.920218	54.4409
INTERPRO	IPR015874:4-disulphide core	2	0.16	0.0579371	GM11428, SLPI	133	8	17763	33.3891	1	0.894134	54.975
INTERPRO	IPR017441:Protein kinase, ATP binding site	8	0.64	0.0597833	HAVCR2, HUNK, MAPK12, SPEG, RPS6KA2, CAMK1, CDK20, AATK	133	467	17763	2.2879	1	0.87276	56.1406
INTERPRO	IPR017442:Serine/threonine protein kinase-related	7	0.56	0.0605841	HUNK, MAPK12, SPEG, RPS6KA2, CAMK1, CDK20, TRIB1	133	374	17763	2.49972	1	0.847587	56.6374
INTERPRO	IPR013548:Plexin cytoplasmic region	2	0.16	0.0649409	PLXNA1, PLXNA2	133	9	17763	29.6792	1	0.84076	59.2503
INTERPRO	IPR001452:Src homology-3 domain	5	0.4	0.0725962	NCK2, STAC2, SH3KBP1, MYO1F, SLA	133	211	17763	3.16484	1	0.848994	63.4917
INTERPRO	IPR000719:Protein kinase, core	8	0.64	0.0738048	HUNK, MAPK12, SPEG, RPS6KA2, CAMK1, CDK20, AATK, TRIB1	133	491	17763	2.17607	1	0.830553	64.1228
INTERPRO	IPR003599:Immunoglobulin subtype	6	0.48	0.0842898	HAVCR2, PVRL1, SPEG, GPR124, PDCD1, CD200R1	133	313	17763	2.56019	1	0.849409	69.1885
KEGG_PATHWAY	mmu04060:Cytokine-cytokine receptor interaction	9	0.72	0.000379104	CSF3, CCL2, RELT, TNFRSF12A, CSF2RB2, IL10RA, CXCL2, TNFRSF13B, CCL7	44	244	5738	4.81017	0.0258238	0.0258238	0.390495
KEGG_PATHWAY	mmu04621:NOD-like receptor signaling pathway	4	0.32	0.0109057	CCL2, MAPK12, CXCL2, CCL7	44	62	5738	8.41349	0.530752	0.314983	10.6983
KEGG_PATHWAY	mmu04660:T cell receptor signaling pathway	5	0.4	0.0113073	FOS, NCK2, TM4SF19, MAPK12, PDCD1	44	118	5738	5.52581	0.543721	0.230143	11.0718
KEGG_PATHWAY	mmu04010:MAPK signaling pathway	6	0.48	0.0465033	FOS, TM4SF19, MAPK12, RPS6KA2, GADD45A, CACNA1B	44	265	5738	2.95266	0.962587	0.560199	38.8211
KEGG_PATHWAY	mmu04114:Oocyte meiosis	4	0.32	0.0542242	CCNB2, TM4SF19, MAPK12, RPS6KA2	44	115	5738	4.53597	0.978651	0.536684	43.7443
KEGG_PATHWAY	mmu04360:Axon guidance	4	0.32	0.0741241	NCK2, TM4SF19, PLXNA1, PLXNA2	44	131	5738	3.98196	0.995078	0.587564	54.828
