# Supplementary material for: The Transcriptional Foundations of Sp110-mediated Macrophage (RAW264.7) Resistance to Mycobacterium tuberculosis H37Ra
Source: Sci Rep. 2016 Feb 25;6:22041. doi: 10.1038/srep22041 (PMC4766572; doi:10.1038/srep22041)
Supplement: Supplementary Table S7 [file srep22041-s8.xls]

## Sheet: Common
Common differentially expressed genes of DEG2 and DEG3.
Gene symbol
0610031J06Rik
1110007C09Rik
1700001L05Rik
1700054N08Rik
1700106N22Rik
1700113I22Rik
1810043H04Rik
2310016C08Rik
2310045N01Rik
2410006H16Rik
2610002D18Rik
2610008E11Rik
2610203C20Rik
2610203C22Rik
2810055F11Rik
2810417H13Rik
3830406C13Rik
4632434I11Rik
4930420K17Rik
4930422G04Rik
4930427A07Rik
4930547N16Rik
4930579G24Rik
4933436C20Rik
5730508B09Rik
5730590G19Rik
6330503K22Rik
6430548M08Rik
6720463M24Rik
9230114K14Rik
9930111J21Rik1
A430005L14Rik
A430107O13Rik
Abcc3
Abhd10
Abhd14b
Abhd15
Abtb2
Acaa1a
Acp5
Acss2
Actn1
Adrb2
Agpat4
Agpat9
AI506816
AI662270
Aig1
Akap8
Akna
Akr1b8
Alcam
Aldh1l2
Alms1
Amdhd2
Ampd2
Ampd3
Amz1
Ankle1
Ankrd13d
Ankrd24
Ankrd33b
Ankrd44
Ankrd50
Ankrd54
Ankrd55
Ankrd57
Anln
Anxa3
Anxa4
Aoc2
Apbb2
Arap1
Arc
Arglu1
Arhgap10
Arhgap11a
Arhgap18
Arhgap19
Arhgap26
Arhgap33
Arhgef10
Arhgef40
Arid5a
Arl5c
Arrdc4
Asf1b
Aspm
Atad5
Atf3
Atp2b1
Atp6v0d1
Atp6v0d2
Atp6v1a
Atp6v1c1
Atp6v1d
Atp6v1h
Atp7a
Aurka
Aurkb
B230217C12Rik
B4galt5
Bag2
Bahcc1
Bard1
Basp1
Bcar3
Bcl2a1b
Bcl2l1
Bcl6b
Bcl9l
Bco2
Bhlhe40
Bid
Birc5
Blnk
Bmf
Bnip3
Brca1
Brca2
Brms1l
Bub1b
C030030A07Rik
C130050O18Rik
C3
C3ar1
C77080
Cadps
Calhm2
Camk2d
Car2
Cars2
Casc5
Casp7
Casp8ap2
Cbx5
Cby1
Ccdc18
Ccdc88c
Ccdc92
Ccl2
Ccl3
Ccl4
Ccl9
Ccna2
Ccnb1
Ccnd1
Ccne2
Ccnf
Cd180
Cd274
Cd300a
Cd302
Cd3eap
Cd68
Cd83
Cd84
Cd9
Cdc25c
Cdc42ep2
Cdc6
Cdca2
Cdca5
Cdk1
Cdk18
Cdk2ap2
Ceacam16
Cebpb
Celf2
Celsr3
Cenpe
Cenpf
Cenpi
Cenpk
Cenpl
Cenpm
Cep164
Cep55
Cep68
Cerk
Cflar
Cfp
Chaf1a
Chek1
Ckap2
Ckap2l
Cks1b
Cks2
Clcn7
Clec4d
Clec4e
Clspn
Cmah
Cndp2
Cntln
Col4a5
Coq6
Cpeb4
Creb5
Creg1
Crip1
Csf1r
Csf3
Cstb
Ctdsp2
Ctnnbip1
Ctsb
Ctsd
Ctse
Ctsf
Ctsl
Ctsz
Cx3cr1
Cxcl2
Cyb561
Cyb5rl
Cyp27a1
Cyp51
Cysltr1
D030028A08Rik
D2Ertd750e
D3Ertd751e
D630023F18Rik
Daam1
Daglb
Dapk1
Dapp1
Dcbld2
Dclre1a
Ddit3
Ddx11
Dek
Depdc1b
Deptor
Dhrs3
Dhrs4
Dhrs9
Dhx40
Dip2c
Dirc2
Dlg3
Dmpk
Dmwd
Dna2
Dnajc9
Dnmbp
Dopey2
Dot1l
Dpep2
Dpp7
Dpy19l1
Dscc1
Dsn1
Dtl
Dtx4
Dtymk
Dusp1
Dusp14
Dusp16
Dusp2
Dusp4
Dusp5
Dusp6
Dusp8
Dut
Dyrk3
E2f7
E2f8
E330009J07Rik
Eaf1
Echdc3
Ect2
Eea1
Efhd2
Egr3
Eid3
Eif2c3
Ell
Endod1
Eno2
Ephx1
Epsti1
Ercc6
Ercc6l
Esco2
Esd
Espl1
Etaa1
Etohi1
Etv1
Etv3
Exo1
Ext1
Eya4
F630110N24Rik
Fabp4
Fabp5
Fam107b
Fam120c
Fam129b
Fam129c
Fam134b
Fam165b
Fam176b
Fam33a
Fam36a
Fam63a
Fam65c
Fam83d
Fancb
Fancd2
Fanci
Fancm
Fblim1
Fbxo15
Fbxo5
Fcgr1
Fcgr2b
Fdft1
Fes
Fgd2
Fgd4
Fhod3
Fignl1
Flnc
Flrt2
Fndc3a
Fnip2
Fosl1
Foxm1
Frmd6
Fry
Ftl1
Furin
Fxyd2
Fzd5
Gaa
Gab2
Gabarapl1
Gadd45a
Gadd45b
Galnt11
Gas5
Gata3
Gclm
Gdf15
Gdpd1
Gemin6
Gemin7
Gen1
Gla
Gm10825
Gm11428
Gm15645
Gm347
Gm6225
Gmnn
Gna15
Gp49a
Gpr124
Gpr137b
Gpr137b-ps
Gpr155
Gpx1
Gramd1b
Gramd3
Grcc10
Grn
Gsg2
Gstp1
Gtf3c6
H2afv
H2afx
Hadh
Hap1
Haus4
Havcr2
Hdgfrp3
Hells
Hexim1
Hirip3
Hivep3
Hjurp
Hmga1
Hmga2
Hmgb2
Hmgn5
Hmha1
Hmox1
Hnrnph1
Hnrnpr
Hpgds
Hsd3b7
Hsdl2
Hyal1
Id2
Idua
Ier3
Ifi202b
Ifrd1
Igf2bp2
Igfbp4
Ikbke
Il10
Il10ra
Il17ra
Il18rap
Il1f9
Il1rn
Il6ra
Inf2
Ing5
Insig1
Insl6
Iqcc
Iqgap1
Irak2
Irg1
Itga4
Itga6
Itgav
Itgb5
Itgb7
Ivns1abp
Jag1
Jrk
Jun
Junb
Kank2
Kank3
Kbtbd11
Kcnk13
Kctd12
Kctd6
Kdelc2
Kif11
Kif14
Kif15
Kif20a
Kif20b
Kif22
Kif23
Kif2c
Kif4
Kifc1
Kifc3
Kifc5b
Kirrel3
Klf4
Klhl17
Klrg2
Kpna4
L1cam
Lasp1
Lat2
Layn
Lcn2
Lgals8
Lgmn
Lhfpl2
Lig1
Lilrb4
Lima1
Lipa
Lipt1
Litaf
Lnx1
Lonrf3
Lphn1
Lpl
Lpxn
Lrdd
Lrmp
Lrp1
Lrr1
Lss
Ltb
Ly9
Lyst
Lyz1
Lyz2
Mad2l1
Maff
Magi3
Malt1
Map3k15
Marcks
Marcksl1
Marveld1
Mat2a
Mboat1
Mbp
Mccc2
Mcm6
Mdfic
Med22
Med29
Melk
Mfsd7b
Mfsd9
Mgat2
Mgat4b
Mgst2
Mical2
Micall2
Mis18bp1
Mki67
Mknk2
Mllt11
Mms22l
Mobkl2b
Mocos
Mpeg1
Mrpl18
Mrpl49
Mrps21
Msh2
Msr1
Mt1
Mt2
Mtmr10
Mum1
Mxd1
Mybl2
Mycn
Myo10
Myo1d
N4bp2l1
Naaa
Nadk
Naglu
Nasp
Nat6
Ncapd2
Ncapd3
Ncaph
Nceh1
Nckap1
Nde1
Ndrg1
Ndrg2
Ndrg4
Neat1
Nedd4l
Neil3
Nek6
Neurl1b
Neurl3
Nfatc2
Nfkbia
Nfkbib
Nfkbiz
Niacr1
Ninj1
Nkain1
Nlrp10
Nlrp3
Nmral1
Nnt
Nos2
Npc1
Nphp1
Nr1d1
Nr4a1
Nrm
Nrp2
Nuf2
Nup85
Nusap1
Oasl1
Odc1
Ogfrl1
Oip5
Olfr934
Orc6
Osbpl8
Osgin2
Osm
P2rx4
P2rx7
P2ry2
P2ry6
Padi2
Pak1
Palb2
Parvb
Pbk
Pck2
Pcnt
Pcyox1l
Pdgfb
Pdp1
Pea15a
Pfkfb3
Pgpep1
Phka1
Phlda1
Pi16
Pi4k2b
Pif1
Pik3cb
Pik3cd
Pim1
Pkd1l2
Pkn3
Pla2g5
Plagl2
Plau
Pld3
Plek
Plekhg3
Plekhm2
Plekho1
Plekho2
Plin2
Plin3
Plk1
Plk2
Plk3
Plp2
Pltp
Plxna1
Plxnd1
Pmp22
Pms2
Pole
Pole2
Polq
Pon2
Pon3
Por
Ppard
Ppfia3
Ppfibp2
Ppil1
Ppp1r15a
Prc1
Prcp
Prickle3
Prim1
Prkar2b
Procr
Prokr1
Pros1
Prps2
Prr11
Prr13
Prss16
Psmb6
Psmd8
Ptger1
Ptges
Ptgir
Ptgs2
Ptplad2
Ptpn23
Ptpn5
Ptpro
Ptrh1
Pts
Purg
Pvrl3
Pxdn
Rab11fip1
Rab15
Rab20
Rab39
Rabgef1
Rad51
Rad51ap1
Rad54l
Raet1c
Rai14
Ralgds
Rangrf
Rapgef5
Rasal1
Rasal2
Rasgef1b
Rassf2
Rassf5
Rassf8
Rbl1
Rbl2
Rbmx
Rcan1
Rcsd1
Rdh11
Relt
Renbp
Rfc5
Rffl
Rfwd3
Rgs14
Rgs2
Rhbdf2
Rhoc
Rin2
Rnase4
Rnf128
Rogdi
Rpa2
Rps6ka2
Rrad
Rraga
Rrm2
Rsad2
Rsbn1
Rtp3
Rusc2
S100a10
S100a4
S100a6
Sc5d
Scly
Scpep1
Sdc3
Sdcbp
Selk
Sema4a
Sema4c
Sema4d
Sema5a
Sema6d
Serinc3
Serpinb6b
Serpinb8
Serpinb9
Serpine1
Sesn1
Sfpq
Sft2d2
Sfxn2
Sfxn5
Sgk3
Sgol2
Sgpp1
Sh2d5
Shb
Shox2
Siglece
Sirt2
Six4
Sla
Slc11a1
Slc11a2
Slc15a3
Slc1a4
Slc22a15
Slc23a2
Slc26a2
Slc2a1
Slc2a9
Slc31a2
Slc38a7
Slc41a2
Slc44a2
Slc48a1
Slc6a4
Slc6a8
Slc7a11
Slc8a1
Slco4a1
Slfn10-ps
Slfn2
Smarca2
Smpdl3b
Snapc5
Snhg3
Snrpd1
Snx29
Snx7
Socs3
Sorbs1
Sorl1
Spc24
Speg
Spink5
Spp1
Spred1
Sqstm1
Src
Srcin1
Srgap3
Srsf3
Srsf5
Srxn1
St3gal6
St6galnac4
Stab1
Stac2
Stam2
Stmn1
Stx11
Sykb
Syne1
Syne2
Syt8
Tbc1d14
Tbc1d2
Tcf19
Tcf7l2
Tcfcp2l1
Tcirg1
Tecpr1
Tex264
Tfdp2
Tgif1
Timm9
Tiparp
Tipin
Tjp3
Tk1
Tlr13
Tm4sf19
Tm6sf1
Tmc8
Tmem106a
Tmem107
Tmem120a
Tmem132a
Tmem134
Tmem171
Tmem189
Tmem195
Tnf
Tnfaip2
Tnfaip3
Tnfrsf1b
Tnfsf13b
Tnfsf9
Tns3
Top2a
Topbp1
Traf1
Traf3ip3
Traf5
Trim65
Trip13
Trp53inp2
Trpm4
Tsc22d1
Tsr2
Ttc39a
Ttc7
Ttk
Tubb2c
Twf2
Txnrd1
Uap1l1
Ubap1
Uhrf1
Unc5b
Ung
Usp1
Usp18
Vamp1
Vat1
Vmac
Vsig10
Wdhd1
Wdr54
Wdr5b
Wdr7
Wdr90
Wee1
X99384
Xaf1
Xdh
Xylt1
Zbtb1
Zbtb12
Zbtb32
Zbtb45
Zcchc4
Zdhhc12
Zdhhc18
Zeb2
Zfand2a
Zfand5
Zfat
Zfp101
Zfp295
Zfp296
Zfp3
Zfp324
Zfp36
Zfp36l2
Zfp61
Zfp658
Zfp691
Zfp706
Zfp709
Zfp710
Zfp809
Zfp825
Zfp955a
Zfr2
Zfyve1
Znrf1
Zscan2
Zscan22

## Sheet: Group D
Differentially expressed genes specific in DEG3.
symbol
1110021J02Rik
1810063B05Rik
2010111I01Rik
2410002F23Rik
2900053A13Rik
3110043O21Rik
4930471M23Rik
4930581F22Rik
5033414D02Rik
5430417L22Rik
5430427O19Rik
8430419L09Rik
9030617O03Rik
A530032D15Rik
Aarsd1
Abcd4
Abr
Acap3
Acat2
Adamtsl5
Afg3l2
Agap2
Ak4
Akr1b3
Aldh7a1
Alkbh1
Anapc13
Ank2
Antxr2
Anxa5
Apex1
Apoe
Arhgef18
Arl5b
Ascc2
Atp6v0e
Atrx
Aven
Avil
AW549877
B230206F22Rik
B3galnt1
Bace1
Baiap2
BC005764
BC006779
BC013712
BC026590
BC068281
Bckdhb
Bcl2a1d
Blcap
C030034I22Rik
Cacng8
Cadm1
Casd1
Casp2
Cbr3
Cbx6
Ccbl2
Ccdc109b
Ccdc122
Ccdc14
Ccdc34
Ccdc85c
Ccdc94
Cchcr1
Ccng2
Cd209c
Cdan1
Cdc42bpg
Cdk2ap1
Ceacam1
Cenph
Cep152
Cit
Clec5a
Clp1
Cmtm3
Cmtm7
Cnnm4
Cox6a2
Cp
Crocc
Csrnp1
Csrp1
Cuedc1
Cxcl10
Cyp4v3
D930014E17Rik
Dab2
Ddb2
Ddit4
Ddx60
Dennd2c
Denr
Dgcr8
Dgka
Dhrsx
Dido1
Dlg4
Dnajb14
Dner
Doc2a
Dph3
Dusp19
Dusp28
Edil3
Egr1
Egr2
Ell2
Emp1
Engase
Entpd5
Epha2
Erap1
Ercc4
Ero1l
Etv5
F11r
F730043M19Rik
Fam102b
Fam114a1
Fam129a
Fam132b
Fam13a
Fam50a
Fam72a
Fas
Fbxl12
Fhad1
Fhod1
Fkrp
Flnb
Fnip1
Fzd7
Gas2
Gda
Gjc3
Glb1l
Glcci1
Gm13375
Gm14005
Gm6710
Gmfg
Gorab
Gtf3a
Has3
Hdac8
Hdac9
Hfe
Hltf
Hoxb3
Hrsp12
Hyal2
Hyi
Hyls1
I830077J02Rik
Icam1
Icosl
Ifi204
Ift81
Igsf6
Il10rb
Ildr2
Irf2bp2
Itga5
Itgam
Ivd
Jmjd1c
Jrkl
Kctd21
Khk
Kif18b
Kif3c
Kif5a
Klc3
Klf11
Klf6
Klhdc5
Klraq1
Kntc1
Kti12
Leng9
Lnx2
LOC100499420
Lonrf1
Lrp4
Lrrc8d
Lrrk1
Lrrk2
Lsm3
Luc7l3
Lyrm7
Man2b1
Map3k5
Mdm2
Met
Mfsd11
Mfsd6
Mks1
Mlf1ip
Mmaa
Mmgt1
Mmgt2
Mnd1
Mphosph9
Mpp1
Mppe1
Mrps14
Msh5
Mst1
Mtcp1
Mtfp1
Myo1e
Myof
Myoz1
Naa10
Naa38
Nanos1
Ndufaf2
Nfkb2
Nipsnap1
Nlrp1b
Nme4
Nme6
Nudt16l1
Oas1a
Oas2
Oas3
Olfr933
P2rx3
Pbxip1
Pcnx
Pcsk7
Pcx
Pcyox1
Pdcd4
Pdgfa
Per3
Pfas
Pfkp
Pgm2
Phf21b
Phka2
Pik3r3
Pik3r5
Pkig
Plekhm1
Plxna3
Pole3
Polh
Ppap2a
Ppil3
Prkcc
Prkch
Prmt6
Prpf4b
Prr12
Psmd11
Ptger2
Pycr1
Rab23
Rarb
Rbm47
Rbpms2
Recql
Rfc4
Rfesd
Rfng
Rfxank
Rfxap
Rhebl1
Rhob
Rhod
Rhof
Rif1
Rinl
Ripk2
Rnf149
Rnf19b
Rnft2
Rpa3
Rragc
Rrp1b
Rsl1
Rtp4
S1pr2
Sars
Scarf1
Scd1
Sdr42e1
Sema4g
Sepx1
Sgk1
Sgpl1
Shmt1
Siglec1
Sipa1
Skil
Slain2
Slc16a12
Slc25a36
Slc27a1
Slc29a2
Slc35d1
Slc40a1
Slc6a12
Smc1a
Smc6
Snx15
Spata2L
Spn
Spry2
Spsb3
Srfbp1
Srp54a
Ss18l1
St3gal1
Stard6
Suox
Surf6
Suv39h1
Suv420h1
Tada2b
Tagln
Taok2
Tcn2
Tcp11l2
Tert
Tfpi
Tgif2
Thoc3
Tiam1
Timeless
Tlcd2
Tlr9
Tm2d2
Tmco4
Tmem173
Tmem223
Tmem26
Tmem39b
Tmem98
Tomm7
Tor3a
Trafd1
Trim11
Trim13
Trim30a
Trim39
Trnau1ap
Tspyl2
Tsr1
Tuba1a
Txlna
Tyms
Usp53
Vegfa
Vegfc
Was
Wdfy1
1110034A24Rik
1110054O05Rik
1500031L02Rik
1700020I14Rik
1700040I03Rik
1810012P15Rik
2310001A20Rik
2310003H01Rik
2310035K24Rik
2310057M21Rik
2610021K21Rik
2610507B11Rik
2810432D09Rik
2900026A02Rik
4831426I19Rik
4930404N11Rik
5730409E04Rik
6330408A02Rik
6530401N04Rik
9230105E10Rik
9330151L19Rik
9930012K11Rik
A930005H10Rik
Abhd14a
Abhd16a
Actr3
Adrbk1
AI504432
Akap1
Alas1
Alox5ap
Als2
Amigo1
Amn1
Ap4b1
Asl
Atg13
B3gntl1
Bag6
Batf
Baz1b
Bbs2
Bbs4
BC005537
BC031781
Bend3
Blvra
Brf1
Brpf3
Bst1
Car13
Card6
Casp4
Casp6
Cass4
Cbx2
Ccdc123
Ccdc84
Cd14
Cd36
Cdca4
Cebpa
Chac1
Chchd8
Cln8
Cnnm3
Col18a1
Commd6
Ctsa
Ctu1
Dffb
Dhx33
Dhx58
Dnm1
Dock10
Dusp10
E2f2
Eif2b4
Eif2d
Fam164c
Fam18a
Fam63b
Fam76b
Farp2
Fgfrl1
Filip1l
Frat1
Gabpb2
Gas2l3
Gas6
Gins1
Gins2
Glrx2
Gm5113
Gnptab
Golga1
Gpr85
H28
H2-T24
Hexb
Hmgcs1
Hrc
Hs1bp3
Hspb7
Ifi203
Ifi44
Igsf3
Impdh1
Impdh2
Iqcg
Isg15
Itgb3bp
Kctd1
Kdm2b
Kif24
Klhl15
L3mbtl2
Lamc1
Lmbrd1
Lrrc8c
Lrrfip2
Lsmd1
Lta
Macrod2
Maml2
Maml3
Map4k2
Mapre2
Mcts2
Mef2c
Mettl3
Msh3
Mtch1
Myd88
Mylk2
Myo6
Napb
Nbeal2
Ncbp2
Necap1
Neo1
Nfil3
Nlrc5
Nme3
Nsdhl
Nudt15
Nudt16
Oxr1
Pars2
Pask
Pde4a
Pdpr
Phf5a
Pik3cg
Pitpnm2
Plekhh3
Pnpo
Polr3e
Prelid2
Prr5
Prtg
Ptbp2
Ptgr1
Ptpla
Rab27a
Rad54b
Raet1a
Rap1b
Rasgrp3
Rbm12b
Rbm4
Rdh10
Rdm1
Rgs16
Rnf219
Rwdd2b
Sae1
Samd10
Sat1
Sbno2
Sclt1
Selm
Sema3e
Sema4b
Serpind1
Sik1
Slbp
Slc25a23
Slc26a6
Slc9a3r2
Slc9a6
Slfn5
Smap2
Smc2
Snhg7
Snrk
Snta1
Snx24
Snx30
Snx32
Snx8
Sod2
Srp54b
Srsf9
Stx2
Stx4a
Tbccd1
Tdrd3
Tex9
Tiam2
Ticam1
Tifab
Tigd3
Tjp2
Tlr7
Tmem218
Tmem41b
Tpcn2
Tram2
Trmt11
Tspan3
Ttll3
Tuft1
Ubac2
Ubc
Usp21
Vgll4
Vkorc1
Wdr25
Wdr76
Wdr82
Wdr91
Wdyhv1
Whsc1
Wipi1
Xkr8
Ybey
Ydjc
Zbed3
Zbtb20
Zbtb24
Zbtb49
Zc3h12d
Zdhhc1
Zdhhc14
Zfp111
Zfp146
Zfp182
Zfp229
Zfp26
Zfp30
Zfp300
Zfp362
Zfp386
Zfp467
Zfp518a
Zfp523
Zfp566
Zfp59
Zfp606
Zfp607
Zfp608
Zfp619
Zfp628
Zfp651
Zfp69
Zfp712
Zfp775
Zfp866
Zfp938
Zfp944
Zfp945
Zfp946
Zfp956
Zfp958
Zmynd17
Zscan21
Zwilch

## Sheet: Group E
Differentially expressed genes specific in DEG2.
Symbol
0610009B22Rik
1110038B12Rik
1110059G10Rik
1190003J15Rik
1190007I07Rik
1300018I17Rik
1500012F01Rik
1700012B15Rik
1700025G04Rik
1700029F09Rik
1810014B01Rik
1810032O08Rik
2010012O05Rik
2010317E24Rik
2210411K11Rik
2310028H24Rik
2310035C23Rik
2310047M10Rik
2310061C15Rik
2510002D24Rik
2610015P09Rik
2610039C10Rik
2610524H06Rik
2700049A03Rik
2700062C07Rik
2700094K13Rik
2700099C18Rik
2810002N01Rik
3110056O03Rik
4921536K21Rik
4930539J05Rik
4932415G12Rik
5430416N02Rik
5730419I09Rik
5730455O13Rik
5930434B04Rik
6030422M02Rik
6030429G01Rik
6230427J02Rik
6330409N04Rik
9130206I24Rik
9430008C03Rik
A030009H04Rik
A230051G13Rik
Aatk
Abcd1
Accs
Acot2
Acsf2
Acsl4
Acvr2b
Adamts1
Adamts10
Agbl3
AI462493
Aim1l
Ak1
Alg14
Alg6
Alox5
Als2cl
Amacr
Angptl4
Ankrd13b
Ankrd23
Ankrd26
Anpep
Anubl1
Arf2
Arid5b
Arl4a
Arl6ip1
Armc2
Arrdc3
Arv1
Ascc1
Atp11c
Atp5j2
Atp5k
B3galtl
B3gnt1
B930041F14Rik
Bad
BC022687
BC025920
BC048355
BC067068
BC088983
Bcl7c
Bmpr1a
Bmpr2
Bmyc
Bpgm
Brd9
Brf2
Btg2
C030044B11Rik
C1d
C1qtnf6
C330027C09Rik
C630004H02Rik
Cacna1b
Cacna1d
Camk1
Capn5
Caprin2
Car5b
Cat
Cbx3
Ccdc116
Ccdc28b
Ccdc45
Ccl7
Ccnb2
Ccnd3
Ccne1
Ccs
Cd200r1
Cd300e
Cd52
Cd72
Cd81
Cd86
Cd93
Cdc20
Cdk20
Cdkn1b
Cdkn2aip
Cdkn2c
Cdkn3
Cecr5
Cenpa
Cenpp
Cenpw
Chchd10
Chchd7
Chd5
Chtf18
Cirbp
Clcn6
Clec12a
Cln5
Cmc1
Commd9
Cpeb2
Cpeb3
Cradd
Creb3l1
Csf2rb2
Ctnnb1
Ctsk
Cxcl16
Cyb561d1
D030056L22Rik
D1Ertd622e
D2hgdh
D430050G20
D930016D06Rik
Dctn2
Dcun1d3
Ddx55
Depdc1a
Dip2a
Dnajc17
Dnm2
Dnmt3b
Dock9
Dtnbp1
Dus4l
Dynll1
E130306D19Rik
E130311K13Rik
E2f3
Efr3b
Eid1
Eid2b
Eif2c2
Eno3
Eny2
Eri2
Ern1
Erp29
Exosc6
F8a
F9
Fads6
Fahd2a
Fam116b
Fam117b
Fam133b
Fam173b
Fam185a
Fam54a
Fam64a
Far2
Fbxo48
Fbxo9
Fcgr4
Fcgrt
Fem1b
Fgd3
Fgf13
Fgfbp3
Fn3krp
Fndc7
Fos
Foxred1
Fut10
G2e3
Gamt
Ganc
Gcc1
Gch1
Gemin8
Gm12942
Gm13476
Gm14326
Gna11
Gng10
Gpn1
Gpnmb
Gpr180
Gpr68
Gprc5a
Grina
Gstt3
Gt(ROSA)26Sor
Gtf2ird2
Gtf3c5
Gtpbp8
Gypc
H1f0
H2-DMa
Hdac1
Hdac5
Hip1r
Hipk2
Hist3h2a
Hivep2
Hlcs
Hmmr
Hnrnph3
Hspa2
Hunk
Hvcn1
Ier2
Ifi27l2a
Ifngr1
Ift80
Igsf11
Il7r
Immt
Ing1
Inpp5f
Iqsec2
Irgm2
Itga7
Jdp2
Jmjd5
Jmjd7
Jub
Jund
Kbtbd4
Kbtbd7
Kdm6b
Khdrbs1
Kif3a
Klf16
Klhl23
Kpna2
Lbr
Lcor
Leng1
Lgals3
Lims2
Lmnb1
Loxl3
Lrrc27
Lrrc45
Lsm5
Lsm6
Lst1
Ly86
Macrod1
Maf
Maged2
Magi2
Mapk12
Mcm7
Med10
Metrn
Metrnl
Mfap3l
Miip
Mmd
Mmp19
Mogat1
Morn2
Mospd1
Mrpl20
Mrpl51
Ms4a6c
Ms4a6d
Mtap1a
Mtm1
Mtmr11
Mycbp
Myh7b
Myo1f
Mzt2
Nck2
Nckap5l
Ndst1
Nek2
Nfia
Nfix
Nid2
Nlgn2
Nlrc3
Nlrp1a
Nmi
Nphp3
Nrp
Nsmce4a
Nt5dc2
Nucks1
Nudt1
Nudt13
Nudt14
Nudt19
Nup43
Nutf2
Obfc2a
Ociad2
Olfml3
Osgin1
OTTMUSG00000016609
Pafah1b3
Palm
Panx1
Pdcd1
Pddc1
Pdlim7
Pdpn
Pds5b
Pdss1
Pdzk1
Pgap3
Pggt1b
Pigf
Pik3r6
Pla2g2e
Plaur
Plekhg5
Plekhh2
Plekhn1
Plxna2
Pola1
Pou2f2
Ppcs
Ppifos
Ppip5k2
Prdm15
Prkrir
Prmt2
Prpf18
Psat1
Pspc1
Pstk
Pstpip2
Ptafr
Ptger4
Ptp4a3
Ptpn18
Ptprn
Ptprv
Pus10
Pusl1
Pvrl1
Pyroxd2
Qpct
Qtrtd1
Rab22a
Rabgap1l
Rassf7
Rbak
Rbfa
Rbm43
Reep4
Refbp2
Rel
Reps2
Rev1
Rgs1
Rhbdd3
Rmnd5b
Rnf170
Rnf183
Rnmtl1
Rp2h
Rpl22l1
Rpph1
Rps6ka5
Rpusd2
Rrm1
Rsad1
Rxra
Rybp
Ryk
S100a13
Saa3
Sac3d1
Samd1
Sbk1
Scfd2
Serf1
Serpinb1c
Sgol1
Sgtb
Sh3kbp1
Sh3pxd2b
Shcbp1
Siva1
Ska1
Skiv2l2
Slc10a7
Slc12a5
Slc18a2
Slc22a17
Slc22a4
Slc24a5
Slc25a35
Slc25a42
Slc2a6
Slc45a3
Slc46a1
Slc46a3
Slc5a6
Slc9a9
Slfn9
Slpi
Smad6
Smc4
Smcr7l
Smpdl3a
Smurf1
Snhg6
Snrpe
Spag5
Spata13
Spc25
Spns1
Spr
Srp9
Srsf1
Srsf2
Srsf6
Supt4h1
Suv420h2
Syngr1
Syt7
Tada1
Taf1d
Tagap
Tbc1d20
Tbl2
Tcfap4
Tchp
Tctex1d2
Tdp2
Tdrd9
Tex261
Tfb2m
Tgfb1
Tgfbr1
Tgm2
Th1l
Thbs3
Thoc7
Timm22
Tle6
Tmco1
Tmem110
Tmem128
Tmem167
Tmem74
Tmem8
Tmem81
Tmem87b
Tmsb4x
Tnfrsf12a
Tnfrsf13b
Toe1
Tonsl
Traip
Trdmt1
Trem3
Trex1
Trib1
Trim46
Trim59
Trmt61b
Tsga10
Tspyl4
Ttc13
Ttn
Ttyh2
Tuba1b
Tuba1c
Tubb5
Txk
Txnip
Ube2c
Ube2g1
Uqcrh
Usp49
Wbp2
Wdr6
Wfs1
Yipf7
Ypel5
Zbtb38
Zbtb39
Zbtb8a
Zbtb8os
Zdhhc24
Zfp212
Zfp217
Zfp341
Zfp398
Zfp40
Zfp41
Zfp472
Zfp54
Zfp677
Zfp748
Zfp759
Zfp763
Zfp784
Zfp808
Zfp874b
Zfp937
Zfp953
Zfp955b
Zfp961
Zfyve21
Zhx2
Znhit2-ps
Znhit3

## Sheet: Annotation Common
Functional annotation of common differentially expressed genes of DEG2 and DEG3.
Category	Term	Count	%	PValue	Genes	List Total	Pop Hits	Pop Total	Fold Enrichment	Bonferroni	Benjamini	FDR
GOTERM_BP_FAT	GO:0007049~cell cycle	104	1.19568	8.52695e-31	KIFC1, S100A6, PRC1, AURKA, AURKB, ANKRD54, CASP8AP2, DDX11, OIP5, CDCA2, PMS2, H2AFX, CDCA5, CCNA2, ASPM, RBL2, SGOL2, LIG1, RBL1, PIM1, 4632434I11RIK, TOPBP1, ESPL1, DDIT3, NCAPD3, ESCO2, WEE1, 6720463M24RIK, NCAPD2, UHRF1, DCLRE1A, MAD2L1, STMN1, AKAP8, PMP22, NEK6, DSCC1, TIPIN, CHEK1, ANLN, CEP164, SESN1, SPC24, TFDP2, FBXO5, HELLS, ERCC6L, CKAP2, MKI67, PCNT, NUF2, BRCA2, BRCA1, PLK3, PLK2,…	647	611	13588	3.57473	2.1667e-27	2.1667e-27	1.50702e-27
GOTERM_BP_FAT	GO:0000279~M phase	61	0.701311	2.42822e-23	KIFC1, AURKB, FAM83D, NDE1, OIP5, CDCA2, PMS2, H2AFX, CDCA5, CCNA2, ASPM, CDC6, CDK1, KIF11, DSN1, SGOL2, CCNF, NUSAP1, TOPBP1, ESPL1, HMGA2, 6720463M24RIK, WEE1, NCAPD3, NCAPD2, RAD51, DCLRE1A, MAD2L1, FANCD2, BUB1B, AKAP8, STMN1, NEK6, HAUS4, TIPIN, ANLN, CEP164, CEP55, SPC24, NCAPH, FBXO5, HELLS, TRIP13, ERCC6L, EXO1, FAM33A, MKI67, PCNT, NUF2, CENPF, BRCA2, CENPE, BIRC5, CDC25C, SIRT2, RGS14,…	647	283	13588	4.52683	6.17011e-20	3.08505e-20	4.29156e-20
GOTERM_BP_FAT	GO:0022402~cell cycle process	72	0.827777	4.05917e-23	KIFC1, AURKB, FAM83D, NDE1, OIP5, CDCA2, PMS2, H2AFX, CDCA5, CCNA2, ASPM, CDC6, CDK1, KIF11, DSN1, SGOL2, CCNF, 4632434I11RIK, NUSAP1, ESPL1, TOPBP1, HMGA2, DDIT3, 6720463M24RIK, WEE1, NCAPD3, RAD51, NCAPD2, CCND1, DCLRE1A, MAD2L1, FANCD2, BUB1B, AKAP8, STMN1, PMP22, GADD45A, NEK6, HAUS4, TIPIN, CHEK1, ANLN, CEP164, CEP55, SESN1, SPC24, NCAPH, CAMK2D, FBXO5, HELLS, TRIP13, ERCC6L, EXO1, FAM33A, M…	647	393	13588	3.84761	1.03143e-19	3.43811e-20	7.17404e-20
GOTERM_BP_FAT	GO:0022403~cell cycle phase	65	0.747298	8.97918e-23	KIFC1, AURKB, FAM83D, NDE1, OIP5, CDCA2, PMS2, H2AFX, CDCA5, CCNA2, ASPM, CDC6, CDK1, KIF11, DSN1, SGOL2, CCNF, NUSAP1, TOPBP1, ESPL1, HMGA2, 6720463M24RIK, WEE1, NCAPD3, RAD51, NCAPD2, CCND1, DCLRE1A, MAD2L1, FANCD2, BUB1B, AKAP8, STMN1, GADD45A, NEK6, HAUS4, TIPIN, CHEK1, ANLN, CEP164, CEP55, SPC24, NCAPH, CAMK2D, FBXO5, HELLS, TRIP13, ERCC6L, EXO1, FAM33A, MKI67, PCNT, NUF2, CENPF, BRCA2, CENP…	647	328	13588	4.16189	2.28161e-19	5.70402e-20	1.58695e-19
GOTERM_BP_FAT	GO:0000278~mitotic cell cycle	54	0.620832	3.0462e-21	KIFC1, AURKA, AURKB, FAM83D, NDE1, OIP5, CDCA2, CDCA5, CCNA2, ASPM, CDC6, CDK1, KIF11, DSN1, CCNF, NUSAP1, HMGA2, 6720463M24RIK, WEE1, NCAPD3, NCAPD2, CCND1, DCLRE1A, MAD2L1, BUB1B, AKAP8, STMN1, GADD45A, NEK6, HAUS4, TIPIN, CHEK1, CEP164, ANLN, CEP55, SPC24, NCAPH, CAMK2D, FBXO5, HELLS, ERCC6L, FAM33A, NUF2, CENPF, CENPE, BIRC5, CDC25C, SIRT2, RGS14, CCNB1, PLK2, RPS6KA2, PLK1, KIF20B	647	244	13588	4.64788	7.74041e-18	1.54808e-18	5.38376e-18
GOTERM_BP_FAT	GO:0000087~M phase of mitotic cell cycle	47	0.540354	3.25209e-20	HAUS4, KIFC1, TIPIN, CEP164, ANLN, CEP55, AURKB, SPC24, FAM83D, NCAPH, NDE1, OIP5, CDCA2, FBXO5, CCNA2, CDCA5, ASPM, HELLS, ERCC6L, FAM33A, CDC6, CDK1, KIF11, DSN1, CCNF, NUF2, NUSAP1, CENPF, BIRC5, CENPE, HMGA2, CDC25C, NCAPD3, RGS14, SIRT2, 6720463M24RIK, WEE1, NCAPD2, CCNB1, DCLRE1A, MAD2L1, RPS6KA2, PLK1, KIF20B, BUB1B, AKAP8, NEK6	647	194	13588	5.088	8.26357e-17	1.37726e-17	5.74764e-17
GOTERM_BP_FAT	GO:0000280~nuclear division	46	0.528857	8.85172e-20	HAUS4, KIFC1, TIPIN, CEP164, ANLN, CEP55, AURKB, SPC24, FAM83D, NCAPH, NDE1, OIP5, CDCA2, FBXO5, CCNA2, CDCA5, ASPM, HELLS, ERCC6L, FAM33A, CDC6, CDK1, KIF11, DSN1, CCNF, NUF2, NUSAP1, BIRC5, CENPE, HMGA2, CDC25C, NCAPD3, RGS14, SIRT2, 6720463M24RIK, WEE1, NCAPD2, CCNB1, DCLRE1A, MAD2L1, RPS6KA2, PLK1, KIF20B, BUB1B, AKAP8, NEK6	647	190	13588	5.08458	2.24922e-16	3.21317e-17	1.56442e-16
GOTERM_BP_FAT	GO:0007067~mitosis	46	0.528857	8.85172e-20	HAUS4, KIFC1, TIPIN, CEP164, ANLN, CEP55, AURKB, SPC24, FAM83D, NCAPH, NDE1, OIP5, CDCA2, FBXO5, CCNA2, CDCA5, ASPM, HELLS, ERCC6L, FAM33A, CDC6, CDK1, KIF11, DSN1, CCNF, NUF2, NUSAP1, BIRC5, CENPE, HMGA2, CDC25C, NCAPD3, RGS14, SIRT2, 6720463M24RIK, WEE1, NCAPD2, CCNB1, DCLRE1A, MAD2L1, RPS6KA2, PLK1, KIF20B, BUB1B, AKAP8, NEK6	647	190	13588	5.08458	2.24922e-16	3.21317e-17	1.56442e-16
GOTERM_BP_FAT	GO:0048285~organelle fission	46	0.528857	4.0728e-19	HAUS4, KIFC1, TIPIN, CEP164, ANLN, CEP55, AURKB, SPC24, FAM83D, NCAPH, NDE1, OIP5, CDCA2, FBXO5, CCNA2, CDCA5, ASPM, HELLS, ERCC6L, FAM33A, CDC6, CDK1, KIF11, DSN1, CCNF, NUF2, NUSAP1, BIRC5, CENPE, HMGA2, CDC25C, NCAPD3, RGS14, SIRT2, 6720463M24RIK, WEE1, NCAPD2, CCNB1, DCLRE1A, MAD2L1, RPS6KA2, PLK1, KIF20B, BUB1B, AKAP8, NEK6	647	197	13588	4.90391	1.0349e-15	1.29362e-16	7.19814e-16
GOTERM_BP_FAT	GO:0051301~cell division	53	0.609335	1.17773e-17	KIFC1, PRC1, AURKB, CCNE2, FAM83D, NDE1, OIP5, CDCA2, CDCA5, CCNA2, TOP2A, ASPM, CDC6, CDK1, KIF11, PIK3CB, DSN1, SGOL2, LIG1, CCNF, NUSAP1, HMGA2, 6720463M24RIK, WEE1, NCAPD3, NCAPD2, CCND1, DCLRE1A, MAD2L1, BUB1B, NEK6, HAUS4, CKS1B, TIPIN, CEP164, ANLN, CEP55, SPC24, NCAPH, FBXO5, HELLS, ERCC6L, FAM33A, NUF2, BRCA2, CENPE, BIRC5, CDC25C, SIRT2, CCNB1, PLK1, KIF20B, CKS2	647	281	13588	3.96115	2.9926e-14	3.32511e-15	2.08147e-14
GOTERM_BP_FAT	GO:0033554~cellular response to stress	55	0.632329	4.47918e-12	CLSPN, KIF22, PXDN, FANCM, GPX1, MDFIC, XYLT1, FANCI, HMOX1, PMS2, H2AFX, FANCB, CDK1, DTL, GEN1, LIG1, NEIL3, USP1, POLE, TOPBP1, ESCO2, DDIT3, RAD51, EYA4, CCND1, DCLRE1A, UHRF1, FANCD2, CTSD, TXNRD1, PPP1R15A, GADD45A, HMGB2, TNF, UNG, TIPIN, CHEK1, CEP164, ERCC6, POLQ, TRIP13, FGD4, EXO1, RAD51AP1, MSH2, BRCA2, ATAD5, SYKB, RAD54L, BRCA1, ATP7A, DNA2, SFPQ, CHAF1A, BARD1	647	404	13588	2.85912	1.13816e-08	1.13816e-09	7.91638e-09
GOTERM_BP_FAT	GO:0006259~DNA metabolic process	55	0.632329	2.27888e-11	KIF22, CLSPN, PDGFB, BNIP3, PRIM1, CCNE2, FANCM, FANCI, PMS2, H2AFX, TOP2A, FANCB, CDC6, GEN1, DTL, LIG1, NEIL3, USP1, POLE, TOPBP1, ESCO2, MCM6, RAD51, RFC5, EYA4, DCLRE1A, UHRF1, FANCD2, RRM2, DSCC1, ING5, HMGB2, UNG, TIPIN, CEP164, CHEK1, TK1, RPA2, ERCC6, POLE2, POLQ, HELLS, TRIP13, EXO1, RAD51AP1, MSH2, NASP, PPFIBP2, BRCA2, RAD54L, BRCA1, DNA2, SFPQ, CHAF1A, BARD1	647	421	13588	2.74367	5.79063e-08	5.26421e-09	4.02761e-08
GOTERM_BP_FAT	GO:0006974~response to DNA damage stimulus	43	0.494367	6.70332e-11	KIF22, CLSPN, HMGB2, UNG, TIPIN, CHEK1, CEP164, FANCM, ERCC6, FANCI, HMOX1, PMS2, H2AFX, POLQ, FANCB, TRIP13, EXO1, CDK1, RAD51AP1, GEN1, MSH2, DTL, LIG1, NEIL3, USP1, POLE, BRCA2, TOPBP1, ATAD5, RAD54L, ESCO2, BRCA1, RAD51, EYA4, DNA2, CCND1, DCLRE1A, UHRF1, FANCD2, SFPQ, CHAF1A, GADD45A, BARD1	647	287	13588	3.14657	1.70331e-07	1.41943e-08	1.18472e-07
GOTERM_BP_FAT	GO:0006281~DNA repair	36	0.413888	3.45024e-10	KIF22, CLSPN, HMGB2, UNG, CHEK1, CEP164, FANCM, ERCC6, FANCI, PMS2, H2AFX, POLQ, FANCB, TRIP13, EXO1, RAD51AP1, GEN1, MSH2, LIG1, NEIL3, USP1, POLE, BRCA2, TOPBP1, RAD54L, ESCO2, BRCA1, RAD51, EYA4, DNA2, DCLRE1A, UHRF1, FANCD2, SFPQ, CHAF1A, BARD1	647	222	13588	3.40566	8.76707e-07	6.7439e-08	6.09785e-07
GOTERM_BP_FAT	GO:0007059~chromosome segregation	16	0.18395	2.21721e-07	FAM33A, DSN1, SGOL2, NUF2, CENPF, NUSAP1, ESPL1, CENPE, BIRC5, NCAPD3, MAD2L1, HJURP, AKAP8, TOP2A, CDCA5, NEK6	647	64	13588	5.25039	0.000563233	4.02415e-05	0.000391861
GOTERM_BP_FAT	GO:0006260~DNA replication	23	0.264429	2.93487e-06	ING5, CDC6, PDGFB, DTL, LIG1, NASP, POLE, TIPIN, BRCA2, BRCA1, RAD51, TK1, MCM6, PRIM1, CCNE2, RFC5, RPA2, DNA2, POLE2, RRM2, CHAF1A, POLQ, DSCC1	647	152	13588	3.17787	0.00742977	0.000497044	0.00518686
GOTERM_BP_FAT	GO:0006955~immune response	46	0.528857	6.28605e-06	CSF3, IL1F9, CCL3, TNF, CCL2, C3, UNG, CXCL2, CCL9, BNIP3, RSAD2, ACP5, CCL4, IL10, CFP, RAET1C, SLC11A1, TNFRSF1B, PROCR, CLEC4E, SQSTM1, GP49A, OASL1, PMS2, CLEC4D, LTB, TRPM4, EXO1, IL18RAP, MSH2, TLR13, IL1RN, MALT1, TNFSF9, NLRP3, FCGR1, ZFR2, CD180, OSM, ATP7A, LAT2, FCGR2B, TNFSF13B, CD300A, LYST, CX3CR1, LILRB4	647	471	13588	2.05111	0.015846	0.000997808	0.0111092
GOTERM_BP_FAT	GO:0008283~cell proliferation	29	0.33341	1.79914e-05	ZBTB32, PPARD, TNF, PDGFB, E2F8, ZEB2, BCL2L1, SRC, HDGFRP3, PRKAR2B, SLC11A1, GPX1, SHB, TNFRSF1B, NDE1, HELLS, ASPM, LIPA, CEBPB, MKI67, NASP, PIM1, ALMS1, BRCA2, MALT1, CCND1, P2RX7, UHRF1, TXNRD1	647	247	13588	2.46577	0.0446874	0.0026856	0.0317927
GOTERM_BP_FAT	GO:0008219~cell death	47	0.540354	1.91137e-05	TRAF1, BID, TNF, LITAF, SGPP1, LRDD, RRAGA, BNIP3, RFFL, BCL2L1, SHB, GPX1, TNFRSF1B, CASP8AP2, UNC5B, SQSTM1, CASP7, BAG2, XAF1, TRAF5, BMF, LTB, PHLDA1, CKAP2, IRAK2, CFLAR, LYZ2, LYZ1, MSH2, 4632434I11RIK, ALMS1, MALT1, BIRC5, PEA15A, NLRP3, NIACR1, DAPK1, OSM, ATP7A, P2RX7, RASSF5, RELT, BUB1B, TNFAIP3, GADD45B, PPP1R15A, NEK6	647	507	13588	1.94689	0.0474079	0.00269461	0.0337756
GOTERM_BP_FAT	GO:0007017~microtubule-based process	26	0.298919	2.36693e-05	KIF14, HAUS4, KIF23, KIF22, KIFC1, KIF11, PCNT, TUBB2C, KIF15, NUF2, NUSAP1, CENPE, BIRC5, ESPL1, BRCA1, KIFC3, KIF2C, NDE1, LYST, KIF4, KIF20B, FBXO5, STMN1, GADD45A, HAP1, KIF20A	647	211	13588	2.58787	0.0583714	0.00316049	0.0418241
GOTERM_BP_FAT	GO:0051726~regulation of cell cycle	26	0.298919	3.00956e-05	CLSPN, CDK1, TNF, MSH2, GMNN, TIPIN, NUSAP1, BRCA2, CENPF, CHEK1, CENPE, BIRC5, JUNB, OSM, CCNE2, CCND1, MAD2L1, HEXIM1, JUN, FBXO5, H2AFX, APBB2, GADD45B, GADD45A, LTB, NEK6	647	214	13588	2.55159	0.073623	0.0038164	0.0531766
GOTERM_BP_FAT	GO:0016265~death	47	0.540354	3.41192e-05	TRAF1, BID, TNF, LITAF, SGPP1, LRDD, RRAGA, BNIP3, RFFL, BCL2L1, SHB, GPX1, TNFRSF1B, CASP8AP2, UNC5B, SQSTM1, CASP7, BAG2, XAF1, TRAF5, BMF, LTB, PHLDA1, CKAP2, IRAK2, CFLAR, LYZ2, LYZ1, MSH2, 4632434I11RIK, ALMS1, MALT1, BIRC5, PEA15A, NLRP3, NIACR1, DAPK1, OSM, ATP7A, P2RX7, RASSF5, RELT, BUB1B, TNFAIP3, GADD45B, PPP1R15A, NEK6	647	519	13588	1.90187	0.0830464	0.00411999	0.060284
GOTERM_BP_FAT	GO:0006796~phosphate metabolic process	68	0.781789	4.88112e-05	PDP1, CDK18, PTPN23, TTK, AURKA, AURKB, FES, DMPK, PRKAR2B, PKN3, MDFIC, PAK1, ATP6V0D1, ATP6V0D2, IRAK2, CDK1, SGK3, PIK3CB, PIK3CD, PIM1, ATP6V1H, PBK, ATP6V1D, PTPRO, WEE1, DAPK1, OSM, ATP6V1C1, ATP6V1A, CCND1, MAP3K15, MTMR10, BUB1B, GADD45B, MELK, NEK6, MKNK2, ACP5, CHEK1, SRC, ERCC6, DUSP14, SPEG, DUSP16, CAMK2D, DYRK3, CSF1R, FGD4, TCIRG1, NCEH1, MSH2, PTPN5, SYKB, CDC25C, GSG2, DUSP5, CCN…	647	866	13588	1.64908	0.116649	0.00562197	0.0862322
GOTERM_BP_FAT	GO:0006793~phosphorus metabolic process	68	0.781789	4.88112e-05	PDP1, CDK18, PTPN23, TTK, AURKA, AURKB, FES, DMPK, PRKAR2B, PKN3, MDFIC, PAK1, ATP6V0D1, ATP6V0D2, IRAK2, CDK1, SGK3, PIK3CB, PIK3CD, PIM1, ATP6V1H, PBK, ATP6V1D, PTPRO, WEE1, DAPK1, OSM, ATP6V1C1, ATP6V1A, CCND1, MAP3K15, MTMR10, BUB1B, GADD45B, MELK, NEK6, MKNK2, ACP5, CHEK1, SRC, ERCC6, DUSP14, SPEG, DUSP16, CAMK2D, DYRK3, CSF1R, FGD4, TCIRG1, NCEH1, MSH2, PTPN5, SYKB, CDC25C, GSG2, DUSP5, CCN…	647	866	13588	1.64908	0.116649	0.00562197	0.0862322
GOTERM_BP_FAT	GO:0010941~regulation of cell death	49	0.563348	6.13846e-05	BNIP3, IL10, GPX1, CASP8AP2, HMOX1, CASP7, LTB, IRAK2, SGK3, PIM1, NLRP3, DDIT3, DAPK1, SERPINB9, ADRB2, TNFSF13B, CX3CR1, TRAF1, BID, TNF, 1110007C09RIK, RRAGA, BCL2L1, GCLM, SRC, SERINC3, ERCC6, TRAF5, BMF, HELLS, PLAGL2, SPP1, CFLAR, CEBPB, MSH2, CENPF, BRCA2, NR4A1, MALT1, BIRC5, PEA15A, NIACR1, FCGR1, BRCA1, ATP7A, P2RX7, BCL2A1B, APBB2, BARD1	647	563	13588	1.82784	0.144426	0.00675892	0.108434
GOTERM_BP_FAT	GO:0012501~programmed cell death	43	0.494367	7.19547e-05	TRAF1, BID, TNF, LITAF, SGPP1, LRDD, RRAGA, BNIP3, RFFL, BCL2L1, SHB, GPX1, UNC5B, CASP8AP2, SQSTM1, CASP7, BAG2, XAF1, TRAF5, BMF, LTB, PHLDA1, IRAK2, CKAP2, CFLAR, MSH2, 4632434I11RIK, ALMS1, BIRC5, MALT1, PEA15A, NLRP3, NIACR1, DAPK1, OSM, ATP7A, RASSF5, RELT, BUB1B, TNFAIP3, GADD45B, PPP1R15A, NEK6	647	473	13588	1.90923	0.167102	0.00758954	0.127094
GOTERM_BP_FAT	GO:0042981~regulation of apoptosis	48	0.551851	7.86718e-05	TRAF1, BID, TNF, 1110007C09RIK, BNIP3, BCL2L1, GCLM, IL10, SRC, SERINC3, GPX1, ERCC6, CASP8AP2, CASP7, HMOX1, TRAF5, BMF, LTB, HELLS, PLAGL2, SPP1, IRAK2, CFLAR, CEBPB, SGK3, MSH2, PIM1, CENPF, NR4A1, BRCA2, MALT1, BIRC5, PEA15A, NLRP3, NIACR1, FCGR1, BRCA1, DDIT3, DAPK1, ATP7A, SERPINB9, ADRB2, P2RX7, BCL2A1B, TNFSF13B, CX3CR1, APBB2, BARD1	647	553	13588	1.82292	0.181198	0.00796463	0.138951
GOTERM_BP_FAT	GO:0006915~apoptosis	42	0.48287	0.000101421	TRAF1, BID, TNF, LITAF, SGPP1, LRDD, RRAGA, BNIP3, RFFL, BCL2L1, GPX1, SHB, UNC5B, CASP8AP2, SQSTM1, CASP7, BAG2, XAF1, TRAF5, BMF, LTB, PHLDA1, IRAK2, CKAP2, CFLAR, MSH2, 4632434I11RIK, ALMS1, BIRC5, MALT1, PEA15A, NLRP3, NIACR1, DAPK1, OSM, ATP7A, RASSF5, BUB1B, TNFAIP3, GADD45B, PPP1R15A, NEK6	647	465	13588	1.89691	0.227192	0.00986352	0.179097
GOTERM_BP_FAT	GO:0043067~regulation of programmed cell death	48	0.551851	0.000106739	TRAF1, BID, TNF, 1110007C09RIK, BNIP3, BCL2L1, GCLM, IL10, SRC, SERINC3, GPX1, ERCC6, CASP8AP2, CASP7, HMOX1, TRAF5, BMF, LTB, HELLS, PLAGL2, SPP1, IRAK2, CFLAR, CEBPB, SGK3, MSH2, PIM1, CENPF, NR4A1, BRCA2, MALT1, BIRC5, PEA15A, NLRP3, NIACR1, FCGR1, BRCA1, DDIT3, DAPK1, ATP7A, SERPINB9, ADRB2, P2RX7, BCL2A1B, TNFSF13B, CX3CR1, APBB2, BARD1	647	560	13588	1.80013	0.237565	0.00999558	0.188479
GOTERM_BP_FAT	GO:0010564~regulation of cell cycle process	13	0.14946	0.000154137	TNF, TIPIN, CENPF, NUSAP1, BRCA2, CENPE, BIRC5, OSM, MAD2L1, FBXO5, APBB2, LTB, NEK6	647	73	13588	3.74	0.324088	0.0138916	0.272066
GOTERM_BP_FAT	GO:0044092~negative regulation of molecular function	18	0.206944	0.000170409	IRAK2, CFLAR, NFKBIA, NR4A1, BIRC5, NLRP3, DDIT3, ATP7A, ADRB2, GLA, HEXIM1, HMOX1, DUSP16, FBXO5, FABP4, SPRED1, GADD45B, GADD45A	647	132	13588	2.86385	0.35147	0.0148217	0.300749
GOTERM_BP_FAT	GO:0010942~positive regulation of cell death	27	0.310416	0.000170524	BID, TNF, RRAGA, BNIP3, BCL2L1, SRC, IL10, SERINC3, GPX1, ERCC6, CASP8AP2, HMOX1, CASP7, LTB, PLAGL2, CEBPB, BRCA2, NR4A1, FCGR1, NIACR1, DDIT3, BRCA1, DAPK1, ADRB2, P2RX7, APBB2, BARD1	647	252	13588	2.25017	0.351659	0.0143408	0.30095
GOTERM_BP_FAT	GO:0007018~microtubule-based movement	15	0.172453	0.000291279	KIF23, KIF14, KIFC1, KIF22, KIF11, TUBB2C, KIF15, CENPE, KIFC3, KIF2C, NDE1, KIF4, KIF20B, HAP1, KIF20A	647	101	13588	3.11904	0.523004	0.0235961	0.513548
GOTERM_BP_FAT	GO:0043065~positive regulation of apoptosis	26	0.298919	0.000325463	BID, TNF, BNIP3, BCL2L1, SRC, IL10, SERINC3, GPX1, ERCC6, CASP8AP2, HMOX1, CASP7, LTB, PLAGL2, CEBPB, BRCA2, NR4A1, FCGR1, NIACR1, DDIT3, BRCA1, DAPK1, ADRB2, P2RX7, APBB2, BARD1	647	248	13588	2.20177	0.5627	0.0255168	0.573655
GOTERM_BP_FAT	GO:0043068~positive regulation of programmed cell death	26	0.298919	0.000365741	BID, TNF, BNIP3, BCL2L1, SRC, IL10, SERINC3, GPX1, ERCC6, CASP8AP2, HMOX1, CASP7, LTB, PLAGL2, CEBPB, BRCA2, NR4A1, FCGR1, NIACR1, DDIT3, BRCA1, DAPK1, ADRB2, P2RX7, APBB2, BARD1	647	250	13588	2.18416	0.605256	0.0277742	0.644431
GOTERM_BP_FAT	GO:0007242~intracellular signaling cascade	67	0.770292	0.000415027	GNA15, RASGEF1B, RRAD, IQGAP1, HMHA1, STAC2, MDFIC, HMOX1, MT2, RAPGEF5, MT1, RHOC, H2AFX, SPRED1, NOS2, DEPDC1B, ARL5C, LTB, RAB20, ZFP36, IRAK2, CDK1, TWF2, PIK3CB, SOCS3, PIK3CD, ECT2, ARHGEF10, DAPK1, OSM, TNS3, CCND1, ADRB2, LAT2, SDCBP, RAB15, STMN1, GADD45B, TNF, TIPIN, MKNK2, CHEK1, SLC11A1, RASAL1, PLEKHG3, ERCC6, DUSP16, FGD4, GPR155, PLEK, MSH2, ALMS1, BRCA2, SYKB, RCAN1, MALT1, PEA15A…	647	915	13588	1.53782	0.651738	0.0305473	0.730972
GOTERM_BP_FAT	GO:0030261~chromosome condensation	7	0.0804783	0.000437541	NCAPH, NUSAP1, AKAP8, CDCA5, TOP2A, NCAPD3, NCAPD2	647	22	13588	6.68231	0.671111	0.031273	0.770482
GOTERM_BP_FAT	GO:0000075~cell cycle checkpoint	10	0.114969	0.000688703	CDK1, CLSPN, CCND1, MAD2L1, MSH2, TIPIN, H2AFX, CENPE, BIRC5, CHEK1	647	52	13588	4.03876	0.82633	0.0474643	1.21023
GOTERM_BP_FAT	GO:0034220~ion transmembrane transport	9	0.103472	0.000701906	TCIRG1, ATP7A, SLC11A2, ATP6V1C1, ATP6V1A, ATP6V1H, ATP6V0D1, ATP6V1D, ATP6V0D2	647	42	13588	4.50033	0.832064	0.0470767	1.23329
GOTERM_BP_FAT	GO:0006310~DNA recombination	12	0.137963	0.000786873	EXO1, RAD51AP1, MSH2, UNG, LIG1, PMS2, BRCA2, H2AFX, TOPBP1, RAD54L, RAD51, TRIP13	647	75	13588	3.36025	0.864696	0.0512763	1.38161
GOTERM_BP_FAT	GO:0051327~M phase of meiotic cell cycle	13	0.14946	0.000899797	EXO1, MKI67, SGOL2, BRCA2, TOPBP1, ESPL1, RAD51, FANCD2, CKS2, FBXO5, PMS2, H2AFX, TRIP13	647	88	13588	3.1025	0.898471	0.0569648	1.5784
GOTERM_BP_FAT	GO:0007126~meiosis	13	0.14946	0.000899797	EXO1, MKI67, SGOL2, BRCA2, TOPBP1, ESPL1, RAD51, FANCD2, CKS2, FBXO5, PMS2, H2AFX, TRIP13	647	88	13588	3.1025	0.898471	0.0569648	1.5784
GOTERM_BP_FAT	GO:0006261~DNA-dependent DNA replication	8	0.0919752	0.0009293	CCNE2, PRIM1, DNA2, POLE2, TIPIN, BRCA2, MCM6, RAD51	647	34	13588	4.94154	0.905811	0.057351	1.62975
GOTERM_BP_FAT	GO:0051321~meiotic cell cycle	13	0.14946	0.00110085	EXO1, MKI67, SGOL2, BRCA2, TOPBP1, ESPL1, RAD51, FANCD2, CKS2, FBXO5, PMS2, H2AFX, TRIP13	647	90	13588	3.03356	0.939117	0.0659857	1.92786
GOTERM_BP_FAT	GO:0010035~response to inorganic substance	13	0.14946	0.00133785	XDH, PXDN, DDIT3, ATP7A, SLC11A2, GPX1, CCND1, P2RX7, NPC1, ERCC6, MT2, MT1, TXNRD1	647	92	13588	2.96761	0.966685	0.0778008	2.33828
GOTERM_BP_FAT	GO:0042770~DNA damage response, signal transduction	10	0.114969	0.00136348	CDK1, CCND1, ERCC6, MSH2, HMOX1, TIPIN, BRCA2, H2AFX, CHEK1, BRCA1	647	57	13588	3.68448	0.968788	0.0774624	2.38257
GOTERM_BP_FAT	GO:0007346~regulation of mitotic cell cycle	13	0.14946	0.00193898	CDK1, CCND1, MAD2L1, TNF, FBXO5, BRCA2, NUSAP1, CENPF, CENPE, BIRC5, APBB2, LTB, NEK6	647	96	13588	2.84396	0.992786	0.106032	3.37205
GOTERM_BP_FAT	GO:0045444~fat cell differentiation	10	0.114969	0.00222068	GPX1, ADRB2, CCND1, CEBPB, ITGA6, RGS2, BNIP3, ALMS1, FABP4, CBY1	647	61	13588	3.44288	0.996479	0.117974	3.85294
GOTERM_BP_FAT	GO:0051174~regulation of phosphorus metabolic process	27	0.310416	0.00244914	TNF, PDGFB, ZEB2, PRKAR2B, SLC11A1, ANKRD54, ERCC6, MDFIC, HEXIM1, DUSP16, SPRED1, CERK, FGD4, IRAK2, SOCS3, CCDC88C, CENPE, RCAN1, SYKB, ATP7A, OSM, P2RX7, JUN, FABP4, GADD45B, GADD45A, BARD1	647	301	13588	1.88386	0.998032	0.126681	4.24126
GOTERM_BP_FAT	GO:0019220~regulation of phosphate metabolic process	27	0.310416	0.00244914	TNF, PDGFB, ZEB2, PRKAR2B, SLC11A1, ANKRD54, ERCC6, MDFIC, HEXIM1, DUSP16, SPRED1, CERK, FGD4, IRAK2, SOCS3, CCDC88C, CENPE, RCAN1, SYKB, ATP7A, OSM, P2RX7, JUN, FABP4, GADD45B, GADD45A, BARD1	647	301	13588	1.88386	0.998032	0.126681	4.24126
GOTERM_BP_FAT	GO:0016310~phosphorylation	52	0.597839	0.00259452	CDK18, TTK, AURKA, AURKB, FES, DMPK, PRKAR2B, PKN3, MDFIC, PAK1, ATP6V0D1, ATP6V0D2, IRAK2, CDK1, SGK3, PIK3CB, PIK3CD, PIM1, ATP6V1H, PBK, ATP6V1D, WEE1, DAPK1, ATP6V1C1, OSM, ATP6V1A, CCND1, MAP3K15, BUB1B, GADD45B, MELK, NEK6, MKNK2, CHEK1, SRC, ERCC6, SPEG, CAMK2D, DYRK3, CSF1R, FGD4, TCIRG1, MSH2, SYKB, GSG2, CCNB1, IKBKE, P2RX7, PLK3, PLK2, RPS6KA2, PLK1	647	718	13588	1.521	0.998641	0.131035	4.48762
GOTERM_BP_FAT	GO:0002252~immune effector process	15	0.172453	0.00263583	EXO1, MSH2, C3, UNG, BNIP3, RSAD2, NLRP3, FCGR1, CFP, SLC11A1, LAT2, FCGR2B, TNFSF13B, LYST, PMS2	647	126	13588	2.50018	0.998777	0.130397	4.55751
GOTERM_BP_FAT	GO:0016311~dephosphorylation	16	0.18395	0.00288976	PDP1, NCEH1, PTPN5, PTPN23, ACP5, CDC25C, PTPRO, DUSP5, DUSP4, DUSP2, DUSP1, DUSP14, MTMR10, DUSP16, DUSP8, DUSP6	647	141	13588	2.38315	0.99936	0.139354	4.98606
GOTERM_BP_FAT	GO:0006470~protein amino acid dephosphorylation	14	0.160957	0.00293917	PDP1, NCEH1, PTPN5, PTPN23, CDC25C, PTPRO, DUSP5, DUSP4, DUSP2, DUSP1, DUSP14, DUSP16, DUSP8, DUSP6	647	114	13588	2.57914	0.999435	0.138938	5.06925
GOTERM_BP_FAT	GO:0015992~proton transport	9	0.103472	0.00294876	TCIRG1, SLC11A2, ATP6V1C1, ATP6V1A, NNT, ATP6V1H, ATP6V0D1, ATP6V1D, ATP6V0D2	647	52	13588	3.63488	0.999449	0.136822	5.08537
GOTERM_BP_FAT	GO:0006323~DNA packaging	13	0.14946	0.00298473	NCAPH, H2AFV, HJURP, NUSAP1, H2AFX, AKAP8, ASF1B, CDCA5, SMARCA2, TOP2A, NCAPD3, HELLS, NCAPD2	647	101	13588	2.70317	0.999497	0.135901	5.14588
GOTERM_BP_FAT	GO:0042325~regulation of phosphorylation	26	0.298919	0.0030281	TNF, PDGFB, ZEB2, SLC11A1, PRKAR2B, ANKRD54, ERCC6, HEXIM1, MDFIC, DUSP16, CERK, SPRED1, FGD4, IRAK2, CCDC88C, SOCS3, SYKB, CENPE, ATP7A, OSM, P2RX7, JUN, FABP4, GADD45B, GADD45A, BARD1	647	290	13588	1.8829	0.99955	0.135321	5.21877
GOTERM_BP_FAT	GO:0007076~mitotic chromosome condensation	4	0.0459876	0.00324203	NUSAP1, AKAP8, CDCA5, NCAPD3	647	7	13588	12.0009	0.999739	0.141702	5.57759
GOTERM_BP_FAT	GO:0007098~centrosome cycle	4	0.0459876	0.00324203	NDE1, KIF11, GADD45A, BRCA1	647	7	13588	12.0009	0.999739	0.141702	5.57759
GOTERM_BP_FAT	GO:0006818~hydrogen transport	9	0.103472	0.00333161	TCIRG1, SLC11A2, ATP6V1C1, ATP6V1A, NNT, ATP6V1H, ATP6V0D1, ATP6V1D, ATP6V0D2	647	53	13588	3.5663	0.999792	0.14288	5.72744
GOTERM_BP_FAT	GO:0031570~DNA integrity checkpoint	7	0.0804783	0.00416267	CDK1, CLSPN, CCND1, MSH2, TIPIN, H2AFX, CHEK1	647	33	13588	4.45487	0.999975	0.172441	7.10712
GOTERM_BP_FAT	GO:0009611~response to wounding	29	0.33341	0.00449433	DCBLD2, CCL3, PPARD, CCL2, TNF, C3, CXCL2, NINJ1, CCL4, CFP, SLC11A1, GPX1, TNFRSF1B, PROCR, NOS2, NFKBIZ, LIPA, PLEK, PIK3CB, TLR13, NLRP3, FCGR1, CD180, P2RX7, STAB1, LYST, CTSB, PROS1, IGFBP4	647	347	13588	1.75517	0.999989	0.181927	7.65239
GOTERM_BP_FAT	GO:0045787~positive regulation of cell cycle	7	0.0804783	0.00485553	TNF, BRCA2, NUSAP1, CENPF, CENPE, BIRC5, LTB	647	34	13588	4.32385	0.999996	0.192038	8.24279
GOTERM_BP_FAT	GO:0016477~cell migration	22	0.252932	0.00527791	NRP2, ZFAND5, PPARD, TNF, PDGFB, CXCL2, ZEB2, NUP85, SIX4, ITGA4, SRC, NCKAP1, TNS3, GPX1, NDE1, SYNE2, ITGA6, GAB2, LYST, CX3CR1, APBB2, PLAU	647	240	13588	1.92514	0.999999	0.203804	8.92866
GOTERM_BP_FAT	GO:0007127~meiosis I	7	0.0804783	0.0056295	FANCD2, CKS2, FBXO5, TOPBP1, ESPL1, RAD51, TRIP13	647	35	13588	4.20031	0.999999	0.21265	9.4959
GOTERM_BP_FAT	GO:0043507~positive regulation of JUN kinase activity	5	0.0574845	0.00582765	ERCC6, MDFIC, SYKB, ZEB2, FGD4	647	16	13588	6.56298	1	0.216093	9.81411
GOTERM_BP_FAT	GO:0001817~regulation of cytokine production	15	0.172453	0.00638511	RAET1C, ZBTB32, CD83, SLC11A1, P2RX7, TNF, CEBPB, HMOX1, GATA3, RNF128, CENPF, SYKB, NLRP3, LTB, IL10	647	139	13588	2.26635	1	0.230893	10.7037
GOTERM_BP_FAT	GO:0000226~microtubule cytoskeleton organization	13	0.14946	0.00643376	HAUS4, NDE1, KIF11, PCNT, NUF2, FBXO5, NUSAP1, ESPL1, CENPE, BIRC5, STMN1, GADD45A, BRCA1	647	111	13588	2.45964	1	0.229206	10.7809
GOTERM_BP_FAT	GO:0010273~detoxification of copper ion	3	0.0344907	0.00655675	ATP7A, MT2, MT1	647	3	13588	21.0015	1	0.229858	10.9759
GOTERM_BP_FAT	GO:0002566~somatic diversification of immune receptors via somatic mutation	4	0.0459876	0.0072441	EXO1, MSH2, UNG, PMS2	647	9	13588	9.33402	1	0.247398	12.0583
GOTERM_BP_FAT	GO:0016446~somatic hypermutation of immunoglobulin genes	4	0.0459876	0.0072441	EXO1, MSH2, UNG, PMS2	647	9	13588	9.33402	1	0.247398	12.0583
GOTERM_BP_FAT	GO:0015986~ATP synthesis coupled proton transport	7	0.0804783	0.00744172	TCIRG1, ATP6V1C1, ATP6V1A, ATP6V1H, ATP6V0D1, ATP6V1D, ATP6V0D2	647	37	13588	3.97327	1	0.249922	12.3672
GOTERM_BP_FAT	GO:0015985~energy coupled proton transport, down electrochemical gradient	7	0.0804783	0.00744172	TCIRG1, ATP6V1C1, ATP6V1A, ATP6V1H, ATP6V0D1, ATP6V1D, ATP6V0D2	647	37	13588	3.97327	1	0.249922	12.3672
GOTERM_BP_FAT	GO:0000910~cytokinesis	6	0.0689814	0.00808157	PRC1, BRCA2, NUSAP1, BIRC5, ANLN, AURKB	647	27	13588	4.66701	1	0.264895	13.3602
GOTERM_BP_FAT	GO:0043086~negative regulation of catalytic activity	12	0.137963	0.00841885	ATP7A, CFLAR, GLA, HEXIM1, DUSP16, FBXO5, NR4A1, FABP4, BIRC5, SPRED1, GADD45B, GADD45A	647	101	13588	2.49523	1	0.270885	13.8794
GOTERM_BP_FAT	GO:0006916~anti-apoptosis	11	0.126466	0.00878883	CFLAR, SERPINB9, CEBPB, TNFSF13B, SGK3, BNIP3, BIRC5, BCL2L1, HELLS, DAPK1, SPP1	647	88	13588	2.62519	1	0.277537	14.4456
GOTERM_BP_FAT	GO:0006275~regulation of DNA replication	5	0.0574845	0.00908601	CLSPN, DNA2, GMNN, TIPIN, BRCA2	647	18	13588	5.83376	1	0.282032	14.8978
GOTERM_BP_FAT	GO:0019722~calcium-mediated signaling	5	0.0574845	0.00908601	LAT2, TNF, ALMS1, RCAN1, LTB	647	18	13588	5.83376	1	0.282032	14.8978
GOTERM_BP_FAT	GO:0051297~centrosome organization	5	0.0574845	0.00908601	HAUS4, NDE1, KIF11, GADD45A, BRCA1	647	18	13588	5.83376	1	0.282032	14.8978
GOTERM_BP_FAT	GO:0000070~mitotic sister chromatid segregation	5	0.0574845	0.00908601	MAD2L1, NUSAP1, AKAP8, CDCA5, NCAPD3	647	18	13588	5.83376	1	0.282032	14.8978
GOTERM_BP_FAT	GO:0042127~regulation of cell proliferation	39	0.448379	0.00972433	PPARD, CCL2, TNF, PDGFB, PTGS2, MARCKSL1, FOXM1, E2F7, TIPIN, NFKBIA, BCL2L1, IL10, SLFN2, CD9, GM15645, PTGES, HMOX1, GATA3, SERPINE1, NOS2, TRAF5, LTB, ODC1, CENPF, ROGDI, SYKB, MYCN, SHOX2, TNS3, ADRB2, TNFSF13B, FCGR2B, GRN, JUN, CD274, TGIF1, FABP4, SMARCA2, PLAU, KLF4	647	538	13588	1.52242	1	0.295118	15.8615
GOTERM_BP_FAT	GO:0050829~defense response to Gram-negative bacterium	4	0.0459876	0.00998674	SLC11A1, LYZ2, LYZ1, NOS2	647	10	13588	8.40062	1	0.29828	16.2547
GOTERM_BP_FAT	GO:0001556~oocyte maturation	4	0.0459876	0.00998674	RPS6KA2, FBXO5, BRCA2, TRIP13	647	10	13588	8.40062	1	0.29828	16.2547
GOTERM_BP_FAT	GO:0009636~response to toxin	6	0.0689814	0.0109961	ATP7A, GPX1, ERCC6, MT2, EPHX1, MT1	647	29	13588	4.34515	1	0.319464	17.7509
GOTERM_BP_FAT	GO:0050873~brown fat cell differentiation	6	0.0689814	0.0109961	ADRB2, CEBPB, ITGA6, RGS2, BNIP3, FABP4	647	29	13588	4.34515	1	0.319464	17.7509
GOTERM_BP_FAT	GO:0000819~sister chromatid segregation	5	0.0574845	0.011084	MAD2L1, NUSAP1, AKAP8, CDCA5, NCAPD3	647	19	13588	5.52672	1	0.317999	17.88
GOTERM_BP_FAT	GO:0010038~response to metal ion	8	0.0919752	0.0122346	ATP7A, XDH, SLC11A2, P2RX7, NPC1, CCND1, MT2, MT1	647	53	13588	3.17004	1	0.341021	19.5523
GOTERM_BP_FAT	GO:0001932~regulation of protein amino acid phosphorylation	13	0.14946	0.012464	OSM, PRKAR2B, P2RX7, TNF, ERCC6, PDGFB, CCDC88C, SOCS3, MDFIC, JUN, SYKB, ZEB2, FGD4	647	121	13588	2.25636	1	0.342522	19.882
GOTERM_BP_FAT	GO:0051100~negative regulation of binding	6	0.0689814	0.0126917	IRAK2, ADRB2, HMOX1, NFKBIA, NLRP3, DDIT3	647	30	13588	4.20031	1	0.343941	20.2077
GOTERM_BP_FAT	GO:0000077~DNA damage checkpoint	6	0.0689814	0.0126917	CDK1, CCND1, MSH2, TIPIN, H2AFX, CHEK1	647	30	13588	4.20031	1	0.343941	20.2077
GOTERM_BP_FAT	GO:0008156~negative regulation of DNA replication	4	0.0459876	0.0132527	CLSPN, GMNN, TIPIN, BRCA2	647	11	13588	7.63693	1	0.352488	21.0053
GOTERM_BP_FAT	GO:0051053~negative regulation of DNA metabolic process	5	0.0574845	0.0133443	CLSPN, MSH2, GMNN, TIPIN, BRCA2	647	20	13588	5.25039	1	0.350858	21.1348
GOTERM_BP_FAT	GO:0012502~induction of programmed cell death	16	0.18395	0.0134232	CEBPB, TNF, BNIP3, NR4A1, BRCA2, FCGR1, BRCA1, DAPK1, SERINC3, GPX1, ERCC6, CASP8AP2, HMOX1, CASP7, LTB, PLAGL2	647	167	13588	2.01212	1	0.348997	21.2462
GOTERM_BP_FAT	GO:0006917~induction of apoptosis	16	0.18395	0.0134232	CEBPB, TNF, BNIP3, NR4A1, BRCA2, FCGR1, BRCA1, DAPK1, SERINC3, GPX1, ERCC6, CASP8AP2, HMOX1, CASP7, LTB, PLAGL2	647	167	13588	2.01212	1	0.348997	21.2462
GOTERM_BP_FAT	GO:0009259~ribonucleotide metabolic process	13	0.14946	0.015827	ATP2B1, ATP6V1C1, TCIRG1, ATP7A, ATP6V1A, FIGNL1, ATP6V1H, ATP6V0D1, AMPD2, ATP6V0D2, AMPD3, ATP6V1D, PRPS2	647	125	13588	2.18416	1	0.393754	24.5695
GOTERM_BP_FAT	GO:0010627~regulation of protein kinase cascade	15	0.172453	0.0158425	PPARD, TNF, LITAF, SYKB, ZEB2, OSM, GPX1, ADRB2, ANKRD54, P2RX7, ERCC6, MDFIC, SQSTM1, LTB, FGD4	647	155	13588	2.03241	1	0.390341	24.5905
GOTERM_BP_FAT	GO:0031023~microtubule organizing center organization	5	0.0574845	0.0158777	HAUS4, NDE1, KIF11, GADD45A, BRCA1	647	21	13588	5.00037	1	0.387366	24.6381
GOTERM_BP_FAT	GO:0043506~regulation of JUN kinase activity	5	0.0574845	0.0158777	ERCC6, MDFIC, SYKB, ZEB2, FGD4	647	21	13588	5.00037	1	0.387366	24.6381
GOTERM_BP_FAT	GO:0045859~regulation of protein kinase activity	17	0.195447	0.0159458	IRAK2, SYKB, ZEB2, CENPE, SLC11A1, ANKRD54, P2RX7, ERCC6, MDFIC, HEXIM1, DUSP16, FABP4, SPRED1, CERK, GADD45B, GADD45A, FGD4	647	186	13588	1.9195	1	0.38507	24.7302
GOTERM_BP_FAT	GO:0006119~oxidative phosphorylation	8	0.0919752	0.0163004	TCIRG1, ATP6V1C1, ATP6V1A, MSH2, ATP6V1H, ATP6V0D1, ATP6V1D, ATP6V0D2	647	56	13588	3.00022	1	0.38817	25.2081
GOTERM_BP_FAT	GO:0009260~ribonucleotide biosynthetic process	12	0.137963	0.0164213	TCIRG1, ATP7A, ATP2B1, ATP6V1C1, ATP6V1A, ATP6V1H, ATP6V0D1, AMPD2, AMPD3, ATP6V1D, ATP6V0D2, PRPS2	647	111	13588	2.27044	1	0.386896	25.3705
GOTERM_BP_FAT	GO:0002440~production of molecular mediator of immune response	6	0.0689814	0.0165945	EXO1, SLC11A1, TNFSF13B, MSH2, UNG, PMS2	647	32	13588	3.93779	1	0.386601	25.6023
GOTERM_BP_FAT	GO:0050727~regulation of inflammatory response	8	0.0919752	0.0178458	ZFP36, GPX1, ADRB2, TNFRSF1B, FCGR2B, C3, FABP4, FCGR1	647	57	13588	2.94759	1	0.40545	27.2578
GOTERM_BP_FAT	GO:0043433~negative regulation of transcription factor activity	5	0.0574845	0.0186934	IRAK2, HMOX1, NFKBIA, NLRP3, DDIT3	647	22	13588	4.77308	1	0.416529	28.3594
GOTERM_BP_FAT	GO:0050728~negative regulation of inflammatory response	5	0.0574845	0.0186934	ZFP36, GPX1, ADRB2, TNFRSF1B, FCGR2B	647	22	13588	4.77308	1	0.416529	28.3594
GOTERM_BP_FAT	GO:0051051~negative regulation of transport	9	0.103472	0.0205483	OSM, ADRB2, TNF, HMOX1, NEDD4L, PEA15A, NLRP3, LTB, BARD1	647	72	13588	2.62519	1	0.443557	30.7154
GOTERM_BP_FAT	GO:0043549~regulation of kinase activity	17	0.195447	0.0208909	IRAK2, SYKB, ZEB2, CENPE, SLC11A1, ANKRD54, P2RX7, ERCC6, MDFIC, HEXIM1, DUSP16, FABP4, SPRED1, CERK, GADD45B, GADD45A, FGD4	647	192	13588	1.85951	1	0.445406	31.1425
GOTERM_BP_FAT	GO:0000724~double-strand break repair via homologous recombination	4	0.0459876	0.0214024	BRCA2, H2AFX, RAD54L, RAD51	647	13	13588	6.46201	1	0.449839	31.7755
GOTERM_BP_FAT	GO:0000725~recombinational repair	4	0.0459876	0.0214024	BRCA2, H2AFX, RAD54L, RAD51	647	13	13588	6.46201	1	0.449839	31.7755
GOTERM_BP_FAT	GO:0007257~activation of JUN kinase activity	4	0.0459876	0.0214024	ERCC6, MDFIC, SYKB, FGD4	647	13	13588	6.46201	1	0.449839	31.7755
GOTERM_BP_FAT	GO:0006954~inflammatory response	19	0.218441	0.0216324	NFKBIZ, CCL3, TNF, LIPA, CCL2, C3, TLR13, CXCL2, NLRP3, CCL4, FCGR1, CD180, CFP, SLC11A1, TNFRSF1B, P2RX7, STAB1, NOS2, IGFBP4	647	225	13588	1.77346	1	0.449836	32.0583
GOTERM_BP_FAT	GO:0006979~response to oxidative stress	10	0.114969	0.0221938	ATP7A, GPX1, PXDN, ERCC6, PTGS2, HMOX1, TXNRD1, GCLM, SRXN1, DDIT3	647	87	13588	2.41397	1	0.454853	32.7441
GOTERM_BP_FAT	GO:0006800~oxygen and reactive oxygen species metabolic process	7	0.0804783	0.0230825	ATP7A, GPX1, P2RX7, PXDN, BNIP3, TXNRD1, NOS2	647	47	13588	3.12789	1	0.464543	33.8162
GOTERM_BP_FAT	GO:0048771~tissue remodeling	7	0.0804783	0.0230825	ATP7A, XDH, ADRB2, LIPA, ACP5, NOS2, ITGA4	647	47	13588	3.12789	1	0.464543	33.8162
GOTERM_BP_FAT	GO:0042493~response to drug	10	0.114969	0.023721	S100A4, P2RX7, MFSD9, MAT2A, LYST, JUN, FABP4, GCLM, RAD54L, DDIT3	647	88	13588	2.38654	1	0.470293	34.5766
GOTERM_BP_FAT	GO:0009411~response to UV	6	0.0689814	0.0238197	ERCC6, MSH2, USP1, CASP7, TIPIN, BRCA2	647	35	13588	3.60026	1	0.468223	34.6934
GOTERM_BP_FAT	GO:0001775~cell activation	20	0.229938	0.026023	EXO1, ZBTB32, TNF, PLEK, PIK3CB, MSH2, PIK3CD, SYKB, MALT1, ATP7A, SLC11A1, SHB, LAT2, P2RX7, FCGR2B, CX3CR1, NDRG1, LTB, HELLS, BLNK	647	246	13588	1.70744	1	0.49524	37.25
GOTERM_BP_FAT	GO:0009150~purine ribonucleotide metabolic process	12	0.137963	0.0261251	TCIRG1, ATP7A, ATP2B1, ATP6V1C1, ATP6V1A, FIGNL1, ATP6V1H, ATP6V0D1, AMPD2, AMPD3, ATP6V1D, ATP6V0D2	647	119	13588	2.1178	1	0.493109	37.3662
GOTERM_BP_FAT	GO:0032102~negative regulation of response to external stimulus	6	0.0689814	0.0266149	ZFP36, GPX1, ADRB2, NPC1, TNFRSF1B, FCGR2B	647	36	13588	3.50026	1	0.496135	37.9206
GOTERM_BP_FAT	GO:0051783~regulation of nuclear division	6	0.0689814	0.0266149	MAD2L1, TNF, NUSAP1, CENPE, LTB, NEK6	647	36	13588	3.50026	1	0.496135	37.9206
GOTERM_BP_FAT	GO:0000302~response to reactive oxygen species	6	0.0689814	0.0266149	ATP7A, GPX1, PXDN, ERCC6, TXNRD1, DDIT3	647	36	13588	3.50026	1	0.496135	37.9206
GOTERM_BP_FAT	GO:0007088~regulation of mitosis	6	0.0689814	0.0266149	MAD2L1, TNF, NUSAP1, CENPE, LTB, NEK6	647	36	13588	3.50026	1	0.496135	37.9206
GOTERM_BP_FAT	GO:0046034~ATP metabolic process	10	0.114969	0.0269973	TCIRG1, ATP7A, ATP2B1, ATP6V1C1, ATP6V1A, FIGNL1, ATP6V1H, ATP6V0D1, ATP6V1D, ATP6V0D2	647	90	13588	2.33351	1	0.497694	38.3502
GOTERM_BP_FAT	GO:0051329~interphase of mitotic cell cycle	7	0.0804783	0.0277757	CCND1, CAMK2D, CENPF, BIRC5, CHEK1, CDCA5, GADD45A	647	49	13588	3.00022	1	0.504274	39.216
GOTERM_BP_FAT	GO:0006928~cell motion	27	0.310416	0.0278983	NRP2, ZFAND5, PPARD, TNF, PDGFB, CXCL2, L1CAM, ZEB2, SRC, ALCAM, SEMA5A, GPX1, CD9, NDE1, GAB2, ETV1, NUP85, SIX4, ITGA4, NCKAP1, TNS3, SYNE2, ITGA6, LYST, CX3CR1, APBB2, PLAU	647	367	13588	1.54507	1	0.502435	39.3514
GOTERM_BP_FAT	GO:0051338~regulation of transferase activity	17	0.195447	0.0280444	IRAK2, SYKB, ZEB2, CENPE, SLC11A1, ANKRD54, P2RX7, ERCC6, MDFIC, HEXIM1, DUSP16, FABP4, SPRED1, CERK, GADD45B, GADD45A, FGD4	647	199	13588	1.7941	1	0.500922	39.5123
GOTERM_BP_FAT	GO:0051674~localization of cell	22	0.252932	0.0303933	NRP2, ZFAND5, PPARD, TNF, PDGFB, CXCL2, ZEB2, NUP85, SIX4, ITGA4, SRC, NCKAP1, TNS3, GPX1, NDE1, SYNE2, ITGA6, GAB2, LYST, CX3CR1, APBB2, PLAU	647	284	13588	1.62688	1	0.526179	42.0444
GOTERM_BP_FAT	GO:0048870~cell motility	22	0.252932	0.0303933	NRP2, ZFAND5, PPARD, TNF, PDGFB, CXCL2, ZEB2, NUP85, SIX4, ITGA4, SRC, NCKAP1, TNS3, GPX1, NDE1, SYNE2, ITGA6, GAB2, LYST, CX3CR1, APBB2, PLAU	647	284	13588	1.62688	1	0.526179	42.0444
GOTERM_BP_FAT	GO:0009152~purine ribonucleotide biosynthetic process	11	0.126466	0.0308972	TCIRG1, ATP7A, ATP2B1, ATP6V1C1, ATP6V1A, ATP6V1H, ATP6V0D1, AMPD2, AMPD3, ATP6V1D, ATP6V0D2	647	107	13588	2.15904	1	0.528738	42.5744
GOTERM_BP_FAT	GO:0042592~homeostatic process	39	0.448379	0.0309059	XDH, PPARD, GNA15, CCL2, FTL1, ACP5, BNIP3, TTC7, GCLM, DMPK, MBP, SLC11A2, CD9, SLC11A1, GPX1, MFSD7B, MT2, MT1, DYRK3, IDUA, TRPM4, SLC8A1, LIPA, PIK3CB, PIK3CD, ALMS1, DDIT3, ATP7A, P2RX4, ADRB2, NPC1, P2RX7, TNFSF13B, ID2, LYST, GAA, FABP4, TXNRD1, PMP22	647	584	13588	1.4025	1	0.525514	42.5836
GOTERM_BP_FAT	GO:0055082~cellular chemical homeostasis	21	0.241435	0.0313246	TRPM4, PPARD, SLC8A1, GNA15, CCL2, FTL1, PIK3CB, BNIP3, ALMS1, TTC7, GCLM, MBP, DMPK, ATP7A, SLC11A1, P2RX4, CD9, P2RX7, MT2, MT1, PMP22	647	268	13588	1.64564	1	0.52706	43.0204
GOTERM_BP_FAT	GO:0044271~nitrogen compound biosynthetic process	23	0.264429	0.0313871	MOCOS, TCIRG1, ODC1, MAT2A, DTYMK, PADI2, ATP6V1H, AMPD2, ATP6V1D, AMPD3, SLC11A2, ATP2B1, ATP7A, ATP6V1C1, ATP6V1A, P2RX4, GM15645, RRM2, GATA3, NOS2, PTS, ATP6V0D1, ATP6V0D2, PRPS2	647	302	13588	1.59946	1	0.524516	43.0854
GOTERM_BP_FAT	GO:0045840~positive regulation of mitosis	4	0.0459876	0.0317359	TNF, NUSAP1, CENPE, LTB	647	15	13588	5.60041	1	0.525258	43.4465
GOTERM_BP_FAT	GO:0002886~regulation of myeloid leukocyte mediated immunity	4	0.0459876	0.0317359	C3, HMOX1, SYKB, FCGR1	647	15	13588	5.60041	1	0.525258	43.4465
GOTERM_BP_FAT	GO:0051785~positive regulation of nuclear division	4	0.0459876	0.0317359	TNF, NUSAP1, CENPE, LTB	647	15	13588	5.60041	1	0.525258	43.4465
GOTERM_BP_FAT	GO:0051607~defense response to virus	4	0.0459876	0.0317359	LYST, BNIP3, RSAD2, NLRP3	647	15	13588	5.60041	1	0.525258	43.4465
GOTERM_BP_FAT	GO:0002028~regulation of sodium ion transport	4	0.0459876	0.0317359	ADRB2, SLC8A1, NEDD4L, DMPK	647	15	13588	5.60041	1	0.525258	43.4465
GOTERM_BP_FAT	GO:0006468~protein amino acid phosphorylation	42	0.48287	0.0323169	CDK18, MKNK2, TTK, AURKA, CHEK1, AURKB, FES, SRC, DMPK, PRKAR2B, ERCC6, PKN3, SPEG, MDFIC, CAMK2D, DYRK3, PAK1, CSF1R, FGD4, IRAK2, CDK1, SGK3, PIM1, SYKB, PBK, GSG2, WEE1, DAPK1, CCNB1, OSM, IKBKE, CCND1, P2RX7, PLK3, MAP3K15, PLK2, RPS6KA2, PLK1, BUB1B, GADD45B, NEK6, MELK	647	640	13588	1.37823	1	0.528584	44.0433
GOTERM_BP_FAT	GO:0043392~negative regulation of DNA binding	5	0.0574845	0.0329183	IRAK2, HMOX1, NFKBIA, NLRP3, DDIT3	647	26	13588	4.03876	1	0.532054	44.6547
GOTERM_BP_FAT	GO:0006776~vitamin A metabolic process	5	0.0574845	0.0329183	RDH11, PPARD, DHRS4, DHRS9, BCO2	647	26	13588	4.03876	1	0.532054	44.6547
GOTERM_BP_FAT	GO:0050673~epithelial cell proliferation	5	0.0574845	0.0329183	CCND1, TNF, CEBPB, PDGFB, ALMS1	647	26	13588	4.03876	1	0.532054	44.6547
GOTERM_BP_FAT	GO:0051325~interphase	7	0.0804783	0.0330586	CCND1, CAMK2D, CENPF, BIRC5, CHEK1, CDCA5, GADD45A	647	51	13588	2.88257	1	0.530434	44.7965
GOTERM_BP_FAT	GO:0007243~protein kinase cascade	19	0.218441	0.0330683	IRAK2, ZFP36, TNF, PLEK, MKNK2, SYKB, MALT1, GSG2, DAPK1, OSM, SLC11A1, P2RX7, ERCC6, RPS6KA2, MDFIC, DUSP16, SPRED1, GADD45B, FGD4	647	236	13588	1.6908	1	0.527415	44.8062
GOTERM_BP_FAT	GO:0042330~taxis	11	0.126466	0.0344995	NRP2, C3AR1, CCL3, CCL2, CYSLTR1, LYST, CXCL2, CX3CR1, CCL9, NUP85, CCL4	647	109	13588	2.11942	1	0.539641	46.2324
GOTERM_BP_FAT	GO:0006935~chemotaxis	11	0.126466	0.0344995	NRP2, C3AR1, CCL3, CCL2, CYSLTR1, LYST, CXCL2, CX3CR1, CCL9, NUP85, CCL4	647	109	13588	2.11942	1	0.539641	46.2324
GOTERM_BP_FAT	GO:0009967~positive regulation of signal transduction	15	0.172453	0.0349643	PPARD, TNF, LITAF, PDGFB, SYKB, ZEB2, L1CAM, JAG1, SRC, SHOX2, OSM, GPX1, ADRB2, P2RX7, LTB	647	172	13588	1.83153	1	0.541415	46.688
GOTERM_BP_FAT	GO:0009617~response to bacterium	14	0.160957	0.0365852	LYZ2, TNF, LYZ1, NFKBIA, MALT1, FCGR1, IL10, GPX1, SLC11A1, P2RX7, STAB1, LYST, NOS2, IRG1	647	157	13588	1.87275	1	0.554899	48.2486
GOTERM_BP_FAT	GO:0043066~negative regulation of apoptosis	19	0.218441	0.0367421	CFLAR, CEBPB, SGK3, MSH2, PIM1, BNIP3, CENPF, BIRC5, BCL2L1, GCLM, DAPK1, GPX1, SERPINB9, TNFSF13B, CX3CR1, APBB2, HELLS, BARD1, SPP1	647	239	13588	1.66958	1	0.553404	48.3974
GOTERM_BP_FAT	GO:0043487~regulation of RNA stability	4	0.0459876	0.0377147	ZFP36, ZFP36L2, SLC11A1, TNFRSF1B	647	16	13588	5.25039	1	0.559964	49.3105
GOTERM_BP_FAT	GO:0001836~release of cytochrome c from mitochondria	4	0.0459876	0.0377147	ATP7A, BID, CASP7, BCL2L1	647	16	13588	5.25039	1	0.559964	49.3105
GOTERM_BP_FAT	GO:0046688~response to copper ion	3	0.0344907	0.0404183	ATP7A, MT2, MT1	647	7	13588	9.00066	1	0.582568	51.7694
GOTERM_BP_FAT	GO:0000086~G2/M transition of mitotic cell cycle	3	0.0344907	0.0404183	BIRC5, CHEK1, GADD45A	647	7	13588	9.00066	1	0.582568	51.7694
GOTERM_BP_FAT	GO:0006754~ATP biosynthetic process	9	0.103472	0.0407074	TCIRG1, ATP7A, ATP2B1, ATP6V1C1, ATP6V1A, ATP6V1H, ATP6V0D1, ATP6V1D, ATP6V0D2	647	82	13588	2.30505	1	0.582196	52.0256
GOTERM_BP_FAT	GO:0007051~spindle organization	5	0.0574845	0.041867	HAUS4, PCNT, FBXO5, ESPL1, STMN1	647	28	13588	3.75028	1	0.589665	53.0403
GOTERM_BP_FAT	GO:0048878~chemical homeostasis	26	0.298919	0.0432289	GNA15, PPARD, CCL2, FTL1, BNIP3, TTC7, GCLM, MBP, DMPK, SLC11A2, SLC11A1, CD9, MT2, MT1, IDUA, TRPM4, SLC8A1, PIK3CB, ALMS1, ATP7A, P2RX4, P2RX7, NPC1, LYST, FABP4, PMP22	647	365	13588	1.496	1	0.598651	54.2061
GOTERM_BP_FAT	GO:0002520~immune system development	22	0.252932	0.0433546	CSF3, EXO1, ZBTB32, TNF, MSH2, UNG, TIPARP, ROGDI, BRCA2, SYKB, TTC7, MALT1, SIX4, SLC11A2, ATP7A, ID2, MFSD7B, PMS2, DYRK3, LTB, HELLS, KIRREL3	647	295	13588	1.56622	1	0.596772	54.3123
GOTERM_BP_FAT	GO:0006873~cellular ion homeostasis	20	0.229938	0.0436359	TRPM4, PPARD, SLC8A1, GNA15, CCL2, FTL1, PIK3CB, BNIP3, TTC7, GCLM, MBP, DMPK, ATP7A, SLC11A1, P2RX4, CD9, P2RX7, MT2, MT1, PMP22	647	261	13588	1.60931	1	0.596253	54.5492
GOTERM_BP_FAT	GO:0043069~negative regulation of programmed cell death	19	0.218441	0.0436738	CFLAR, CEBPB, SGK3, MSH2, PIM1, BNIP3, CENPF, BIRC5, BCL2L1, GCLM, DAPK1, GPX1, SERPINB9, TNFSF13B, CX3CR1, APBB2, HELLS, BARD1, SPP1	647	244	13588	1.63537	1	0.593661	54.581
GOTERM_BP_FAT	GO:0048599~oocyte development	4	0.0459876	0.0442239	RPS6KA2, FBXO5, BRCA2, TRIP13	647	17	13588	4.94154	1	0.595453	55.0405
GOTERM_BP_FAT	GO:0060548~negative regulation of cell death	19	0.218441	0.0450458	CFLAR, CEBPB, SGK3, MSH2, PIM1, BNIP3, CENPF, BIRC5, BCL2L1, GCLM, DAPK1, GPX1, SERPINB9, TNFSF13B, CX3CR1, APBB2, HELLS, BARD1, SPP1	647	245	13588	1.62869	1	0.599482	55.7189
GOTERM_BP_FAT	GO:0009141~nucleoside triphosphate metabolic process	11	0.126466	0.0470394	TCIRG1, ATP7A, ATP2B1, ATP6V1C1, ATP6V1A, FIGNL1, ATP6V1H, ATP6V0D1, ATP6V1D, ATP6V0D2, DUT	647	115	13588	2.00884	1	0.612899	57.3246
GOTERM_BP_FAT	GO:0046651~lymphocyte proliferation	6	0.0689814	0.0477061	SHB, ZBTB32, SLC11A1, P2RX7, MALT1, HELLS	647	42	13588	3.00022	1	0.61536	57.8492
GOTERM_BP_FAT	GO:0002703~regulation of leukocyte mediated immunity	8	0.0919752	0.0480052	RAET1C, P2RX7, FCGR2B, C3, HMOX1, CENPF, SYKB, FCGR1	647	70	13588	2.40018	1	0.614898	58.0826
GOTERM_BP_FAT	GO:0030031~cell projection assembly	8	0.0919752	0.0480052	P2RX7, PDGFB, ITGA6, PCNT, ALMS1, NUP85, NCKAP1, FGD4	647	70	13588	2.40018	1	0.614898	58.0826
GOTERM_BP_FAT	GO:0002822~regulation of adaptive immune response based on somatic recombination of immune receptors built from immunoglobulin superfamily domains	7	0.0804783	0.0489766	SLC11A1, P2RX7, TNFSF13B, FCGR2B, C3, CENPF, FCGR1	647	56	13588	2.62519	1	0.619652	58.8321
GOTERM_BP_FAT	GO:0002819~regulation of adaptive immune response	7	0.0804783	0.0489766	SLC11A1, P2RX7, TNFSF13B, FCGR2B, C3, CENPF, FCGR1	647	56	13588	2.62519	1	0.619652	58.8321
GOTERM_BP_FAT	GO:0009205~purine ribonucleoside triphosphate metabolic process	10	0.114969	0.0508	TCIRG1, ATP7A, ATP2B1, ATP6V1C1, ATP6V1A, FIGNL1, ATP6V1H, ATP6V0D1, ATP6V1D, ATP6V0D2	647	101	13588	2.07936	1	0.630671	60.2051
GOTERM_BP_FAT	GO:0031399~regulation of protein modification process	14	0.160957	0.0510604	TNF, PDGFB, CCDC88C, SOCS3, ZEB2, SYKB, OSM, PRKAR2B, P2RX7, ERCC6, MDFIC, JUN, FBXO5, FGD4	647	165	13588	1.78195	1	0.629846	60.3975
GOTERM_BP_FAT	GO:0048871~multicellular organismal homeostasis	8	0.0919752	0.0511745	XDH, SLC11A2, SLC11A1, GPX1, ADRB2, P2RX7, LIPA, ACP5	647	71	13588	2.36637	1	0.627954	60.4816
GOTERM_BP_FAT	GO:0016447~somatic recombination of immunoglobulin gene segments	4	0.0459876	0.0512515	EXO1, MSH2, UNG, PMS2	647	18	13588	4.66701	1	0.625807	60.5383
GOTERM_BP_FAT	GO:0002861~regulation of inflammatory response to antigenic stimulus	4	0.0459876	0.0512515	GPX1, FCGR2B, C3, FCGR1	647	18	13588	4.66701	1	0.625807	60.5383
GOTERM_BP_FAT	GO:0034614~cellular response to reactive oxygen species	4	0.0459876	0.0512515	ATP7A, GPX1, PXDN, TXNRD1	647	18	13588	4.66701	1	0.625807	60.5383
GOTERM_BP_FAT	GO:0010948~negative regulation of cell cycle process	4	0.0459876	0.0512515	OSM, MAD2L1, CENPE, APBB2	647	18	13588	4.66701	1	0.625807	60.5383
GOTERM_BP_FAT	GO:0009994~oocyte differentiation	4	0.0459876	0.0512515	RPS6KA2, FBXO5, BRCA2, TRIP13	647	18	13588	4.66701	1	0.625807	60.5383
GOTERM_BP_FAT	GO:0006302~double-strand break repair	6	0.0689814	0.0519622	MSH2, BRCA2, H2AFX, RAD54L, RAD51, TRIP13	647	43	13588	2.93045	1	0.628315	61.0575
GOTERM_BP_FAT	GO:0050900~leukocyte migration	6	0.0689814	0.0519622	TNF, ITGA6, LYST, CXCL2, CX3CR1, NUP85	647	43	13588	2.93045	1	0.628315	61.0575
GOTERM_BP_FAT	GO:0070661~leukocyte proliferation	6	0.0689814	0.0519622	SHB, ZBTB32, SLC11A1, P2RX7, MALT1, HELLS	647	43	13588	2.93045	1	0.628315	61.0575
GOTERM_BP_FAT	GO:0032943~mononuclear cell proliferation	6	0.0689814	0.0519622	SHB, ZBTB32, SLC11A1, P2RX7, MALT1, HELLS	647	43	13588	2.93045	1	0.628315	61.0575
GOTERM_BP_FAT	GO:0008284~positive regulation of cell proliferation	21	0.241435	0.0520203	ODC1, PPARD, TNF, CCL2, PDGFB, MARCKSL1, FOXM1, TIPIN, CENPF, ROGDI, SYKB, BCL2L1, MYCN, SHOX2, TNS3, ADRB2, TNFSF13B, GM15645, GRN, TGIF1, FABP4, TRAF5	647	284	13588	1.55293	1	0.626062	61.0996
GOTERM_BP_FAT	GO:0031348~negative regulation of defense response	5	0.0574845	0.0520548	ZFP36, GPX1, ADRB2, TNFRSF1B, FCGR2B	647	30	13588	3.50026	1	0.623656	61.1246
GOTERM_BP_FAT	GO:0002377~immunoglobulin production	5	0.0574845	0.0520548	EXO1, TNFSF13B, MSH2, UNG, PMS2	647	30	13588	3.50026	1	0.623656	61.1246
GOTERM_BP_FAT	GO:0031577~spindle checkpoint	3	0.0344907	0.0522227	MAD2L1, CENPE, BIRC5	647	8	13588	7.87558	1	0.622237	61.2462
GOTERM_BP_FAT	GO:0051303~establishment of chromosome localization	3	0.0344907	0.0522227	CENPF, BIRC5, CDCA5	647	8	13588	7.87558	1	0.622237	61.2462
GOTERM_BP_FAT	GO:0050000~chromosome localization	3	0.0344907	0.0522227	CENPF, BIRC5, CDCA5	647	8	13588	7.87558	1	0.622237	61.2462
GOTERM_BP_FAT	GO:0007050~cell cycle arrest	7	0.0804783	0.052639	MSH2, 4632434I11RIK, PMP22, APBB2, SESN1, GADD45A, DDIT3	647	57	13588	2.57914	1	0.62262	61.5459
GOTERM_BP_FAT	GO:0009199~ribonucleoside triphosphate metabolic process	10	0.114969	0.0534838	TCIRG1, ATP7A, ATP2B1, ATP6V1C1, ATP6V1A, FIGNL1, ATP6V1H, ATP6V0D1, ATP6V1D, ATP6V0D2	647	102	13588	2.05898	1	0.626039	62.1475
GOTERM_BP_FAT	GO:0032101~regulation of response to external stimulus	10	0.114969	0.0562585	ZFP36, GPX1, ADRB2, NPC1, TNFRSF1B, PLEK, FCGR2B, C3, FABP4, FCGR1	647	103	13588	2.03899	1	0.642597	64.0614
GOTERM_BP_FAT	GO:0051052~regulation of DNA metabolic process	7	0.0804783	0.0564637	CLSPN, DNA2, MSH2, USP1, GMNN, TIPIN, BRCA2	647	58	13588	2.53467	1	0.641413	64.1993
GOTERM_BP_FAT	GO:0002697~regulation of immune effector process	9	0.103472	0.0575896	RAET1C, P2RX7, TNF, FCGR2B, C3, HMOX1, CENPF, SYKB, FCGR1	647	88	13588	2.14789	1	0.646345	64.9468
GOTERM_BP_FAT	GO:0007431~salivary gland development	5	0.0574845	0.0576102	TNF, PDGFB, PLXNA1, PLXND1, TCFCP2L1	647	31	13588	3.38735	1	0.643954	64.9603
GOTERM_BP_FAT	GO:0046324~regulation of glucose import	4	0.0459876	0.0587829	TNF, SORBS1, PEA15A, LTB	647	19	13588	4.42138	1	0.649079	65.723
GOTERM_BP_FAT	GO:0043271~negative regulation of ion transport	4	0.0459876	0.0587829	ADRB2, TNF, NEDD4L, LTB	647	19	13588	4.42138	1	0.649079	65.723
GOTERM_BP_FAT	GO:0006284~base-excision repair	4	0.0459876	0.0587829	DNA2, HMGB2, NEIL3, UNG	647	19	13588	4.42138	1	0.649079	65.723
GOTERM_BP_FAT	GO:0051090~regulation of transcription factor activity	7	0.0804783	0.0604513	IRAK2, TNF, HMOX1, NFKBIA, MALT1, NLRP3, DDIT3	647	59	13588	2.49171	1	0.65719	66.7811
GOTERM_BP_FAT	GO:0046328~regulation of JNK cascade	6	0.0689814	0.0611177	TNF, ERCC6, MDFIC, SYKB, ZEB2, FGD4	647	45	13588	2.80021	1	0.658871	67.1951
GOTERM_BP_FAT	GO:0051101~regulation of DNA binding	8	0.0919752	0.061459	IRAK2, HMGB2, TNF, HMOX1, NFKBIA, MALT1, NLRP3, DDIT3	647	74	13588	2.27044	1	0.658525	67.4052
GOTERM_BP_FAT	GO:0019725~cellular homeostasis	24	0.275926	0.0616767	TRPM4, PPARD, GNA15, SLC8A1, CCL2, FTL1, PIK3CB, BNIP3, ALMS1, TTC7, GCLM, DDIT3, MBP, DMPK, ATP7A, SLC11A1, P2RX4, CD9, P2RX7, MT2, GAA, MT1, TXNRD1, PMP22	647	343	13588	1.4695	1	0.657427	67.5386
GOTERM_BP_FAT	GO:0007010~cytoskeleton organization	23	0.264429	0.0623976	INF2, HAUS4, LIMA1, KIF11, PDGFB, PCNT, NUF2, NUSAP1, ACTN1, ESPL1, BIRC5, CENPE, DAAM1, BRCA1, NCKAP1, NDE1, SORBS1, LASP1, FHOD3, FBXO5, STMN1, GADD45A, ARHGAP10	647	326	13588	1.4817	1	0.659409	67.9766
GOTERM_BP_FAT	GO:0006826~iron ion transport	5	0.0574845	0.0634696	SLC11A2, SLC11A1, FTL1, SFXN2, SFXN5	647	32	13588	3.28149	1	0.663457	68.6175
GOTERM_BP_FAT	GO:0007254~JNK cascade	5	0.0574845	0.0634696	TNF, ERCC6, MDFIC, SYKB, FGD4	647	32	13588	3.28149	1	0.663457	68.6175
GOTERM_BP_FAT	GO:0032880~regulation of protein localization	9	0.103472	0.0640721	P2RX7, TNF, SORBS1, CENPF, CENPE, NLRP3, LTB, NCKAP1, BARD1	647	90	13588	2.10015	1	0.664649	68.9724
GOTERM_BP_FAT	GO:0051098~regulation of binding	9	0.103472	0.0640721	IRAK2, ADRB2, HMGB2, TNF, HMOX1, NFKBIA, MALT1, NLRP3, DDIT3	647	90	13588	2.10015	1	0.664649	68.9724
GOTERM_BP_FAT	GO:0007131~reciprocal meiotic recombination	3	0.0344907	0.0650738	TOPBP1, RAD51, TRIP13	647	9	13588	7.00052	1	0.668154	69.5541
GOTERM_BP_FAT	GO:0009144~purine nucleoside triphosphate metabolic process	10	0.114969	0.0651341	TCIRG1, ATP7A, ATP2B1, ATP6V1C1, ATP6V1A, FIGNL1, ATP6V1H, ATP6V0D1, ATP6V1D, ATP6V0D2	647	106	13588	1.98128	1	0.66615	69.5888
GOTERM_BP_FAT	GO:0080135~regulation of cellular response to stress	8	0.0919752	0.0651481	NPC1, TNF, ERCC6, MDFIC, USP1, SYKB, ZEB2, FGD4	647	75	13588	2.24016	1	0.663891	69.5969
GOTERM_BP_FAT	GO:0051130~positive regulation of cellular component organization	11	0.126466	0.0651627	SLC11A1, TNF, PLEK, SORBS1, FCGR2B, C3, NUSAP1, CENPE, SEMA4D, LTB, FCGR1	647	122	13588	1.89358	1	0.661648	69.6053
GOTERM_BP_FAT	GO:0070302~regulation of stress-activated protein kinase signaling pathway	6	0.0689814	0.0660162	TNF, ERCC6, MDFIC, SYKB, ZEB2, FGD4	647	46	13588	2.73933	1	0.664271	70.092
GOTERM_BP_FAT	GO:0016445~somatic diversification of immunoglobulins	4	0.0459876	0.0668015	EXO1, MSH2, UNG, PMS2	647	20	13588	4.20031	1	0.666458	70.5333
GOTERM_BP_FAT	GO:0010827~regulation of glucose transport	4	0.0459876	0.0668015	TNF, SORBS1, PEA15A, LTB	647	20	13588	4.20031	1	0.666458	70.5333
GOTERM_BP_FAT	GO:0010647~positive regulation of cell communication	15	0.172453	0.0668757	PPARD, TNF, LITAF, PDGFB, SYKB, ZEB2, L1CAM, JAG1, SRC, SHOX2, OSM, GPX1, ADRB2, P2RX7, LTB	647	189	13588	1.66679	1	0.664597	70.5747
GOTERM_BP_FAT	GO:0050801~ion homeostasis	21	0.241435	0.0670452	TRPM4, PPARD, SLC8A1, GNA15, CCL2, FTL1, PIK3CB, BNIP3, TTC7, GCLM, MBP, DMPK, SLC11A2, ATP7A, SLC11A1, P2RX4, CD9, P2RX7, MT2, MT1, PMP22	647	293	13588	1.50523	1	0.663288	70.669
GOTERM_BP_FAT	GO:0008285~negative regulation of cell proliferation	17	0.195447	0.0685275	PPARD, TNF, PTGS2, E2F7, IL10, SLFN2, CD9, FCGR2B, PTGES, HMOX1, GATA3, JUN, CD274, TGIF1, LTB, SMARCA2, KLF4	647	224	13588	1.59387	1	0.669332	71.4819
GOTERM_BP_FAT	GO:0010557~positive regulation of macromolecule biosynthetic process	34	0.390894	0.0686233	ING5, HMGB2, TNF, FOXM1, TCF7L2, IL10, SLC11A1, SORBS1, MDFIC, GATA3, ETV1, NFATC2, CCNA2, FOSL1, TOP2A, LTB, PLAGL2, CEBPB, NR4A1, CREB5, SYKB, SIX4, CENPK, HMGA1, DDIT3, OSM, SHOX2, DNA2, ADRB2, EAF1, JUN, HIVEP3, KLF4, ARAP1	647	530	13588	1.34727	1	0.667623	71.5337
GOTERM_BP_FAT	GO:0045860~positive regulation of protein kinase activity	11	0.126466	0.0710623	IRAK2, SLC11A1, P2RX7, ERCC6, MDFIC, SYKB, ZEB2, CENPE, CERK, GADD45B, FGD4	647	124	13588	1.86304	1	0.678639	72.8227
GOTERM_BP_FAT	GO:0042742~defense response to bacterium	10	0.114969	0.071516	SLC11A1, P2RX7, LYZ2, TNF, LYZ1, STAB1, LYST, NOS2, FCGR1, IL10	647	108	13588	1.94459	1	0.678844	73.0564
GOTERM_BP_FAT	GO:0009165~nucleotide biosynthetic process	14	0.160957	0.0715568	ATP2B1, ATP6V1C1, TCIRG1, ATP7A, ATP6V1A, RRM2, DTYMK, ATP6V1H, ATP6V0D1, AMPD2, ATP6V0D2, AMPD3, ATP6V1D, PRPS2	647	174	13588	1.68978	1	0.676869	73.0773
GOTERM_BP_FAT	GO:0001819~positive regulation of cytokine production	7	0.0804783	0.0733923	RAET1C, CD83, SLC11A1, P2RX7, TNF, GATA3, NLRP3	647	62	13588	2.37114	1	0.684281	74.0027
GOTERM_BP_FAT	GO:0009206~purine ribonucleoside triphosphate biosynthetic process	9	0.103472	0.0746141	TCIRG1, ATP7A, ATP2B1, ATP6V1C1, ATP6V1A, ATP6V1H, ATP6V0D1, ATP6V1D, ATP6V0D2	647	93	13588	2.03241	1	0.688364	74.6019
GOTERM_BP_FAT	GO:0009201~ribonucleoside triphosphate biosynthetic process	9	0.103472	0.0746141	TCIRG1, ATP7A, ATP2B1, ATP6V1C1, ATP6V1A, ATP6V1H, ATP6V0D1, ATP6V1D, ATP6V0D2	647	93	13588	2.03241	1	0.688364	74.6019
GOTERM_BP_FAT	GO:0043408~regulation of MAPKKK cascade	9	0.103472	0.0746141	OSM, ADRB2, P2RX7, TNF, ERCC6, MDFIC, SYKB, ZEB2, FGD4	647	93	13588	2.03241	1	0.688364	74.6019
GOTERM_BP_FAT	GO:0060322~head development	4	0.0459876	0.0752888	ZFAND5, MFSD7B, TIPARP, ITGA4	647	21	13588	4.00029	1	0.689621	74.9272
GOTERM_BP_FAT	GO:0002821~positive regulation of adaptive immune response	5	0.0574845	0.0760833	SLC11A1, P2RX7, TNFSF13B, C3, FCGR1	647	34	13588	3.08846	1	0.691457	75.3052
GOTERM_BP_FAT	GO:0006690~icosanoid metabolic process	5	0.0574845	0.0760833	PTGS2, PTGES, SYKB, HPGDS, MGST2	647	34	13588	3.08846	1	0.691457	75.3052
GOTERM_BP_FAT	GO:0051656~establishment of organelle localization	5	0.0574845	0.0760833	SYNE1, NUSAP1, CENPF, BIRC5, CDCA5	647	34	13588	3.08846	1	0.691457	75.3052
GOTERM_BP_FAT	GO:0006775~fat-soluble vitamin metabolic process	5	0.0574845	0.0760833	RDH11, PPARD, DHRS4, DHRS9, BCO2	647	34	13588	3.08846	1	0.691457	75.3052
GOTERM_BP_FAT	GO:0002824~positive regulation of adaptive immune response based on somatic recombination of immune receptors built from immunoglobulin superfamily domains	5	0.0574845	0.0760833	SLC11A1, P2RX7, TNFSF13B, C3, FCGR1	647	34	13588	3.08846	1	0.691457	75.3052
GOTERM_BP_FAT	GO:0042398~cellular amino acid derivative biosynthetic process	6	0.0689814	0.0764496	ATP7A, ODC1, MAT2A, GM15645, GATA3, PADI2, GCLM	647	48	13588	2.62519	1	0.691155	75.4776
GOTERM_BP_FAT	GO:0009145~purine nucleoside triphosphate biosynthetic process	9	0.103472	0.0783473	TCIRG1, ATP7A, ATP2B1, ATP6V1C1, ATP6V1A, ATP6V1H, ATP6V0D1, ATP6V1D, ATP6V0D2	647	94	13588	2.01079	1	0.698304	76.3531
GOTERM_BP_FAT	GO:0045833~negative regulation of lipid metabolic process	3	0.0344907	0.0788455	INSIG1, NIACR1, BRCA1	647	10	13588	6.30046	1	0.698608	76.578
GOTERM_BP_FAT	GO:0051955~regulation of amino acid transport	3	0.0344907	0.0788455	P2RX7, TNF, LTB	647	10	13588	6.30046	1	0.698608	76.578
GOTERM_BP_FAT	GO:0032890~regulation of organic acid transport	3	0.0344907	0.0788455	P2RX7, TNF, LTB	647	10	13588	6.30046	1	0.698608	76.578
GOTERM_BP_FAT	GO:0043154~negative regulation of caspase activity	3	0.0344907	0.0788455	CFLAR, NR4A1, BIRC5	647	10	13588	6.30046	1	0.698608	76.578
GOTERM_BP_FAT	GO:0010466~negative regulation of peptidase activity	3	0.0344907	0.0788455	CFLAR, NR4A1, BIRC5	647	10	13588	6.30046	1	0.698608	76.578
GOTERM_BP_FAT	GO:0009891~positive regulation of biosynthetic process	35	0.402391	0.0801869	ING5, HMGB2, TNF, FOXM1, TCF7L2, IL10, RAET1C, SLC11A1, SORBS1, MDFIC, GATA3, ETV1, NFATC2, CCNA2, FOSL1, TOP2A, LTB, PLAGL2, CEBPB, NR4A1, CREB5, SYKB, SIX4, CENPK, HMGA1, DDIT3, OSM, SHOX2, DNA2, ADRB2, EAF1, JUN, HIVEP3, KLF4, ARAP1	647	557	13588	1.31967	1	0.70289	77.1736
GOTERM_BP_FAT	GO:0006909~phagocytosis	6	0.0689814	0.0819807	SLC11A1, P2RX7, LRP1, FCGR2B, ITGAV, FCGR1	647	49	13588	2.57162	1	0.709147	77.9476
GOTERM_BP_FAT	GO:0006720~isoprenoid metabolic process	6	0.0689814	0.0819807	RDH11, PPARD, DHRS4, DHRS9, BCO2, FDFT1	647	49	13588	2.57162	1	0.709147	77.9476
GOTERM_BP_FAT	GO:0009142~nucleoside triphosphate biosynthetic process	9	0.103472	0.0821902	TCIRG1, ATP7A, ATP2B1, ATP6V1C1, ATP6V1A, ATP6V1H, ATP6V0D1, ATP6V1D, ATP6V0D2	647	95	13588	1.98962	1	0.708069	78.0364
GOTERM_BP_FAT	GO:0002274~myeloid leukocyte activation	5	0.0574845	0.082827	SLC11A1, LAT2, FCGR2B, CX3CR1, NDRG1	647	35	13588	3.00022	1	0.708941	78.3042
GOTERM_BP_FAT	GO:0031098~stress-activated protein kinase signaling pathway	5	0.0574845	0.082827	TNF, ERCC6, MDFIC, SYKB, FGD4	647	35	13588	3.00022	1	0.708941	78.3042
GOTERM_BP_FAT	GO:0008629~induction of apoptosis by intracellular signals	5	0.0574845	0.082827	GPX1, ERCC6, HMOX1, BRCA2, BRCA1	647	35	13588	3.00022	1	0.708941	78.3042
GOTERM_BP_FAT	GO:0016444~somatic cell DNA recombination	4	0.0459876	0.0842249	EXO1, MSH2, UNG, PMS2	647	22	13588	3.81846	1	0.713204	78.8812
GOTERM_BP_FAT	GO:0034599~cellular response to oxidative stress	4	0.0459876	0.0842249	ATP7A, GPX1, PXDN, TXNRD1	647	22	13588	3.81846	1	0.713204	78.8812
GOTERM_BP_FAT	GO:0002562~somatic diversification of immune receptors via germline recombination within a single locus	4	0.0459876	0.0842249	EXO1, MSH2, UNG, PMS2	647	22	13588	3.81846	1	0.713204	78.8812
GOTERM_BP_FAT	GO:0009306~protein secretion	4	0.0459876	0.0842249	PLEK, TNFSF13B, LYST, NLRP3	647	22	13588	3.81846	1	0.713204	78.8812
GOTERM_BP_FAT	GO:0034404~nucleobase, nucleoside and nucleotide biosynthetic process	14	0.160957	0.0849785	ATP2B1, ATP6V1C1, TCIRG1, ATP7A, ATP6V1A, RRM2, DTYMK, ATP6V1H, ATP6V0D1, AMPD2, ATP6V0D2, AMPD3, ATP6V1D, PRPS2	647	179	13588	1.64258	1	0.714545	79.1863
GOTERM_BP_FAT	GO:0034654~nucleobase, nucleoside, nucleotide and nucleic acid biosynthetic process	14	0.160957	0.0849785	ATP2B1, ATP6V1C1, TCIRG1, ATP7A, ATP6V1A, RRM2, DTYMK, ATP6V1H, ATP6V0D1, AMPD2, ATP6V0D2, AMPD3, ATP6V1D, PRPS2	647	179	13588	1.64258	1	0.714545	79.1863
GOTERM_BP_FAT	GO:0006952~defense response	29	0.33341	0.0853208	CCL3, CCL2, TNF, C3, CXCL2, RSAD2, BNIP3, CCL4, IL10, CFP, SLC11A1, TNFRSF1B, NOS2, NFKBIZ, LYZ2, IL18RAP, LYZ1, LIPA, TLR13, MALT1, NLRP3, FCGR1, CD180, P2RX7, FCGR2B, STAB1, LYST, NLRP10, IGFBP4	647	448	13588	1.35948	1	0.714066	79.3235
GOTERM_BP_FAT	GO:0042060~wound healing	10	0.114969	0.0854061	DCBLD2, SLC11A1, GPX1, PPARD, PLEK, PROCR, PIK3CB, LYST, NINJ1, PROS1	647	112	13588	1.87514	1	0.712467	79.3575
GOTERM_BP_FAT	GO:0043523~regulation of neuron apoptosis	8	0.0919752	0.0855617	ATP7A, GPX1, TNF, MSH2, BIRC5, BCL2L1, GCLM, LTB	647	80	13588	2.10015	1	0.711185	79.4195
GOTERM_BP_FAT	GO:0031327~negative regulation of cellular biosynthetic process	28	0.321913	0.085588	CLSPN, PPARD, TNF, TIPIN, ZEB2, TCFCP2L1, CBX5, HEXIM1, INSIG1, RNF128, BHLHE40, HELLS, ETV3, GMNN, RBL1, BRCA2, CENPF, SIRT2, BRCA1, CTNNBIP1, SHOX2, ID2, GLA, BCL6B, TGIF1, FABP4, EIF2C3, KLF4	647	430	13588	1.36754	1	0.709345	79.43
GOTERM_BP_FAT	GO:0048585~negative regulation of response to stimulus	7	0.0804783	0.0877924	ZFP36, GPX1, ADRB2, NPC1, TNFRSF1B, FCGR2B, SOCS3	647	65	13588	2.2617	1	0.716938	80.289
GOTERM_BP_FAT	GO:0055066~di-, tri-valent inorganic cation homeostasis	12	0.137963	0.0880976	ATP7A, SLC11A2, SLC11A1, P2RX7, GNA15, SLC8A1, FTL1, CCL2, PIK3CB, MT2, MT1, TTC7	647	146	13588	1.72615	1	0.716311	80.4052
GOTERM_BP_FAT	GO:0033559~unsaturated fatty acid metabolic process	5	0.0574845	0.0898535	PTGS2, PTGES, SYKB, HPGDS, MGST2	647	36	13588	2.91688	1	0.721776	81.0614
GOTERM_BP_FAT	GO:0006641~triglyceride metabolic process	5	0.0574845	0.0898535	LPL, GPX1, AGPAT9, INSIG1, ALMS1	647	36	13588	2.91688	1	0.721776	81.0614
GOTERM_BP_FAT	GO:0033674~positive regulation of kinase activity	11	0.126466	0.0907276	IRAK2, SLC11A1, P2RX7, ERCC6, MDFIC, SYKB, ZEB2, CENPE, CERK, GADD45B, FGD4	647	130	13588	1.77705	1	0.723491	81.3804
GOTERM_BP_FAT	GO:0009628~response to abiotic stimulus	18	0.206944	0.0912021	TNF, MAT2A, MSH2, USP1, TIPIN, BRCA2, RCAN1, BCL2L1, RAD54L, OSM, GPX1, ADRB2, P2RX7, ERCC6, XYLT1, CASP7, ETV1, LTB	647	251	13588	1.50609	1	0.72355	81.5513
GOTERM_BP_FAT	GO:0043486~histone exchange	2	0.0229938	0.092827	HJURP, NASP	647	2	13588	21.0015	1	0.728255	82.1257
GOTERM_BP_FAT	GO:0007263~nitric oxide mediated signal transduction	2	0.0229938	0.092827	MT2, MT1	647	2	13588	21.0015	1	0.728255	82.1257
GOTERM_BP_FAT	GO:0048478~replication fork protection	2	0.0229938	0.092827	TIPIN, BRCA2	647	2	13588	21.0015	1	0.728255	82.1257
GOTERM_BP_FAT	GO:0030885~regulation of myeloid dendritic cell activation	2	0.0229938	0.092827	CENPF, IL10	647	2	13588	21.0015	1	0.728255	82.1257
GOTERM_BP_FAT	GO:0000165~MAPKKK cascade	10	0.114969	0.0929152	SLC11A1, P2RX7, TNF, ERCC6, MDFIC, DUSP16, SYKB, SPRED1, GADD45B, FGD4	647	114	13588	1.84224	1	0.726749	82.1564
GOTERM_BP_FAT	GO:0046325~negative regulation of glucose import	3	0.0344907	0.0934217	TNF, PEA15A, LTB	647	11	13588	5.72769	1	0.726922	82.3317
GOTERM_BP_FAT	GO:0008630~DNA damage response, signal transduction resulting in induction of apoptosis	4	0.0459876	0.0935887	ERCC6, HMOX1, BRCA2, BRCA1	647	23	13588	3.65244	1	0.725746	82.3891
GOTERM_BP_FAT	GO:0050766~positive regulation of phagocytosis	4	0.0459876	0.0935887	SLC11A1, FCGR2B, C3, FCGR1	647	23	13588	3.65244	1	0.725746	82.3891
GOTERM_BP_FAT	GO:0033673~negative regulation of kinase activity	6	0.0689814	0.0936596	HEXIM1, DUSP16, FABP4, SPRED1, GADD45B, GADD45A	647	51	13588	2.47077	1	0.724193	82.4134
GOTERM_BP_FAT	GO:0006469~negative regulation of protein kinase activity	6	0.0689814	0.0936596	HEXIM1, DUSP16, FABP4, SPRED1, GADD45B, GADD45A	647	51	13588	2.47077	1	0.724193	82.4134
GOTERM_BP_FAT	GO:0045637~regulation of myeloid cell differentiation	6	0.0689814	0.0936596	ZFP36, ANKRD54, TNF, ID2, NFKBIA, JAG1	647	51	13588	2.47077	1	0.724193	82.4134
GOTERM_BP_FAT	GO:0009890~negative regulation of biosynthetic process	28	0.321913	0.0939465	CLSPN, PPARD, TNF, TIPIN, ZEB2, TCFCP2L1, CBX5, HEXIM1, INSIG1, RNF128, BHLHE40, HELLS, ETV3, GMNN, RBL1, BRCA2, CENPF, SIRT2, BRCA1, CTNNBIP1, SHOX2, ID2, GLA, BCL6B, TGIF1, FABP4, EIF2C3, KLF4	647	434	13588	1.35494	1	0.723508	82.5115
GOTERM_BP_FAT	GO:0010608~posttranscriptional regulation of gene expression	12	0.137963	0.0947281	ZFP36, ZFP36L2, SLC11A1, TNFRSF1B, TNF, CCDC88C, MKNK2, IGF2BP2, APBB2, PPP1R15A, EIF2C3, NCKAP1	647	148	13588	1.70283	1	0.724786	82.7763
GOTERM_BP_FAT	GO:0016044~membrane organization	19	0.218441	0.0979304	BID, MICALL2, ARC, MSR1, SORL1, BNIP3, FCGR1, SLC11A1, CD9, ADRB2, NPC1, P2RX7, LRP1, SYNE2, FCGR2B, ITGAV, TIMM9, RIN2, RABGEF1	647	272	13588	1.46702	1	0.735354	83.8219
GOTERM_BP_FAT	GO:0051050~positive regulation of transport	11	0.126466	0.0979406	SLC11A1, P2RX7, TNF, SORBS1, FCGR2B, C3, SYKB, NLRP3, NIACR1, LTB, FCGR1	647	132	13588	1.75013	1	0.73361	83.8251
GOTERM_BP_FAT	GO:0046942~carboxylic acid transport	9	0.103472	0.0986537	SLC1A4, SLC11A1, PPARD, PLIN2, SLC23A2, SLC6A8, SLC38A7, ABCC3, SLC7A11	647	99	13588	1.90923	1	0.734528	84.0497
GOTERM_BP_FAT	GO:0045321~leukocyte activation	16	0.18395	0.0995944	EXO1, ZBTB32, MSH2, PIK3CD, SYKB, MALT1, ATP7A, SLC11A1, SHB, LAT2, P2RX7, FCGR2B, CX3CR1, NDRG1, HELLS, BLNK	647	219	13588	1.53436	1	0.736283	84.3413
GOTERM_CC_FAT	GO:0005694~chromosome	49	0.563348	4.93792e-12	ZBTB32, CLSPN, KIF22, HMGB2, TIPIN, CHEK1, CEP164, AURKB, HMGN5, CBX5, PRIM1, JRK, SPC24, RPA2, NDE1, H2AFV, OIP5, HJURP, FANCI, H2AFX, ASF1B, TOP2A, HELLS, ERCC6L, FAM33A, CENPM, CENPL, MKI67, DSN1, SGOL2, NUF2, CENPF, BIRC5, CENPE, TOPBP1, NUP85, HMGA2, CENPK, HMGA1, BRCA1, NCAPD3, CENPI, RAD51, NCAPD2, RFC5, MAD2L1, FANCD2, BUB1B, AKAP8	525	378	12504	3.08741	1.77766e-09	1.77766e-09	6.7818e-09
GOTERM_CC_FAT	GO:0000793~condensed chromosome	24	0.275926	6.81138e-11	FAM33A, HMGB2, CENPM, MKI67, DSN1, SGOL2, NUF2, CENPF, NUP85, CENPE, TOPBP1, NCAPD3, BRCA1, RAD51, NCAPD2, SPC24, NDE1, MAD2L1, HJURP, FANCD2, BUB1B, AKAP8, TOP2A, ERCC6L	525	107	12504	5.34216	2.45209e-08	1.22605e-08	9.35478e-08
GOTERM_CC_FAT	GO:0000775~chromosome, centromeric region	24	0.275926	1.4954e-10	FAM33A, CENPM, CENPL, MKI67, DSN1, SGOL2, NUF2, CENPF, BIRC5, NUP85, CENPE, AURKB, CENPK, CENPI, CBX5, SPC24, JRK, NDE1, MAD2L1, HJURP, OIP5, BUB1B, HELLS, ERCC6L	525	111	12504	5.14965	5.38344e-08	1.79448e-08	2.05379e-07
GOTERM_CC_FAT	GO:0044427~chromosomal part	39	0.448379	5.09944e-09	KIF22, TIPIN, CHEK1, AURKB, HMGN5, CBX5, PRIM1, JRK, SPC24, RPA2, NDE1, H2AFV, HJURP, OIP5, H2AFX, ASF1B, HELLS, ERCC6L, FAM33A, CENPM, CENPL, MKI67, DSN1, SGOL2, NUF2, CENPF, NUP85, BIRC5, CENPE, CENPK, HMGA2, HMGA1, NCAPD3, CENPI, RAD51, RFC5, MAD2L1, BUB1B, AKAP8	525	318	12504	2.92097	1.8358e-06	4.5895e-07	7.0036e-06
GOTERM_CC_FAT	GO:0015630~microtubule cytoskeleton	47	0.540354	1.78424e-08	HAUS4, KIF23, KIF22, KIFC1, PRC1, TUBB2C, AURKA, CEP164, CEP55, AURKB, KIFC3, FAM83D, KIF2C, NDE1, PROCR, KIF4, FBXO5, CNTLN, ASPM, 6330503K22RIK, KIF14, CKAP2, FAM33A, CDC6, GABARAPL1, KIF11, PCNT, KIF15, ALMS1, NUSAP1, CENPF, NUP85, BIRC5, CENPE, PEA15A, RGS14, BRCA1, SIRT2, CCNB1, RASSF5, MAD2L1, RPS6KA2, CEP68, KIF20B, MARCKS, STMN1, KIF20A	525	450	12504	2.48757	6.42325e-06	1.28465e-06	2.45049e-05
GOTERM_CC_FAT	GO:0005819~spindle	21	0.241435	2.1614e-08	FAM33A, HAUS4, KIF22, KIFC1, CDC6, PRC1, KIF15, CENPF, NUSAP1, BIRC5, CENPE, NUP85, AURKA, AURKB, RGS14, FAM83D, NDE1, MAD2L1, RPS6KA2, FBXO5, ASPM	525	109	12504	4.58862	7.781e-06	1.29684e-06	2.96848e-05
GOTERM_CC_FAT	GO:0005764~lysosome	26	0.298919	1.02322e-07	LITAF, NAAA, LGMN, ACP5, ZNRF1, SLC11A2, SLC11A1, CD68, SLC48A1, MT1, DPP7, IDUA, HYAL1, CTSZ, LIPA, 0610031J06RIK, CTSL, NPC1, GLA, PRCP, GAA, CTSD, CTSB, CLCN7, SLC15A3, CTSF	525	178	12504	3.47891	3.68352e-05	5.26226e-06	0.000140529
GOTERM_CC_FAT	GO:0005773~vacuole	28	0.321913	1.10618e-07	LITAF, NAAA, LGMN, ACP5, ZNRF1, SLC11A2, SLC11A1, CD68, SLC48A1, MT1, DPP7, IDUA, HYAL1, CTSZ, GABARAPL1, LIPA, ATP6V1H, 0610031J06RIK, CTSL, NPC1, GLA, PRCP, GAA, CTSD, CTSB, CLCN7, SLC15A3, CTSF	525	204	12504	3.26902	3.98216e-05	4.97779e-06	0.000151923
GOTERM_CC_FAT	GO:0000323~lytic vacuole	26	0.298919	1.14359e-07	LITAF, NAAA, LGMN, ACP5, ZNRF1, SLC11A2, SLC11A1, CD68, SLC48A1, MT1, DPP7, IDUA, HYAL1, CTSZ, LIPA, 0610031J06RIK, CTSL, NPC1, GLA, PRCP, GAA, CTSD, CTSB, CLCN7, SLC15A3, CTSF	525	179	12504	3.45947	4.11685e-05	4.57436e-06	0.000157062
GOTERM_CC_FAT	GO:0043228~non-membrane-bounded organelle	125	1.43711	2.26995e-07	KIFC1, SRCIN1, PRC1, TUBB2C, AURKA, AURKB, HMGN5, KIFC3, CBX5, PRIM1, DDX11, H2AFV, MDFIC, OIP5, H2AFX, ASPM, ARC, TWF2, SGOL2, ACTN1, RAI14, TOPBP1, NCAPD3, NCAPD2, RFC5, MAD2L1, MRPL49, STMN1, AKAP8, FGD2, HMGB2, TIPIN, CHEK1, ANLN, CEP164, JRK, SPC24, CDC42EP2, PROCR, FBXO5, ASF1B, BMF, HELLS, FGD4, ERCC6L, CKAP2, GABARAPL1, MKI67, PCNT, MYO1D, NUF2, ALMS1, MRPS21, BRCA1, DNMBP, MYO10, LASP1, …	525	1919	12504	1.5514	8.1715e-05	8.1718e-06	0.000311756
GOTERM_CC_FAT	GO:0043232~intracellular non-membrane-bounded organelle	125	1.43711	2.26995e-07	KIFC1, SRCIN1, PRC1, TUBB2C, AURKA, AURKB, HMGN5, KIFC3, CBX5, PRIM1, DDX11, H2AFV, MDFIC, OIP5, H2AFX, ASPM, ARC, TWF2, SGOL2, ACTN1, RAI14, TOPBP1, NCAPD3, NCAPD2, RFC5, MAD2L1, MRPL49, STMN1, AKAP8, FGD2, HMGB2, TIPIN, CHEK1, ANLN, CEP164, JRK, SPC24, CDC42EP2, PROCR, FBXO5, ASF1B, BMF, HELLS, FGD4, ERCC6L, CKAP2, GABARAPL1, MKI67, PCNT, MYO1D, NUF2, ALMS1, MRPS21, BRCA1, DNMBP, MYO10, LASP1, …	525	1919	12504	1.5514	8.1715e-05	8.1718e-06	0.000311756
GOTERM_CC_FAT	GO:0000779~condensed chromosome, centromeric region	14	0.160957	8.96615e-07	FAM33A, CENPM, DSN1, SGOL2, NUF2, CENPF, CENPE, NUP85, SPC24, NDE1, MAD2L1, HJURP, BUB1B, ERCC6L	525	60	12504	5.55733	0.000322729	2.93433e-05	0.00123141
GOTERM_CC_FAT	GO:0000776~kinetochore	14	0.160957	1.33506e-06	FAM33A, CENPM, DSN1, NUF2, CENPF, CENPE, NUP85, CBX5, SPC24, NDE1, MAD2L1, HJURP, BUB1B, ERCC6L	525	62	12504	5.37806	0.000480507	4.00511e-05	0.00183357
GOTERM_CC_FAT	GO:0000777~condensed chromosome kinetochore	13	0.14946	1.43373e-06	FAM33A, CENPM, DSN1, NUF2, CENPF, CENPE, NUP85, SPC24, NDE1, MAD2L1, HJURP, BUB1B, ERCC6L	525	53	12504	5.84194	0.00051601	3.97026e-05	0.00196908
GOTERM_CC_FAT	GO:0005856~cytoskeleton	80	0.919752	2.53323e-06	KIF23, KIFC1, KIF22, LIMA1, PRC1, SRCIN1, SGPP1, TUBB2C, AURKA, AURKB, KIFC3, SLC1A4, FAM83D, KIF2C, NDE1, FRMD6, NOS2, CNTLN, ASPM, KIF14, CDC6, ARC, KIF11, TWF2, MICAL2, KIF15, FBLIM1, ACTN1, RAI14, NUSAP1, TOPBP1, NUP85, FLNC, ARHGAP26, MAD2L1, KLHL17, FHOD3, SEMA4C, STMN1, PARVB, HAUS4, FGD2, CHEK1, ANLN, CEP164, CEP55, IVNS1ABP, CDC42EP2, SORBS1, PROCR, KIF4, FBXO5, BMF, 6330503K22RIK, FGD4,…	525	1122	12504	1.69819	0.000911547	6.5138e-05	0.00347909
GOTERM_CC_FAT	GO:0044430~cytoskeletal part	60	0.689814	5.08078e-06	KIF23, KIFC1, KIF22, LIMA1, PRC1, TUBB2C, AURKA, AURKB, KIFC3, SLC1A4, FAM83D, KIF2C, NDE1, CNTLN, ASPM, KIF14, CDC6, ARC, KIF11, KIF15, ACTN1, NUSAP1, NUP85, MAD2L1, KLHL17, SEMA4C, STMN1, HAUS4, CEP164, ANLN, CEP55, SORBS1, PROCR, KIF4, FBXO5, BMF, 6330503K22RIK, CKAP2, MICALL2, FAM33A, GABARAPL1, PCNT, MYO1D, ALMS1, CENPF, CENPE, BIRC5, PEA15A, BRCA1, SIRT2, RGS14, CCNB1, MYO10, RASSF5, LASP1,…	525	774	12504	1.84629	0.00182741	0.000121932	0.00697775
GOTERM_CC_FAT	GO:0005768~endosome	25	0.287422	0.000152141	KIFC1, TNF, LGMN, STAM2, EEA1, ZNRF1, SLA, SLC11A2, SLC11A1, CD68, SLC48A1, SQSTM1, PLIN3, RNF128, RABGEF1, ATP6V0D1, ATP6V0D2, ARC, SGK3, CENPF, FURIN, ADRB2, NPC1, CTSE, RAB11FIP1	525	252	12504	2.36281	0.0533018	0.00341758	0.208749
GOTERM_CC_FAT	GO:0005874~microtubule	24	0.275926	0.000189162	KIF14, KIF23, CKAP2, FAM33A, HAUS4, KIF22, KIFC1, GABARAPL1, KIF11, PRC1, PCNT, KIF15, TUBB2C, NUSAP1, BIRC5, SIRT2, KIFC3, KIF2C, RASSF5, NDE1, KIF4, KIF20B, STMN1, KIF20A	525	240	12504	2.38171	0.0658375	0.00399815	0.259484
GOTERM_CC_FAT	GO:0005924~cell-substrate adherens junction	10	0.114969	0.000922999	TNS3, LIMA1, SORBS1, LASP1, LAYN, ACTN1, FBLIM1, PAK1, PARVB, ARHGAP26	525	61	12504	3.90445	0.282823	0.018299	1.26023
GOTERM_CC_FAT	GO:0005813~centrosome	17	0.195447	0.00110834	HAUS4, KIFC1, PCNT, ALMS1, CENPF, BIRC5, CEP164, AURKA, CEP55, BRCA1, CCNB1, NDE1, PROCR, CEP68, MARCKS, CNTLN, 6330503K22RIK	525	160	12504	2.53057	0.329161	0.0207927	1.51151
GOTERM_CC_FAT	GO:0005912~adherens junction	13	0.14946	0.00157699	LIMA1, FBLIM1, ACTN1, ARHGAP26, TNS3, ITGA6, SORBS1, LAYN, LASP1, PVRL3, PAK1, PARVB, NPHP1	525	106	12504	2.92097	0.433436	0.0280085	2.14424
GOTERM_CC_FAT	GO:0030055~cell-substrate junction	10	0.114969	0.00163735	TNS3, LIMA1, SORBS1, LASP1, LAYN, ACTN1, FBLIM1, PAK1, PARVB, ARHGAP26	525	66	12504	3.60866	0.445634	0.027701	2.22545
GOTERM_CC_FAT	GO:0055037~recycling endosome	5	0.0574845	0.0021814	SLC11A2, TNF, RABGEF1, CENPF, RAB11FIP1	525	14	12504	8.50612	0.54441	0.0351037	2.95469
GOTERM_CC_FAT	GO:0005925~focal adhesion	9	0.103472	0.00243846	TNS3, LIMA1, LASP1, LAYN, ACTN1, FBLIM1, PAK1, PARVB, ARHGAP26	525	57	12504	3.7606	0.584768	0.0374929	3.29749
GOTERM_CC_FAT	GO:0005815~microtubule organizing center	18	0.206944	0.00249495	HAUS4, KIFC1, PCNT, ALMS1, CENPF, BIRC5, CEP164, AURKA, CEP55, BRCA1, CCNB1, NDE1, MAD2L1, PROCR, CEP68, MARCKS, CNTLN, 6330503K22RIK	525	189	12504	2.2683	0.593147	0.0367776	3.37267
GOTERM_CC_FAT	GO:0005829~cytosol	37	0.425385	0.00535891	BID, XDH, CNDP2, RUSC2, NFKBIA, EEA1, BCL2L1, FES, TCF7L2, PSMB6, DAPP1, SCLY, SORBS1, GM15645, HMOX1, ENO2, MT1, NOS2, ZFAT, NFATC2, FNDC3A, CAR2, PSMD8, ZFP36, ODC1, PIK3CB, PIK3CD, NADK, BIRC5, MALT1, ATP6V1A, CCND1, MAD2L1, LYST, FABP4, TXNRD1, SRXN1, ARHGAP10	525	549	12504	1.60516	0.855488	0.074458	7.11402
GOTERM_CC_FAT	GO:0070161~anchoring junction	13	0.14946	0.00543713	LIMA1, FBLIM1, ACTN1, ARHGAP26, TNS3, ITGA6, SORBS1, LAYN, LASP1, PVRL3, PAK1, PARVB, NPHP1	525	123	12504	2.51726	0.859522	0.0727098	7.21429
GOTERM_CC_FAT	GO:0033176~proton-transporting V-type ATPase complex	5	0.0574845	0.00583723	ATP6V1C1, ATP6V1A, ATP6V1H, ATP6V0D1, ATP6V0D2	525	18	12504	6.61587	0.878466	0.075089	7.72562
GOTERM_CC_FAT	GO:0016469~proton-transporting two-sector ATPase complex	7	0.0804783	0.00765075	TCIRG1, ATP6V1C1, ATP6V1A, ATP6V1H, ATP6V0D1, ATP6V1D, ATP6V0D2	525	42	12504	3.96952	0.937015	0.0940264	10.0107
GOTERM_CC_FAT	GO:0005769~early endosome	8	0.0919752	0.00774221	SLC11A2, KIFC1, SGK3, RABGEF1, EEA1, ATP6V0D1, ATP6V0D2, FURIN	525	55	12504	3.46431	0.939071	0.0919758	10.1246
GOTERM_CC_FAT	GO:0000228~nuclear chromosome	12	0.137963	0.0126241	PRIM1, ZBTB32, RPA2, SGOL2, TIPIN, H2AFX, TOPBP1, AKAP8, HMGA2, NCAPD3, CBX5, RAD51	525	121	12504	2.36203	0.989679	0.141401	16.0109
GOTERM_CC_FAT	GO:0005814~centriole	5	0.0574845	0.014319	PCNT, CEP164, BIRC5, CEP55, CNTLN	525	23	12504	5.17764	0.99444	0.154213	17.9696
GOTERM_CC_FAT	GO:0016323~basolateral plasma membrane	13	0.14946	0.0153656	LIMA1, FBLIM1, ACTN1, ARHGAP26, TNS3, ITGA6, SORBS1, LAYN, LASP1, SLC23A2, SLC2A1, PAK1, PARVB	525	141	12504	2.19591	0.996207	0.159875	19.1577
GOTERM_CC_FAT	GO:0005657~replication fork	5	0.0574845	0.016627	RFC5, PRIM1, RPA2, H2AFX, CHEK1	525	24	12504	4.9619	0.997609	0.167157	20.5685
GOTERM_CC_FAT	GO:0043235~receptor complex	9	0.103472	0.0227128	ADRB2, ITGA6, ITGAV, ITGB7, ITGB5, SDCBP, SYKB, ITGA4, CSF1R	525	83	12504	2.58258	0.999744	0.215934	27.0602
GOTERM_CC_FAT	GO:0015030~Cajal body	5	0.0574845	0.0281045	EAF1, ELL, OIP5, GEMIN6, GEMIN7	525	28	12504	4.25306	0.999965	0.254138	32.397
GOTERM_CC_FAT	GO:0008305~integrin complex	5	0.0574845	0.0281045	ITGA6, ITGAV, ITGB7, ITGB5, ITGA4	525	28	12504	4.25306	0.999965	0.254138	32.397
GOTERM_CC_FAT	GO:0009986~cell surface	21	0.241435	0.0320649	DCBLD2, PPFIA3, TNF, L1CAM, ITGA4, FCGR1, IL6RA, ALCAM, SLC11A2, RAET1C, SLC11A1, CD83, P2RX7, LRP1, ITGA6, FCGR2B, LAYN, ITGAV, CD274, CTSB, PLA2G5	525	305	12504	1.63987	0.999992	0.278124	36.0837
GOTERM_CC_FAT	GO:0033178~proton-transporting two-sector ATPase complex, catalytic domain	4	0.0459876	0.0321091	ATP6V1C1, ATP6V1A, ATP6V1H, ATP6V1D	525	17	12504	5.60403	0.999992	0.272062	36.1238
GOTERM_CC_FAT	GO:0045120~pronucleus	4	0.0459876	0.0373635	CENPF, AKAP8, CCNA2, NCAPD2	525	18	12504	5.2927	0.999999	0.302849	40.7252
GOTERM_CC_FAT	GO:0044450~microtubule organizing center part	5	0.0574845	0.0391713	PCNT, CEP164, BIRC5, CEP55, CNTLN	525	31	12504	3.84147	0.999999	0.308473	42.2358
GOTERM_CC_FAT	GO:0033180~proton-transporting V-type ATPase, V1 domain	3	0.0344907	0.0414981	ATP6V1C1, ATP6V1A, ATP6V1H	525	8	12504	8.93143	1	0.317132	44.1276
GOTERM_CC_FAT	GO:0000940~outer kinetochore of condensed chromosome	3	0.0344907	0.0414981	FAM33A, BUB1B, CENPF	525	8	12504	8.93143	1	0.317132	44.1276
GOTERM_CC_FAT	GO:0005635~nuclear envelope	12	0.137963	0.0568306	SLC2A9, NPC1, SYNE1, SYNE2, NRM, PTGES, TFDP2, BNIP3, CENPF, NUP85, KPNA4, ANKLE1	525	153	12504	1.86801	1	0.401746	55.2272
GOTERM_CC_FAT	GO:0043073~germ cell nucleus	4	0.0459876	0.0623958	H2AFX, TOPBP1, MARCKS, TRIP13	525	22	12504	4.33039	1	0.424338	58.7224
GOTERM_CC_FAT	GO:0016600~flotillin complex	3	0.0344907	0.063116	IER3, SORBS1, NRM	525	10	12504	7.14514	1	0.420637	59.1557
GOTERM_CC_FAT	GO:0045121~membrane raft	8	0.0919752	0.0653176	EFHD2, IER3, ADRB2, TNFRSF1B, LAT2, TNF, SORBS1, NRM	525	85	12504	2.24161	1	0.424588	60.4544
GOTERM_CC_FAT	GO:0044454~nuclear chromosome part	9	0.103472	0.0671849	PRIM1, RPA2, SGOL2, TIPIN, H2AFX, AKAP8, NCAPD3, CBX5, RAD51	525	103	12504	2.08111	1	0.426723	61.5257
GOTERM_CC_FAT	GO:0000922~spindle pole	4	0.0459876	0.0696073	NDE1, MAD2L1, CENPF, ASPM	525	23	12504	4.14211	1	0.431436	62.8755
GOTERM_CC_FAT	GO:0032432~actin filament bundle	4	0.0459876	0.077176	MICALL2, LIMA1, SORBS1, ACTN1	525	24	12504	3.96952	1	0.459463	66.8151
GOTERM_CC_FAT	GO:0000785~chromatin	12	0.137963	0.0866565	KIF22, H2AFV, OIP5, TIPIN, H2AFX, AKAP8, ASF1B, HMGN5, HMGA2, HMGA1, HELLS, CBX5	525	165	12504	1.73216	1	0.493294	71.203
GOTERM_CC_FAT	GO:0030496~midbody	3	0.0344907	0.0876416	ANKRD54, BIRC5, AURKB	525	12	12504	5.95429	1	0.490273	71.6267
GOTERM_CC_FAT	GO:0005942~phosphoinositide 3-kinase complex	3	0.0344907	0.0876416	DAPP1, PIK3CB, PIK3CD	525	12	12504	5.95429	1	0.490273	71.6267
GOTERM_CC_FAT	GO:0009897~external side of plasma membrane	14	0.160957	0.0927862	TNF, L1CAM, ITGA4, FCGR1, RAET1C, ALCAM, CD83, P2RX7, LRP1, ITGA6, FCGR2B, ITGAV, CD274, CTSB	525	206	12504	1.61864	1	0.503968	73.7468
GOTERM_MF_FAT	GO:0033549~MAP kinase phosphatase activity	8	0.0919752	2.51344e-07	DUSP5, DUSP4, DUSP2, DUSP1, DUSP14, DUSP16, DUSP8, DUSP6	605	12	13288	14.6424	0.000182962	0.000182962	0.000381032
GOTERM_MF_FAT	GO:0017017~MAP kinase tyrosine/serine/threonine phosphatase activity	8	0.0919752	2.51344e-07	DUSP5, DUSP4, DUSP2, DUSP1, DUSP14, DUSP16, DUSP8, DUSP6	605	12	13288	14.6424	0.000182962	0.000182962	0.000381032
GOTERM_MF_FAT	GO:0032559~adenyl ribonucleotide binding	100	1.14969	2.51957e-05	KIFC1, DTYMK, TTK, AURKA, PI4K2B, AURKB, ACSS2, 1700113I22RIK, KIFC3, DMPK, ATP2B1, PRKAR2B, DDX11, OASL1, PMS2, MAGI3, TWF2, PIK3CB, LIG1, PIK3CD, PIM1, WEE1, RFC5, SMARCA2, SRXN1, PRPS2, NEK6, PFKFB3, CHEK1, SRC, TK1, DYRK3, POLQ, HELLS, CSF1R, ERCC6L, PIF1, MYO1D, ATAD5, SYKB, RAD54L, ATP7A, DNA2, P2RX4, IKBKE, MYO10, P2RX7, PLK3, PLK2, PLK1, CARS2, DHX40, CLCN7, KIF23, KIF22, CDK18, FIGNL1, F…	605	1460	13288	1.50436	0.0181755	0.00912942	0.0381893
GOTERM_MF_FAT	GO:0030554~adenyl nucleotide binding	104	1.19568	2.55986e-05	KIFC1, DTYMK, TTK, AURKA, PI4K2B, AURKB, ACSS2, 1700113I22RIK, KIFC3, DMPK, ATP2B1, PRKAR2B, DDX11, OASL1, PMS2, MAGI3, TWF2, PIK3CB, LIG1, PIK3CD, PIM1, WEE1, RFC5, SMARCA2, SRXN1, PRPS2, NEK6, XDH, PFKFB3, CHEK1, SRC, TK1, DYRK3, POLQ, HELLS, CSF1R, ERCC6L, PIF1, MYO1D, ATAD5, SYKB, RAD54L, ATP7A, DNA2, P2RX4, IKBKE, MYO10, P2RX7, PLK3, PLK2, PLK1, CARS2, DHX40, CLCN7, KIF23, KIF22, CDK18, FIGN…	605	1535	13288	1.48809	0.0184635	0.00619276	0.0387999
GOTERM_MF_FAT	GO:0005524~ATP binding	99	1.13819	2.6094e-05	KIF23, KIFC1, KIF22, CDK18, FIGNL1, DTYMK, TTK, AURKA, AURKB, PI4K2B, FES, 1700113I22RIK, ACSS2, DMPK, KIFC3, SLFN2, ATP2B1, FANCM, KIF2C, MCCC2, DDX11, PKN3, OASL1, PMS2, PAK1, TOP2A, KIF14, IRAK2, TRPM4, CDK1, CDC6, MAGI3, TWF2, KIF11, SGK3, PIK3CB, LIG1, PIK3CD, KIF15, PIM1, PBK, NLRP3, ZFR2, WEE1, DAPK1, MCM6, RAD51, RFC5, ATP6V1A, MAP3K15, BUB1B, SMARCA2, NEK6, MELK, PRPS2, SRXN1, PFKFB3, MK…	605	1443	13288	1.50686	0.0188173	0.0047379	0.0395505
GOTERM_MF_FAT	GO:0001883~purine nucleoside binding	104	1.19568	3.6741e-05	KIFC1, DTYMK, TTK, AURKA, PI4K2B, AURKB, ACSS2, 1700113I22RIK, KIFC3, DMPK, ATP2B1, PRKAR2B, DDX11, OASL1, PMS2, MAGI3, TWF2, PIK3CB, LIG1, PIK3CD, PIM1, WEE1, RFC5, SMARCA2, SRXN1, PRPS2, NEK6, XDH, PFKFB3, CHEK1, SRC, TK1, DYRK3, POLQ, HELLS, CSF1R, ERCC6L, PIF1, MYO1D, ATAD5, SYKB, RAD54L, ATP7A, DNA2, P2RX4, IKBKE, MYO10, P2RX7, PLK3, PLK2, PLK1, CARS2, DHX40, CLCN7, KIF23, KIF22, CDK18, FIGN…	605	1548	13288	1.47559	0.0263934	0.0053353	0.055684
GOTERM_MF_FAT	GO:0001882~nucleoside binding	104	1.19568	4.68123e-05	KIFC1, DTYMK, TTK, AURKA, PI4K2B, AURKB, ACSS2, 1700113I22RIK, KIFC3, DMPK, ATP2B1, PRKAR2B, DDX11, OASL1, PMS2, MAGI3, TWF2, PIK3CB, LIG1, PIK3CD, PIM1, WEE1, RFC5, SMARCA2, SRXN1, PRPS2, NEK6, XDH, PFKFB3, CHEK1, SRC, TK1, DYRK3, POLQ, HELLS, CSF1R, ERCC6L, PIF1, MYO1D, ATAD5, SYKB, RAD54L, ATP7A, DNA2, P2RX4, IKBKE, MYO10, P2RX7, PLK3, PLK2, PLK1, CARS2, DHX40, CLCN7, KIF23, KIF22, CDK18, FIGN…	605	1558	13288	1.46612	0.033506	0.00566393	0.0709429
GOTERM_MF_FAT	GO:0017076~purine nucleotide binding	116	1.33364	0.000327496	KIFC1, GNA15, TUBB2C, DTYMK, RRAD, TTK, AURKA, AURKB, PI4K2B, ACSS2, 1700113I22RIK, DMPK, KIFC3, ATP2B1, PRKAR2B, DDX11, OASL1, PMS2, RAB20, MAGI3, TWF2, PIK3CB, LIG1, PIK3CD, PIM1, WEE1, RFC5, RAB15, SMARCA2, SRXN1, PRPS2, NEK6, XDH, 9930111J21RIK1, PFKFB3, RRAGA, CHEK1, SRC, TK1, DYRK3, POLQ, HELLS, CSF1R, ERCC6L, PIF1, MYO1D, SYKB, ATAD5, RAD54L, ATP7A, DNA2, P2RX4, IKBKE, MYO10, P2RX7, PLK3, …	605	1871	13288	1.36172	0.212157	0.0334914	0.495327
GOTERM_MF_FAT	GO:0032555~purine ribonucleotide binding	112	1.28765	0.000358135	KIFC1, GNA15, TUBB2C, DTYMK, RRAD, TTK, AURKA, AURKB, PI4K2B, ACSS2, 1700113I22RIK, DMPK, KIFC3, ATP2B1, PRKAR2B, DDX11, OASL1, PMS2, RAB20, MAGI3, TWF2, PIK3CB, LIG1, PIK3CD, PIM1, WEE1, RFC5, RAB15, SMARCA2, SRXN1, PRPS2, NEK6, 9930111J21RIK1, PFKFB3, RRAGA, CHEK1, SRC, TK1, DYRK3, POLQ, HELLS, CSF1R, ERCC6L, PIF1, MYO1D, ATAD5, SYKB, RAD54L, ATP7A, DNA2, P2RX4, IKBKE, MYO10, P2RX7, PLK3, PLK2,…	605	1796	13288	1.36967	0.229541	0.0320706	0.54155
GOTERM_MF_FAT	GO:0032553~ribonucleotide binding	112	1.28765	0.000358135	KIFC1, GNA15, TUBB2C, DTYMK, RRAD, TTK, AURKA, AURKB, PI4K2B, ACSS2, 1700113I22RIK, DMPK, KIFC3, ATP2B1, PRKAR2B, DDX11, OASL1, PMS2, RAB20, MAGI3, TWF2, PIK3CB, LIG1, PIK3CD, PIM1, WEE1, RFC5, RAB15, SMARCA2, SRXN1, PRPS2, NEK6, 9930111J21RIK1, PFKFB3, RRAGA, CHEK1, SRC, TK1, DYRK3, POLQ, HELLS, CSF1R, ERCC6L, PIF1, MYO1D, ATAD5, SYKB, RAD54L, ATP7A, DNA2, P2RX4, IKBKE, MYO10, P2RX7, PLK3, PLK2,…	605	1796	13288	1.36967	0.229541	0.0320706	0.54155
GOTERM_MF_FAT	GO:0003777~microtubule motor activity	12	0.137963	0.000427005	KIF14, KIF23, KIF2C, KIF22, KIFC1, KIF11, KIF4, KIF15, KIF20B, CENPE, KIF20A, KIFC3	605	73	13288	3.61046	0.267232	0.0339574	0.645377
GOTERM_MF_FAT	GO:0019901~protein kinase binding	11	0.126466	0.00131946	CCND1, DUSP2, TWF2, SORBS1, SQSTM1, TGIF1, CENPE, MARCKS, CHEK1, AKAP8, PEA15A	605	71	13288	3.40282	0.617567	0.0916453	1.9817
GOTERM_MF_FAT	GO:0008138~protein tyrosine/serine/threonine phosphatase activity	8	0.0919752	0.00142768	DUSP5, DUSP4, DUSP2, DUSP1, DUSP14, DUSP16, DUSP8, DUSP6	605	38	13288	4.62392	0.646578	0.0902213	2.14259
GOTERM_MF_FAT	GO:0019899~enzyme binding	22	0.252932	0.00176772	INF2, TWF2, AURKA, CENPE, CHEK1, PEA15A, DAAM1, ECT2, GCLM, SIRT2, ADRB2, CCND1, DUSP2, SORBS1, CD300A, SQSTM1, CSTB, TGIF1, RANGRF, MARCKS, AKAP8, APBB2	605	229	13288	2.11004	0.724188	0.101777	2.64654
GOTERM_MF_FAT	GO:0000166~nucleotide binding	127	1.46011	0.00200347	KIFC1, GNA15, TUBB2C, DTYMK, TTK, RRAD, AURKA, AURKB, PI4K2B, ACSS2, 1700113I22RIK, DMPK, KIFC3, ATP2B1, PRKAR2B, DDX11, OASL1, PMS2, RAB20, MAGI3, TWF2, PIK3CB, LIG1, PIK3CD, POLE, PIM1, HNRNPR, POR, WEE1, RFC5, CELF2, RAB15, SMARCA2, SRXN1, PRPS2, NEK6, XDH, 9930111J21RIK1, PFKFB3, RRAGA, CHEK1, IGF2BP2, SRC, TK1, P2RY6, DYRK3, POLQ, HELLS, CSF1R, ERCC6L, PIF1, MYO1D, SYKB, ATAD5, RBMX, RAD54L,…	605	2183	13288	1.27777	0.767761	0.10623	2.99451
GOTERM_MF_FAT	GO:0004725~protein tyrosine phosphatase activity	13	0.14946	0.00206086	DUSP5, EYA4, DUSP4, DUSP2, DUSP1, DUSP14, PTPN5, DUSP16, PTPN23, CDC25C, DUSP8, PTPRO, DUSP6	605	101	13288	2.827	0.777283	0.101722	3.07904
GOTERM_MF_FAT	GO:0003677~DNA binding	105	1.20717	0.0037037	AKNA, HMGN5, DDX11, H2AFV, GATA3, RABGEF1, PMS2, BAHCC1, H2AFX, ZFP691, RBL2, LIG1, NEIL3, POLE, ANKRD33B, TOPBP1, SIX4, JUNB, ESCO2, DDIT3, RFC5, UHRF1, JUN, TGIF1, AKAP8, TNFAIP3, SMARCA2, DSCC1, ZFAND5, HMGB2, MYBL2, JRK, POLE2, TFDP2, BHLHE40, POLQ, WDHD1, HELLS, ERCC6L, MAFF, PIF1, PPFIBP2, NR4A1, BRCA2, ZSCAN2, RAD54L, BRCA1, SHOX2, DNA2, ATF3, HIVEP3, BCL6B, KLF4, CLSPN, KIF22, PPARD, E2F7…	605	1781	13288	1.29488	0.932882	0.164802	5.46987
GOTERM_MF_FAT	GO:0016538~cyclin-dependent protein kinase regulator activity	5	0.0574845	0.00386258	CCNE2, CKS1B, CCND1, HEXIM1, CKS2	605	15	13288	7.32121	0.940239	0.161456	5.69814
GOTERM_MF_FAT	GO:0030695~GTPase regulator activity	29	0.33341	0.00410389	FGD2, RASGEF1B, ARHGAP19, ARHGAP18, IQGAP1, RASAL2, RASAL1, HMHA1, PLEKHG3, TBC1D14, RAPGEF5, DEPDC1B, ARHGAP11A, TBC1D2, FGD4, ECT2, RGS14, ARHGAP26, RALGDS, ARHGEF10, DNMBP, ARHGAP33, RGS2, SRGAP3, RIN2, RANGRF, ARAP1, BCAR3, ARHGAP10	605	361	13288	1.76439	0.949902	0.16147	6.04386
GOTERM_MF_FAT	GO:0019900~kinase binding	11	0.126466	0.005075	CCND1, DUSP2, TWF2, SORBS1, SQSTM1, TGIF1, CENPE, MARCKS, CHEK1, AKAP8, PEA15A	605	85	13288	2.84235	0.975375	0.185986	7.42322
GOTERM_MF_FAT	GO:0060589~nucleoside-triphosphatase regulator activity	29	0.33341	0.00512735	FGD2, RASGEF1B, ARHGAP19, ARHGAP18, IQGAP1, RASAL2, RASAL1, HMHA1, PLEKHG3, TBC1D14, RAPGEF5, DEPDC1B, ARHGAP11A, TBC1D2, FGD4, ECT2, RGS14, ARHGAP26, RALGDS, ARHGEF10, DNMBP, ARHGAP33, RGS2, SRGAP3, RIN2, RANGRF, ARAP1, BCAR3, ARHGAP10	605	367	13288	1.73555	0.976301	0.17878	7.49704
GOTERM_MF_FAT	GO:0005096~GTPase activator activity	18	0.206944	0.00662359	ARHGAP19, ARHGAP18, RGS14, ARHGAP26, IQGAP1, RASAL2, HMHA1, RASAL1, ARHGAP33, RGS2, TBC1D14, RIN2, SRGAP3, ARHGAP11A, DEPDC1B, ARAP1, ARHGAP10, TBC1D2	605	192	13288	2.05909	0.992077	0.214866	9.58375
GOTERM_MF_FAT	GO:0003684~damaged DNA binding	6	0.0689814	0.00915492	MSH2, NEIL3, H2AFX, BRCA1, ESCO2, RAD51	605	29	13288	4.5442	0.998764	0.273003	13.0142
GOTERM_MF_FAT	GO:0004721~phosphoprotein phosphatase activity	15	0.172453	0.00939509	PDP1, PTPN5, PTPN23, CDC25C, PTPRO, DUSP5, EYA4, DUSP4, DUSP2, DUSP1, DUSP14, DUSP16, CTDSP2, DUSP8, DUSP6	605	152	13288	2.16746	0.998964	0.268283	13.3333
GOTERM_MF_FAT	GO:0008047~enzyme activator activity	21	0.241435	0.00974423	PPARD, ARHGAP19, ARHGAP18, RGS14, ARHGAP26, IQGAP1, RASAL2, HMHA1, RASAL1, ARHGAP33, RGS2, CASP8AP2, TBC1D14, RIN2, SRGAP3, ARHGAP11A, DEPDC1B, ARAP1, ARHGAP10, MGST2, TBC1D2	605	249	13288	1.85235	0.999198	0.266508	13.7952
GOTERM_MF_FAT	GO:0003774~motor activity	14	0.160957	0.0100964	KIF23, KIF14, KIFC1, KIF22, KIF11, MYO1D, KIF15, CENPE, KIFC3, KIF2C, MYO10, KIF4, KIF20B, KIF20A	605	138	13288	2.22819	0.999381	0.264947	14.2588
GOTERM_MF_FAT	GO:0042801~polo kinase kinase activity	3	0.0344907	0.011642	PLK3, PLK2, PLK1	605	4	13288	16.4727	0.999802	0.288945	16.2661
GOTERM_MF_FAT	GO:0005080~protein kinase C binding	4	0.0459876	0.0117278	TWF2, SQSTM1, MARCKS, PEA15A	605	11	13288	7.98678	0.999814	0.281305	16.3761
GOTERM_MF_FAT	GO:0016791~phosphatase activity	20	0.229938	0.0122941	PDP1, SGPP1, PFKFB3, PTPN5, PTPN23, ACP5, CDC25C, PTPRO, DUSP5, EYA4, DUSP4, DUSP2, DUSP1, DUSP14, MTMR10, DUSP16, PON2, CTDSP2, DUSP8, DUSP6	605	238	13288	1.84568	0.999877	0.283616	17.0996
GOTERM_MF_FAT	GO:0005516~calmodulin binding	12	0.137963	0.0145602	TRPM4, SLC8A1, MARCKSL1, MYO1D, PHKA1, CAMK2D, RRAD, MARCKS, NOS2, IQGAP1, ASPM, DAPK1	605	114	13288	2.31196	0.999977	0.317061	19.9367
GOTERM_MF_FAT	GO:0019887~protein kinase regulator activity	8	0.0919752	0.0170261	CCNE2, CKS1B, PRKAR2B, ANKRD54, CCND1, HEXIM1, CKS2, NOS2	605	59	13288	2.97812	0.999996	0.350203	22.9207
GOTERM_MF_FAT	GO:0005125~cytokine activity	16	0.18395	0.0173208	CSF3, IL1F9, CCL3, TNF, CCL2, CXCL2, CCL9, TNFSF9, CCL4, IL10, OSM, TNFSF13B, GRN, GDF15, LTB, SPP1	605	180	13288	1.95232	0.999997	0.345577	23.2702
GOTERM_MF_FAT	GO:0019207~kinase regulator activity	9	0.103472	0.0174064	CCNE2, CKS1B, PRKAR2B, ANKRD54, CCND1, DAPP1, HEXIM1, CKS2, NOS2	605	73	13288	2.70785	0.999997	0.337921	23.3715
GOTERM_MF_FAT	GO:0046983~protein dimerization activity	25	0.287422	0.0216516	PPARD, CEBPB, CNDP2, E2F8, RRAGA, ACTN1, CENPF, NR4A1, CREB5, BIRC5, BCL2L1, GCLM, JUNB, DDIT3, ADRB2, ATF3, GLA, JUN, PVRL3, CTSE, NOS2, PTS, FOSL1, CSF1R, BARD1	605	340	13288	1.61497	1	0.392245	28.2397
GOTERM_MF_FAT	GO:0004197~cysteine-type endopeptidase activity	8	0.0919752	0.0236679	CFLAR, CTSL, CTSZ, CASP7, LGMN, MALT1, CTSB, CTSF	605	63	13288	2.78903	1	0.410456	30.4493
GOTERM_MF_FAT	GO:0032403~protein complex binding	9	0.103472	0.0249747	VMAC, ADRB2, ANKRD54, ITGA6, SORBS1, FCGR2B, ITGB5, L1CAM, FCGR1	605	78	13288	2.53427	1	0.418151	31.8473
GOTERM_MF_FAT	GO:0005375~copper ion transmembrane transporter activity	3	0.0344907	0.0273897	ATP7A, SLC11A2, SLC31A2	605	6	13288	10.9818	1	0.438786	34.3619
GOTERM_MF_FAT	GO:0004674~protein serine/threonine kinase activity	29	0.33341	0.0276593	CDK18, MKNK2, TTK, CHEK1, AURKA, AURKB, DMPK, PKN3, SPEG, CAMK2D, DYRK3, PAK1, IRAK2, CDK1, SGK3, PIM1, PBK, GSG2, WEE1, DAPK1, IKBKE, PLK3, MAP3K15, PLK2, PLK1, RPS6KA2, BUB1B, NEK6, MELK	605	421	13288	1.51293	1	0.432896	34.6372
GOTERM_MF_FAT	GO:0022890~inorganic cation transmembrane transporter activity	12	0.137963	0.0298601	TCIRG1, ATP7A, SLC11A2, ATP2B1, ATP6V1C1, ATP6V1A, SLC11A1, ATP6V1H, SLC31A2, ATP6V0D1, ATP6V1D, ATP6V0D2	605	127	13288	2.0753	1	0.449246	36.8444
GOTERM_MF_FAT	GO:0042379~chemokine receptor binding	6	0.0689814	0.0306626	CCL3, CCL2, CXCL2, CCL9, NUP85, CCL4	605	39	13288	3.37902	1	0.449333	37.6317
GOTERM_MF_FAT	GO:0004386~helicase activity	12	0.137963	0.0329673	FANCM, DNA2, ERCC6, DDX11, PIF1, DHX40, POLQ, RAD54L, SMARCA2, HELLS, MCM6, ERCC6L	605	129	13288	2.04313	1	0.465146	39.8423
GOTERM_MF_FAT	GO:0008234~cysteine-type peptidase activity	13	0.14946	0.0341593	CFLAR, CTSZ, LGMN, USP1, ESPL1, MALT1, CTSL, PGPEP1, USP18, CASP7, CTSB, TNFAIP3, CTSF	605	146	13288	1.95567	1	0.468773	40.9567
GOTERM_MF_FAT	GO:0042802~identical protein binding	21	0.241435	0.0416883	S100A4, CEBPB, E2F8, RRAGA, CENPF, ACTN1, NR4A1, L1CAM, BIRC5, ADRB2, RASSF5, NDE1, CASP8AP2, GLA, PVRL3, CTSE, NOS2, PTS, BARD1, TRIP13, CSF1R	605	290	13288	1.59047	1	0.530503	47.5619
GOTERM_MF_FAT	GO:0015082~di-, tri-valent inorganic cation transmembrane transporter activity	5	0.0574845	0.0555141	ATP7A, SLC11A2, ATP2B1, SLC11A1, SLC31A2	605	32	13288	3.43182	1	0.628418	57.9303
GOTERM_MF_FAT	GO:0004091~carboxylesterase activity	10	0.114969	0.0571457	LPL, PTRH1, LIPA, ABHD15, NCEH1, ESD, PON2, PON3, PLA2G5, DAGLB	605	108	13288	2.03367	1	0.630732	59.0187
GOTERM_MF_FAT	GO:0042803~protein homodimerization activity	15	0.172453	0.0571912	CEBPB, E2F8, RRAGA, CENPF, ACTN1, NR4A1, BIRC5, ADRB2, GLA, PVRL3, CTSE, NOS2, PTS, CSF1R, BARD1	605	193	13288	1.70702	1	0.622578	59.0487
GOTERM_MF_FAT	GO:0016564~transcription repressor activity	16	0.18395	0.0579399	ZBTB32, PPARD, E2F7, ZEB2, CBX5, TCFCP2L1, ATF3, CASP8AP2, HEXIM1, NMRAL1, BCL6B, TGIF1, FABP4, BHLHE40, KLF4, ETV3	605	211	13288	1.66549	1	0.619241	59.5389
GOTERM_MF_FAT	GO:0015078~hydrogen ion transmembrane transporter activity	8	0.0919752	0.0788546	TCIRG1, SLC11A2, ATP6V1C1, ATP6V1A, ATP6V1H, ATP6V0D1, ATP6V1D, ATP6V0D2	605	82	13288	2.14279	1	0.727445	71.2112
GOTERM_MF_FAT	GO:0042623~ATPase activity, coupled	16	0.18395	0.0840484	ATP6V1H, ATP6V1D, RAD51, ATP7A, RFC5, ATP6V1C1, ATP2B1, DNA2, ATP6V1A, FANCM, DDX11, ABCC3, LONRF3, DHX40, ATP6V0D1, POLQ	605	223	13288	1.57587	1	0.743298	73.5762
GOTERM_MF_FAT	GO:0005164~tumor necrosis factor receptor binding	4	0.0459876	0.0843334	TNF, TNFSF13B, TNFSF9, LTB	605	23	13288	3.81976	1	0.737165	73.7005
GOTERM_MF_FAT	GO:0031727~CCR2 chemokine receptor binding	2	0.0229938	0.0888462	CCL2, NUP85	605	2	13288	21.9636	1	0.749015	75.5984
GOTERM_MF_FAT	GO:0048020~CCR chemokine receptor binding	2	0.0229938	0.0888462	CCL2, NUP85	605	2	13288	21.9636	1	0.749015	75.5984
GOTERM_MF_FAT	GO:0008009~chemokine activity	5	0.0574845	0.0924448	CCL3, CCL2, CXCL2, CCL9, CCL4	605	38	13288	2.88995	1	0.756426	77.0192
GOTERM_MF_FAT	GO:0042625~ATPase activity, coupled to transmembrane movement of ions	7	0.0804783	0.0929512	ATP7A, ATP2B1, ATP6V1C1, ATP6V1A, ATP6V1H, ATP6V0D1, ATP6V1D	605	69	13288	2.22819	1	0.751573	77.2128
GOTERM_MF_FAT	GO:0046915~transition metal ion transmembrane transporter activity	4	0.0459876	0.0932716	ATP7A, SLC11A2, SLC11A1, SLC31A2	605	24	13288	3.66061	1	0.746089	77.3346
KEGG_PATHWAY	mmu04142:Lysosome	22	0.252932	3.73688e-07	TCIRG1, HYAL1, CTSZ, NAGLU, LIPA, LGMN, ACP5, ATP6V1H, SLC11A2, SLC11A1, CTSL, NPC1, CD68, GLA, CTSE, GAA, CTSD, CTSB, ATP6V0D1, ATP6V0D2, CTSF, IDUA	291	119	5738	3.64538	5.86673e-05	5.86673e-05	0.000449764
KEGG_PATHWAY	mmu04110:Cell cycle	20	0.229938	1.89869e-05	CDK1, CDC6, RBL2, RBL1, TTK, ESPL1, CHEK1, CDC25C, WEE1, MCM6, CCNE2, CCNB1, CCND1, MAD2L1, PLK1, TFDP2, BUB1B, GADD45B, CCNA2, GADD45A	291	128	5738	3.08097	0.00297654	0.00148938	0.0228499
KEGG_PATHWAY	mmu04115:p53 signaling pathway	12	0.137963	0.000600024	CCNB1, CCNE2, BID, CDK1, CCND1, RRM2, LRDD, SERPINE1, CHEK1, GADD45B, SESN1, GADD45A	291	69	5738	3.42925	0.0899284	0.0309225	0.719793
KEGG_PATHWAY	mmu05222:Small cell lung cancer	13	0.14946	0.00105421	TRAF1, CKS1B, PTGS2, PIK3CB, PIK3CD, NFKBIA, BCL2L1, CCNE2, CCND1, ITGA6, ITGAV, NOS2, TRAF5	291	85	5738	3.01573	0.152613	0.0405543	1.26147
KEGG_PATHWAY	mmu03030:DNA replication	8	0.0919752	0.0015506	RFC5, PRIM1, DNA2, RPA2, POLE2, LIG1, POLE, MCM6	291	35	5738	4.50702	0.216225	0.0475586	1.85039
KEGG_PATHWAY	mmu04662:B cell receptor signaling pathway	12	0.137963	0.00210234	TM4SF19, DAPP1, FCGR2B, PIK3CB, NFKBIB, JUN, PIK3CD, NFKBIA, SYKB, MALT1, NFATC2, BLNK	291	80	5738	2.95773	0.281375	0.0535803	2.5012
KEGG_PATHWAY	mmu04210:Apoptosis	12	0.137963	0.00410659	IRAK2, BID, PRKAR2B, CFLAR, TNF, TM4SF19, PIK3CB, CASP7, PIK3CD, NFKBIA, ENDOD1, BCL2L1	291	87	5738	2.71975	0.475895	0.0881636	4.83215
KEGG_PATHWAY	mmu03430:Mismatch repair	6	0.0689814	0.0041206	RFC5, EXO1, RPA2, MSH2, LIG1, PMS2	291	22	5738	5.37769	0.477051	0.0778375	4.84826
KEGG_PATHWAY	mmu05200:Pathways in cancer	28	0.321913	0.00622633	BID, TRAF1, CKS1B, PPARD, PDGFB, PTGS2, NFKBIA, BCL2L1, TCF7L2, CCNE2, ITGAV, SLC2A1, NOS2, TRAF5, CSF1R, PIK3CB, MSH2, PIK3CD, BRCA2, BIRC5, FZD5, RALGDS, DAPK1, RAD51, CCND1, RASSF5, ITGA6, JUN	291	323	5738	1.70932	0.62491	0.103229	7.24173
KEGG_PATHWAY	mmu04010:MAPK signaling pathway	24	0.275926	0.007264	TM4SF19, TNF, PDGFB, PTPN5, MKNK2, NR4A1, FLNC, DDIT3, DUSP5, DUSP4, DUSP2, DUSP1, DUSP14, RPS6KA2, JUN, DUSP16, PAK1, STMN1, GADD45B, NFATC2, DUSP8, GADD45A, PLA2G5, DUSP6	291	265	5738	1.7858	0.681652	0.108153	8.40078
KEGG_PATHWAY	mmu00100:Steroid biosynthesis	5	0.0574845	0.00901531	CYP51, SC5D, LIPA, LSS, FDFT1	291	17	5738	5.79947	0.758726	0.121252	10.3268
KEGG_PATHWAY	mmu04060:Cytokine-cytokine receptor interaction	21	0.241435	0.0214384	CSF3, CCL3, IL18RAP, TNF, CCL2, PDGFB, CXCL2, CCL9, TNFSF9, CCL4, IL10, IL17RA, IL6RA, OSM, TNFRSF1B, TNFSF13B, RELT, IL10RA, CX3CR1, LTB, CSF1R	291	244	5738	1.69706	0.966708	0.246884	22.9592
KEGG_PATHWAY	mmu04114:Oocyte meiosis	12	0.137963	0.0300513	CCNB1, CCNE2, CDK1, MAD2L1, TM4SF19, PLK1, RPS6KA2, CAMK2D, FBXO5, ESPL1, AURKA, CDC25C	291	115	5738	2.05755	0.991691	0.308223	30.7355
KEGG_PATHWAY	mmu04360:Axon guidance	13	0.14946	0.0323559	TM4SF19, PLXNA1, L1CAM, FES, SEMA5A, SEMA6D, UNC5B, SEMA4C, SRGAP3, SEMA4D, PAK1, NFATC2, SEMA4A	291	131	5738	1.95677	0.994281	0.30847	32.6906
KEGG_PATHWAY	mmu03320:PPAR signaling pathway	9	0.103472	0.0449386	LPL, PPARD, CYP27A1, SORBS1, FABP4, PCK2, ACAA1A, FABP5, PLTP	291	79	5738	2.24638	0.999267	0.381992	42.5011
KEGG_PATHWAY	mmu04666:Fc gamma R-mediated phagocytosis	10	0.114969	0.058456	MYO10, GAB2, FCGR2B, MARCKSL1, PIK3CB, PIK3CD, SYKB, MARCKS, PAK1, FCGR1	291	98	5738	2.01206	0.999922	0.446253	51.566
KEGG_PATHWAY	mmu03420:Nucleotide excision repair	6	0.0689814	0.0638791	RFC5, RPA2, ERCC6, POLE2, LIG1, POLE	291	43	5738	2.75138	0.999968	0.456447	54.819
KEGG_PATHWAY	mmu04914:Progesterone-mediated oocyte maturation	9	0.103472	0.0641803	CCNB1, CDK1, MAD2L1, PLK1, PIK3CB, RPS6KA2, PIK3CD, CDC25C, CCNA2	291	85	5738	2.08781	0.99997	0.439298	54.9936
KEGG_PATHWAY	mmu05210:Colorectal cancer	9	0.103472	0.067818	CCND1, MSH2, PIK3CB, JUN, PIK3CD, BIRC5, FZD5, TCF7L2, RALGDS	291	86	5738	2.06353	0.999984	0.440268	57.0547
KEGG_PATHWAY	mmu04660:T cell receptor signaling pathway	11	0.126466	0.0740331	TNF, TM4SF19, PIK3CB, NFKBIB, JUN, PIK3CD, NFKBIA, MALT1, PAK1, NFATC2, IL10	291	118	5738	1.83814	0.999994	0.453268	60.3769
KEGG_PATHWAY	mmu04510:Focal adhesion	16	0.18395	0.0748394	PDGFB, PIK3CB, PIK3CD, ACTN1, ITGB5, ITGA4, FLNC, SRC, CCND1, ITGA6, JUN, ITGB7, ITGAV, PAK1, PARVB, SPP1	291	198	5738	1.59339	0.999995	0.440973	60.7902
KEGG_PATHWAY	mmu04630:Jak-STAT signaling pathway	13	0.14946	0.0820918	CSF3, SOCS3, PIK3CB, STAM2, PIK3CD, PIM1, BCL2L1, IL10, IL6RA, OSM, CCND1, IL10RA, SPRED1	291	152	5738	1.68643	0.999999	0.457348	64.3337
KEGG_PATHWAY	mmu05412:Arrhythmogenic right ventricular cardiomyopathy (ARVC)	8	0.0919752	0.0833026	SLC8A1, ITGA6, ITGAV, ITGB7, ITGB5, ACTN1, ITGA4, TCF7L2	291	75	5738	2.10328	0.999999	0.44773	64.8958
KEGG_PATHWAY	mmu05215:Prostate cancer	9	0.103472	0.0836182	CCNE2, CCND1, PDGFB, PIK3CB, PIK3CD, NFKBIA, CREB5, TCF7L2, GSTP1	291	90	5738	1.97182	0.999999	0.435171	65.041
KEGG_PATHWAY	mmu04621:NOD-like receptor signaling pathway	7	0.0804783	0.0914985	TNF, CCL2, NFKBIB, CXCL2, NFKBIA, NLRP3, TNFAIP3	291	62	5738	2.22625	1	0.452625	68.4924

## Sheet: Annotation Group D
Functional annotation of differentially expressed genes in Group D.
Category	Term	Count	%	PValue	Genes	List Total	Pop Hits	Pop Total	Fold Enrichment	Bonferroni	Benjamini	FDR
GOTERM_BP_FAT	Apoptosis	30	0.538987	0.000173824	MEF2C, ITGB3BP, E2F2, CADM1, DIDO1, PDCD4, CASP6, MAP3K5, TMEM173, CASP4, ANK2, TICAM1, MTCH1, RHOB, FAS, CASP2, LTA, LUC7L3, SGPL1, SGK1, DFFB, KLF11, GAS2, DDIT4, SOD2, CSRNP1, RIPK2, AVEN, TRIM39, BLCAP	410	465	13588	2.13816	0.291706	0.291706	0.298159
GOTERM_BP_FAT	Immune response	30	0.538987	0.000217581	MFSD6, SBNO2, CADM1, OAS3, HFE, OAS2, NFKB2, TLR7, TLR9, CXCL10, RAET1A, TMEM173, MYD88, TICAM1, ERAP1, FAS, LTA, DHX58, RAB27A, ICAM1, ICOSL, MSH3, POLR3E, VEGFA, OAS1A, H2-T24, RNF19B, CLEC5A, CD14, H28	410	471	13588	2.11092	0.350614	0.194155	0.373084
GOTERM_BP_FAT	Death	32	0.574919	0.000222616	MEF2C, ITGB3BP, E2F2, CADM1, DIDO1, PDCD4, CASP6, MAP3K5, TMEM173, CASP4, ANK2, TICAM1, MTCH1, RHOB, FAS, CASP2, LUC7L3, LTA, SGPL1, SGK1, DFFB, KLF11, GAS2, AFG3L2, DDIT4, SOD2, CSRNP1, RIPK2, AVEN, CLN8, TRIM39, BLCAP	410	519	13588	2.0434	0.35707	0.136913	0.381701
GOTERM_BP_FAT	Programmed cell death	30	0.538987	0.000232486	MEF2C, ITGB3BP, E2F2, CADM1, DIDO1, PDCD4, CASP6, MAP3K5, TMEM173, CASP4, ANK2, TICAM1, MTCH1, RHOB, FAS, CASP2, LTA, LUC7L3, SGPL1, SGK1, DFFB, KLF11, GAS2, DDIT4, SOD2, CSRNP1, RIPK2, AVEN, TRIM39, BLCAP	410	473	13588	2.102	0.36954	0.108925	0.398593
GOTERM_BP_FAT	Cell death	31	0.556953	0.000332963	MEF2C, ITGB3BP, E2F2, CADM1, DIDO1, PDCD4, CASP6, MAP3K5, TMEM173, CASP4, ANK2, TICAM1, MTCH1, RHOB, FAS, CASP2, LUC7L3, LTA, SGPL1, SGK1, DFFB, KLF11, GAS2, DDIT4, SOD2, CSRNP1, RIPK2, AVEN, CLN8, TRIM39, BLCAP	410	507	13588	2.0264	0.483515	0.123783	0.570395
GOTERM_BP_FAT	Cellular response to stress	26	0.467122	0.000528674	HFE, 2310003H01RIK, DUSP19, MYD88, PRMT6, ERO1L, FAM129A, MYOF, APEX1, ERCC4, SGK1, 1110054O05RIK, POLH, MSH3, MSH5, SMC6, SOD2, ATRX, PYCR1, TIMELESS, RIF1, BAZ1B, DDB2, RAD54B, SMC1A, IFI204	410	404	13588	2.13287	0.649771	0.160426	0.904235
GOTERM_BP_FAT	Skeletal muscle organ development	9	0.161696	0.00167101	MEF2C, ALS2, DNER, FGFRL1, MET, AFG3L2, FLNB, LRP4, SNTA1	410	74	13588	4.03072	0.963777	0.377498	2.83184
GOTERM_BP_FAT	Response to DNA damage stimulus	19	0.341358	0.00268197	SGK1, 1110054O05RIK, MSH3, POLH, MSH5, SMC6, 2310003H01RIK, SOD2, ATRX, BAZ1B, RIF1, TIMELESS, PRMT6, DDB2, RAD54B, SMC1A, APEX1, ERCC4, IFI204	410	287	13588	2.19403	0.995147	0.486252	4.50825
GOTERM_BP_FAT	Cell activation	17	0.305426	0.00318475	EGR1, ICOSL, SBNO2, NFKB2, HS1BP3, WAS, ITGAM, BCL2A1D, TICAM1, RIPK2, FAS, HDAC9, IMPDH1, IMPDH2, LTA, SPN, RAB27A	410	246	13588	2.29026	0.998216	0.504991	5.33179
GOTERM_BP_FAT	Synapse organization	7	0.125764	0.00335533	ALS2, MYO6, CADM1, DLG4, AFG3L2, LRP4, SNTA1	410	49	13588	4.73449	0.998729	0.48666	5.60969
GOTERM_BP_FAT	GO:0042552~myelination	6	0.107797	0.00475265	AMIGO1, EGR2, HEXB, AFG3L2, GJC3, EIF2B4	410	37	13588	5.37429	0.999921	0.57652	7.85726
GOTERM_BP_FAT	GO:0007264~small GTPase mediated signal transduction	17	0.305426	0.00504282	ARHGEF18, BAIAP2, RFXANK, FARP2, RASGRP3, TIAM1, RAB23, RHOB, RAP1B, RHOD, LRRK2, LRRK1, RHOF, AGAP2, ARL5B, RHEBL1, RAB27A	410	258	13588	2.18374	0.999956	0.566496	8.31762
GOTERM_BP_FAT	GO:0006927~transformed cell apoptosis	3	0.0538987	0.00520901	RHOB, FAS, LTA	410	4	13588	24.8561	0.999968	0.549345	8.58032
GOTERM_BP_FAT	GO:0007519~skeletal muscle tissue development	8	0.14373	0.00582612	MEF2C, ALS2, DNER, MET, AFG3L2, FLNB, LRP4, SNTA1	410	72	13588	3.68238	0.999991	0.563104	9.54959
GOTERM_BP_FAT	GO:0007272~ensheathment of neurons	6	0.107797	0.00597741	AMIGO1, EGR2, HEXB, AFG3L2, GJC3, EIF2B4	410	39	13588	5.09869	0.999993	0.547508	9.78573
GOTERM_BP_FAT	GO:0008366~axon ensheathment	6	0.107797	0.00597741	AMIGO1, EGR2, HEXB, AFG3L2, GJC3, EIF2B4	410	39	13588	5.09869	0.999993	0.547508	9.78573
GOTERM_BP_FAT	GO:0045321~leukocyte activation	15	0.269493	0.00650953	EGR1, ICOSL, SBNO2, HS1BP3, WAS, ITGAM, BCL2A1D, TICAM1, RIPK2, FAS, HDAC9, IMPDH1, IMPDH2, SPN, RAB27A	410	219	13588	2.26996	0.999998	0.555062	10.6117
GOTERM_BP_FAT	GO:0045449~regulation of transcription	87	1.56306	0.00723485	MEF2C, ITGB3BP, GTF3A, E2F2, PASK, CBX2, NFKB2, PDCD4, RFXANK, CBX6, BATF, MYD88, TICAM1, PRMT6, TIGD3, RARB, NFIL3, GABPB2, SS18L1, EGR1, ZBTB20, BRF1, EGR2, ZFP30, PKIG, ZFP628, ZFP467, IRF2BP2, HLTF, ZFP26, ZBTB24, ELL2, KDM2B, BAZ1B, ASCC2, TIMELESS, VEGFA, USP21, RIPK2, TGIF2, JMJD1C, VGLL4, ZFP229, MCTS2, SUV420H1, SBNO2, ZFP69, NEO1, ZFP619, ZFP111, TSPYL2, ZFP566, ZSCAN21, RSL1, ZFP523, M…	410	2227	13588	1.2947	0.999999	0.571481	11.7261
GOTERM_BP_FAT	GO:0032680~regulation of tumor necrosis factor production	5	0.0898311	0.00820146	MYD88, TICAM1, RIPK2, CD14, SPN	410	27	13588	6.13731	1	0.596553	13.1908
GOTERM_BP_FAT	GO:0042108~positive regulation of cytokine biosynthetic process	6	0.107797	0.00820697	ICOSL, MYD88, TICAM1, TLR7, SPN, TLR9	410	42	13588	4.73449	1	0.577056	13.1991
GOTERM_BP_FAT	GO:0042110~T cell activation	10	0.179662	0.00832735	EGR1, BCL2A1D, ICOSL, RIPK2, FAS, HS1BP3, WAS, SPN, ITGAM, RAB27A	410	116	13588	2.85702	1	0.563747	13.3799
GOTERM_BP_FAT	GO:0006259~DNA metabolic process	23	0.413223	0.00869918	GINS1, GINS2, ICOSL, 1110054O05RIK, MSH3, POLH, DFFB, MSH5, SMC6, MND1, 2310003H01RIK, RPA3, SOD2, ATRX, RECQL, RFC4, PRMT6, DDB2, RAD54B, SMC1A, APEX1, ERCC4, TERT	410	421	13588	1.81058	1	0.561967	13.9361
GOTERM_BP_FAT	GO:0032760~positive regulation of tumor necrosis factor production	4	0.0718649	0.00940719	MYD88, TICAM1, RIPK2, CD14	410	15	13588	8.83772	1	0.573598	14.9859
GOTERM_BP_FAT	GO:0007610~behavior	22	0.395257	0.0108271	ALS2, EGR1, BBS4, PLXNA3, MYO6, EGR2, HEXB, MET, ASL, ITGAM, PRKCC, CXCL10, SOD2, S1PR2, BBS2, ITGA5, P2RX3, DLG4, CMTM7, MAN2B1, CMTM3, CLN8	410	405	13588	1.80028	1	0.609002	17.055
GOTERM_BP_FAT	GO:0019228~regulation of action potential in neuron	6	0.107797	0.0109557	AMIGO1, EGR2, HEXB, AFG3L2, GJC3, EIF2B4	410	45	13588	4.41886	1	0.597743	17.2399
GOTERM_BP_FAT	GO:0007416~synaptogenesis	4	0.0718649	0.0113233	MYO6, CADM1, DLG4, LRP4	410	16	13588	8.28537	1	0.594949	17.7668
GOTERM_BP_FAT	GO:0016568~chromatin modification	15	0.269493	0.012142	L3MBTL2, SUV39H1, WHSC1, CBX2, HLTF, CBX6, TSPYL2, KDM2B, BAZ1B, PRMT6, USP21, JMJD1C, HDAC9, HDAC8, SUV420H1	410	236	13588	2.10645	1	0.606312	18.9286
GOTERM_BP_FAT	GO:0006824~cobalt ion transport	3	0.0538987	0.0125107	MMGT2, MMGT1, TCN2	410	6	13588	16.5707	1	0.603511	19.4469
GOTERM_BP_FAT	GO:0046649~lymphocyte activation	13	0.233561	0.012971	EGR1, ICOSL, HS1BP3, WAS, ITGAM, BCL2A1D, RIPK2, FAS, HDAC9, IMPDH1, IMPDH2, SPN, RAB27A	410	191	13588	2.2557	1	0.60351	20.0894
GOTERM_BP_FAT	GO:0006350~transcription	70	1.25764	0.0139254	MEF2C, ITGB3BP, GTF3A, E2F2, CBX2, NFKB2, RFXANK, CBX6, BATF, PRMT6, RARB, NFIL3, GABPB2, EGR1, ZBTB20, EGR2, BRF1, ZFP30, ZFP628, ZFP467, HLTF, ZFP26, ZBTB24, ELL2, KDM2B, BAZ1B, TIMELESS, ASCC2, USP21, TGIF2, JMJD1C, VGLL4, ZFP229, MCTS2, SUV420H1, SBNO2, ZFP69, ZFP619, DIDO1, ZFP111, ZFP566, TSPYL2, ZSCAN21, RSL1, ZFP523, PER3, ZBTB49, CEBPA, KLF6, L3MBTL2, ZFP386, KLF11, SUV39H1, ZFP775, WHSC…	410	1772	13588	1.3092	1	0.616872	21.4063
GOTERM_BP_FAT	GO:0048741~skeletal muscle fiber development	5	0.0898311	0.0149408	ALS2, DNER, AFG3L2, LRP4, SNTA1	410	32	13588	5.17835	1	0.630476	22.785
GOTERM_BP_FAT	GO:0032755~positive regulation of interleukin-6 production	4	0.0718649	0.0157831	MYD88, TICAM1, RIPK2, TLR7	410	18	13588	7.36477	1	0.638747	23.9113
GOTERM_BP_FAT	GO:0030030~cell projection organization	18	0.323392	0.0163639	ALS2, BBS4, PLXNA3, MYO6, EGR2, STX2, PDGFA, CROCC, BAIAP2, KLC3, AFG3L2, SCARF1, TTLL3, AMIGO1, BBS2, ALKBH1, CIT, SS18L1	410	319	13588	1.87005	1	0.64047	24.6789
GOTERM_BP_FAT	GO:0002520~immune system development	17	0.305426	0.0168268	EGR1, CEBPA, SGPL1, ICOSL, MSH3, MYO1E, KLF11, NFKB2, HS1BP3, SOD2, HOXB3, BCL2A1D, VEGFA, FAS, HDAC9, SPN, LTA	410	295	13588	1.90985	1	0.639497	25.2854
GOTERM_BP_FAT	GO:0006281~DNA repair	14	0.251527	0.0168388	1110054O05RIK, POLH, MSH3, MSH5, SMC6, 2310003H01RIK, SOD2, ATRX, PRMT6, DDB2, RAD54B, SMC1A, APEX1, ERCC4	410	222	13588	2.09	1	0.62878	25.3011
GOTERM_BP_FAT	GO:0045357~regulation of interferon-beta biosynthetic process	3	0.0538987	0.0171687	TICAM1, TLR7, TLR9	410	7	13588	14.2035	1	0.625317	25.7305
GOTERM_BP_FAT	GO:0002224~toll-like receptor signaling pathway	3	0.0538987	0.0171687	MYD88, TICAM1, RIPK2	410	7	13588	14.2035	1	0.625317	25.7305
GOTERM_BP_FAT	GO:0045359~positive regulation of interferon-beta biosynthetic process	3	0.0538987	0.0171687	TICAM1, TLR7, TLR9	410	7	13588	14.2035	1	0.625317	25.7305
GOTERM_BP_FAT	GO:0051146~striated muscle cell differentiation	8	0.14373	0.0176991	ALS2, DNER, MET, NEO1, RARB, AFG3L2, LRP4, SNTA1	410	89	13588	2.97901	1	0.626245	26.416
GOTERM_BP_FAT	GO:0022618~ribonucleoprotein complex assembly	5	0.0898311	0.0183868	TDRD3, TSR1, SURF6, CLP1, PTBP2	410	34	13588	4.87374	1	0.630316	27.2958
GOTERM_BP_FAT	GO:0006221~pyrimidine nucleotide biosynthetic process	4	0.0718649	0.0210955	NME4, TYMS, NME3, NME6	410	20	13588	6.62829	1	0.67149	30.666
GOTERM_BP_FAT	GO:0045089~positive regulation of innate immune response	5	0.0898311	0.022288	MYD88, CADM1, TICAM1, RIPK2, RAET1A	410	36	13588	4.60298	1	0.682303	32.1027
GOTERM_BP_FAT	GO:0001508~regulation of action potential	6	0.107797	0.0227968	AMIGO1, EGR2, HEXB, AFG3L2, GJC3, EIF2B4	410	54	13588	3.68238	1	0.681396	32.707
GOTERM_BP_FAT	GO:0042692~muscle cell differentiation	9	0.161696	0.0249559	MEF2C, ALS2, DNER, MET, NEO1, RARB, AFG3L2, LRP4, SNTA1	410	117	13588	2.54934	1	0.705638	35.2158
GOTERM_BP_FAT	GO:0048747~muscle fiber development	5	0.0898311	0.0266574	ALS2, DNER, AFG3L2, LRP4, SNTA1	410	38	13588	4.36072	1	0.720941	37.1306
GOTERM_BP_FAT	GO:0009615~response to virus	7	0.125764	0.0267545	MYD88, ISG15, TICAM1, OAS1A, TLR7, POLR3E, TLR9	410	76	13588	3.0525	1	0.713855	37.2382
GOTERM_BP_FAT	GO:0016358~dendrite development	5	0.0898311	0.0290208	BBS4, MYO6, CIT, SS18L1, SCARF1	410	39	13588	4.24891	1	0.734977	39.7019
GOTERM_BP_FAT	GO:0007528~neuromuscular junction development	4	0.0718649	0.0306757	ALS2, AFG3L2, LRP4, SNTA1	410	23	13588	5.76373	1	0.746815	41.443
GOTERM_BP_FAT	GO:0043122~regulation of I-kappaB kinase/NF-kappaB cascade	5	0.0898311	0.0315047	MYD88, TICAM1, RIPK2, CARD6, LTA	410	40	13588	4.14268	1	0.748591	42.2973
GOTERM_BP_FAT	GO:0046036~CTP metabolic process	3	0.0538987	0.0346617	NME4, NME3, NME6	410	10	13588	9.94244	1	0.77443	45.4444
GOTERM_BP_FAT	GO:0045494~photoreceptor cell maintenance	3	0.0538987	0.0346617	BBS4, BBS2, CLN8	410	10	13588	9.94244	1	0.77443	45.4444
GOTERM_BP_FAT	GO:0006228~UTP biosynthetic process	3	0.0538987	0.0346617	NME4, NME3, NME6	410	10	13588	9.94244	1	0.77443	45.4444
GOTERM_BP_FAT	GO:0002221~pattern recognition receptor signaling pathway	3	0.0538987	0.0346617	MYD88, TICAM1, RIPK2	410	10	13588	9.94244	1	0.77443	45.4444
GOTERM_BP_FAT	GO:0006241~CTP biosynthetic process	3	0.0538987	0.0346617	NME4, NME3, NME6	410	10	13588	9.94244	1	0.77443	45.4444
GOTERM_BP_FAT	GO:0021756~striatum development	3	0.0538987	0.0346617	BBS4, BBS2, RARB	410	10	13588	9.94244	1	0.77443	45.4444
GOTERM_BP_FAT	GO:0009208~pyrimidine ribonucleoside triphosphate metabolic process	3	0.0538987	0.0346617	NME4, NME3, NME6	410	10	13588	9.94244	1	0.77443	45.4444
GOTERM_BP_FAT	GO:0046051~UTP metabolic process	3	0.0538987	0.0346617	NME4, NME3, NME6	410	10	13588	9.94244	1	0.77443	45.4444
GOTERM_BP_FAT	GO:0009209~pyrimidine ribonucleoside triphosphate biosynthetic process	3	0.0538987	0.0346617	NME4, NME3, NME6	410	10	13588	9.94244	1	0.77443	45.4444
GOTERM_BP_FAT	GO:0051276~chromosome organization	20	0.359324	0.03583	L3MBTL2, MSH5, SUV39H1, WHSC1, CBX2, HLTF, SMC2, CBX6, CENPH, TSPYL2, KDM2B, BAZ1B, PRMT6, USP21, JMJD1C, SMC1A, HDAC9, CIT, HDAC8, SUV420H1	410	404	13588	1.64067	1	0.778683	46.5676
GOTERM_BP_FAT	GO:0006355~regulation of transcription, DNA-dependent	57	1.02407	0.0361528	MEF2C, E2F2, PASK, CBX2, NFKB2, RFXANK, BATF, MYD88, PRMT6, RARB, NFIL3, SS18L1, EGR1, EGR2, BRF1, ZFP30, PKIG, ZFP628, IRF2BP2, HLTF, ZFP26, ZBTB24, TIMELESS, VEGFA, USP21, TGIF2, ZFP229, SBNO2, ZFP69, ZFP619, ZFP111, ZFP566, ZSCAN21, RSL1, MAML3, SKIL, PER3, ETV5, CEBPA, KLF6, ZFP386, KLF11, MAML2, SUV39H1, ZFP59, ZFP606, ZFP607, SOD2, HOXB3, ATRX, ZFP182, ZFP300, CSRNP1, PHF5A, HDAC9, IFI204, …	410	1465	13588	1.28946	1	0.774838	46.874
GOTERM_BP_FAT	GO:0043062~extracellular structure organization	10	0.179662	0.0362689	COL18A1, ALS2, MYO6, CADM1, DLG4, NFKB2, LAMC1, AFG3L2, LRP4, SNTA1	410	149	13588	2.22426	1	0.769129	46.9838
GOTERM_BP_FAT	GO:0043065~positive regulation of apoptosis	14	0.251527	0.0369671	COL18A1, CASP6, CASP4, APOE, MTCH1, TICAM1, RIPK2, RARB, FAS, CASP2, SPN, LTA, IFI204, RAB27A	410	248	13588	1.87089	1	0.769003	47.6397
GOTERM_BP_FAT	GO:0014706~striated muscle tissue development	9	0.161696	0.0380308	MEF2C, ALS2, DNER, MET, RARB, AFG3L2, FLNB, LRP4, SNTA1	410	127	13588	2.34861	1	0.77221	48.6242
GOTERM_BP_FAT	GO:0001819~positive regulation of cytokine production	6	0.107797	0.0384757	MYD88, TICAM1, RIPK2, TLR7, CD14, RAET1A	410	62	13588	3.20724	1	0.769785	49.0309
GOTERM_BP_FAT	GO:0043068~positive regulation of programmed cell death	14	0.251527	0.0394507	COL18A1, CASP6, CASP4, APOE, MTCH1, TICAM1, RIPK2, RARB, FAS, CASP2, SPN, LTA, IFI204, RAB27A	410	250	13588	1.85592	1	0.772093	49.9115
GOTERM_BP_FAT	GO:0016071~mRNA metabolic process	16	0.28746	0.0394883	NCBP2, TDRD3, BRF1, PRPF4B, RBM4, NAA38, SLBP, METTL3, CLP1, VEGFA, PPIL3, LSM3, PTBP2, PHF5A, THOC3, LUC7L3	410	302	13588	1.75584	1	0.766211	49.9451
GOTERM_BP_FAT	GO:0007517~muscle organ development	11	0.197628	0.0403464	MEF2C, ALS2, TAGLN, DNER, FGFRL1, MET, RARB, AFG3L2, FLNB, LRP4, SNTA1	410	176	13588	2.07134	1	0.767543	50.7077
GOTERM_BP_FAT	GO:0008380~RNA splicing	12	0.215595	0.0404381	NCBP2, TDRD3, PRPF4B, CLP1, RBM4, PPIL3, LSM3, PTBP2, PHF5A, THOC3, NAA38, LUC7L3	410	201	13588	1.97859	1	0.762308	50.7885
GOTERM_BP_FAT	GO:0002460~adaptive immune response based on somatic recombination of immune receptors built from immunoglobulin superfamily domains	7	0.125764	0.0408502	ICAM1, ICOSL, MYD88, VEGFA, NFKB2, FAS, RAB27A	410	84	13588	2.76179	1	0.7599	51.1503
GOTERM_BP_FAT	GO:0002250~adaptive immune response	7	0.125764	0.0408502	ICAM1, ICOSL, MYD88, VEGFA, NFKB2, FAS, RAB27A	410	84	13588	2.76179	1	0.7599	51.1503
GOTERM_BP_FAT	GO:0010942~positive regulation of cell death	14	0.251527	0.0411803	COL18A1, CASP6, CASP4, APOE, MTCH1, TICAM1, RIPK2, RARB, FAS, CASP2, SPN, LTA, IFI204, RAB27A	410	252	13588	1.84119	1	0.756854	51.4383
GOTERM_BP_FAT	GO:0009148~pyrimidine nucleoside triphosphate biosynthetic process	3	0.0538987	0.0415353	NME4, NME3, NME6	410	11	13588	9.03858	1	0.754086	51.7462
GOTERM_BP_FAT	GO:0046039~GTP metabolic process	3	0.0538987	0.0415353	NME4, NME3, NME6	410	11	13588	9.03858	1	0.754086	51.7462
GOTERM_BP_FAT	GO:0032642~regulation of chemokine production	3	0.0538987	0.0415353	MYD88, TICAM1, RIPK2	410	11	13588	9.03858	1	0.754086	51.7462
GOTERM_BP_FAT	GO:0006183~GTP biosynthetic process	3	0.0538987	0.0415353	NME4, NME3, NME6	410	11	13588	9.03858	1	0.754086	51.7462
GOTERM_BP_FAT	GO:0042035~regulation of cytokine biosynthetic process	6	0.107797	0.0432136	ICOSL, MYD88, TICAM1, TLR7, SPN, TLR9	410	64	13588	3.10701	1	0.762307	53.1772
GOTERM_BP_FAT	GO:0048534~hemopoietic or lymphoid organ development	15	0.269493	0.0447041	EGR1, CEBPA, SGPL1, MYO1E, KLF11, NFKB2, HS1BP3, SOD2, HOXB3, BCL2A1D, VEGFA, FAS, HDAC9, SPN, LTA	410	281	13588	1.76912	1	0.768573	54.4144
GOTERM_BP_FAT	GO:0051252~regulation of RNA metabolic process	57	1.02407	0.0452415	MEF2C, E2F2, PASK, CBX2, NFKB2, RFXANK, BATF, MYD88, PRMT6, RARB, NFIL3, SS18L1, EGR1, EGR2, BRF1, ZFP30, PKIG, ZFP628, IRF2BP2, HLTF, ZFP26, ZBTB24, TIMELESS, VEGFA, USP21, TGIF2, ZFP229, SBNO2, ZFP69, ZFP619, ZFP111, ZFP566, ZSCAN21, RSL1, MAML3, SKIL, PER3, ETV5, CEBPA, KLF6, ZFP386, KLF11, MAML2, SUV39H1, ZFP59, ZFP606, ZFP607, SOD2, HOXB3, ATRX, ZFP182, ZFP300, CSRNP1, PHF5A, HDAC9, IFI204, …	410	1488	13588	1.26953	1	0.767295	54.853
GOTERM_BP_FAT	GO:0042981~regulation of apoptosis	25	0.449156	0.0460812	COL18A1, PIK3CG, NLRP1B, CARD6, SOD2, CASP6, BCL2A1D, CASP4, ANK2, APOE, TICAM1, MTCH1, VEGFA, RIPK2, AVEN, ALKBH1, FAS, RARB, SKIL, CASP2, CLN8, LTA, SPN, IFI204, RAB27A	410	553	13588	1.49826	1	0.768338	55.5301
GOTERM_BP_FAT	GO:0031328~positive regulation of cellular biosynthetic process	25	0.449156	0.0462275	MEF2C, TLR7, RFXANK, TLR9, RAET1A, MYD88, ZSCAN21, TICAM1, RARB, MAML3, FAM129A, ETV5, SPN, EGR1, CEBPA, KLF6, ICOSL, BRF1, EGR2, MAML2, SOD2, CSRNP1, VEGFA, USP21, PHF5A	410	552	13588	1.50097	1	0.764174	55.6471
GOTERM_BP_FAT	GO:0006220~pyrimidine nucleotide metabolic process	4	0.0718649	0.0464142	NME4, TYMS, NME3, NME6	410	27	13588	4.90985	1	0.76037	55.7961
GOTERM_BP_FAT	GO:0006979~response to oxidative stress	7	0.125764	0.0471499	ALS2, PYCR1, APOE, NUDT15, CLN8, GLRX2, SOD2	410	87	13588	2.66655	1	0.760736	56.3782
GOTERM_BP_FAT	GO:0031663~lipopolysaccharide-mediated signaling pathway	3	0.0538987	0.0488696	MYD88, TICAM1, RIPK2	410	12	13588	8.28537	1	0.768196	57.711
GOTERM_BP_FAT	GO:0009218~pyrimidine ribonucleotide metabolic process	3	0.0538987	0.0488696	NME4, NME3, NME6	410	12	13588	8.28537	1	0.768196	57.711
GOTERM_BP_FAT	GO:0002758~innate immune response-activating signal transduction	3	0.0538987	0.0488696	MYD88, TICAM1, RIPK2	410	12	13588	8.28537	1	0.768196	57.711
GOTERM_BP_FAT	GO:0009220~pyrimidine ribonucleotide biosynthetic process	3	0.0538987	0.0488696	NME4, NME3, NME6	410	12	13588	8.28537	1	0.768196	57.711
GOTERM_BP_FAT	GO:0045088~regulation of innate immune response	5	0.0898311	0.0489625	MYD88, CADM1, TICAM1, RIPK2, RAET1A	410	46	13588	3.60233	1	0.763896	57.7819
GOTERM_BP_FAT	GO:0009891~positive regulation of biosynthetic process	25	0.449156	0.0498762	MEF2C, TLR7, RFXANK, TLR9, RAET1A, MYD88, ZSCAN21, TICAM1, RARB, MAML3, FAM129A, ETV5, SPN, EGR1, CEBPA, KLF6, ICOSL, BRF1, EGR2, MAML2, SOD2, CSRNP1, VEGFA, USP21, PHF5A	410	557	13588	1.4875	1	0.765455	58.4732
GOTERM_BP_FAT	GO:0055114~oxidation reduction	29	0.52102	0.0506263	SEPX1, DHRSX, GLRX2, IVD, VKORC1, PNPO, ERO1L, IMPDH1, IMPDH2, NSDHL, SCD1, SUOX, PTGR1, BCKDHB, CYP4V3, CBR3, SOD2, BLVRA, PYCR1, RDH10, ALDH7A1, KDM2B, AKR1B3, SDR42E1, 2610507B11RIK, PCYOX1, JMJD1C, CP, RFESD	410	672	13588	1.43021	1	0.76584	59.0327
GOTERM_BP_FAT	GO:0043933~macromolecular complex subunit organization	18	0.323392	0.0508505	ALS2, TDRD3, BRF1, TSR1, SURF6, 1110034A24RIK, LNX2, ANXA5, WAS, CENPH, TSPYL2, APOE, CLP1, PTBP2, LAMC1, FAS, TUBA1A, LRP4	410	367	13588	1.62547	1	0.762621	59.1986
GOTERM_BP_FAT	GO:0043067~regulation of programmed cell death	25	0.449156	0.052241	COL18A1, PIK3CG, NLRP1B, CARD6, SOD2, CASP6, BCL2A1D, CASP4, ANK2, APOE, TICAM1, MTCH1, VEGFA, RIPK2, AVEN, ALKBH1, FAS, RARB, SKIL, CASP2, CLN8, LTA, SPN, IFI204, RAB27A	410	560	13588	1.47953	1	0.767355	60.2133
GOTERM_BP_FAT	GO:0060537~muscle tissue development	9	0.161696	0.0531685	MEF2C, ALS2, DNER, MET, RARB, AFG3L2, FLNB, LRP4, SNTA1	410	136	13588	2.19319	1	0.768873	60.8768
GOTERM_BP_FAT	GO:0010941~regulation of cell death	25	0.449156	0.0553009	COL18A1, PIK3CG, NLRP1B, CARD6, SOD2, CASP6, BCL2A1D, CASP4, ANK2, APOE, TICAM1, MTCH1, VEGFA, RIPK2, AVEN, ALKBH1, FAS, RARB, SKIL, CASP2, CLN8, LTA, SPN, IFI204, RAB27A	410	563	13588	1.47165	1	0.77796	62.3631
GOTERM_BP_FAT	GO:0016197~endosome transport	4	0.0718649	0.0555095	ALS2, RHOB, WAS, AGAP2	410	29	13588	4.57124	1	0.774821	62.5055
GOTERM_BP_FAT	GO:0009168~purine ribonucleoside monophosphate biosynthetic process	3	0.0538987	0.0566309	IMPDH1, IMPDH2, PFAS	410	13	13588	7.64803	1	0.77734	63.2629
GOTERM_BP_FAT	GO:0021544~subpallium development	3	0.0538987	0.0566309	BBS4, BBS2, RARB	410	13	13588	7.64803	1	0.77734	63.2629
GOTERM_BP_FAT	GO:0009127~purine nucleoside monophosphate biosynthetic process	3	0.0538987	0.0566309	IMPDH1, IMPDH2, PFAS	410	13	13588	7.64803	1	0.77734	63.2629
GOTERM_BP_FAT	GO:0048666~neuron development	15	0.269493	0.0578672	ALS2, BBS4, SCLT1, PLXNA3, MYO6, EGR2, AFG3L2, SCARF1, FARP2, SOD2, AMIGO1, VEGFA, ALKBH1, CIT, SS18L1	410	292	13588	1.70247	1	0.780458	64.0812
GOTERM_BP_FAT	GO:0001817~regulation of cytokine production	9	0.161696	0.0589649	ICOSL, MYD88, TICAM1, RIPK2, TLR7, CD14, SPN, TLR9, RAET1A	410	139	13588	2.14585	1	0.782661	64.7933
GOTERM_BP_FAT	GO:0001306~age-dependent response to oxidative stress	2	0.0359324	0.0592963	CLN8, SOD2	410	2	13588	33.1415	1	0.780401	65.0057
GOTERM_BP_FAT	GO:0007571~age-dependent general metabolic decline	2	0.0359324	0.0592963	CLN8, SOD2	410	2	13588	33.1415	1	0.780401	65.0057
GOTERM_BP_FAT	GO:0030031~cell projection assembly	6	0.107797	0.0594461	BBS4, BBS2, STX2, PDGFA, BAIAP2, TTLL3	410	70	13588	2.8407	1	0.777123	65.1013
GOTERM_BP_FAT	GO:0007242~intracellular signaling cascade	37	0.66475	0.0595422	ALS2, PLEKHM1, MAP4K2, RFXANK, DGKA, DUSP19, MAP3K5, MYD88, RASGRP3, TIAM2, TIAM1, RAB23, RHOB, RHOD, SIK1, ARL5B, AGAP2, RHOF, LTA, RAB27A, RHEBL1, PIK3CG, ABR, ARHGEF18, BAIAP2, SPSB3, MET, PRKCH, PRKCC, FARP2, CDC42BPG, RAP1B, CIT, SMC1A, LRRK2, LRRK1, IFI204	410	915	13588	1.34015	1	0.773566	65.1625
GOTERM_BP_FAT	GO:0032946~positive regulation of mononuclear cell proliferation	5	0.0898311	0.0630283	ICOSL, MYD88, TICAM1, RIPK2, SPN	410	50	13588	3.31415	1	0.789059	67.3154
GOTERM_BP_FAT	GO:0050671~positive regulation of lymphocyte proliferation	5	0.0898311	0.0630283	ICOSL, MYD88, TICAM1, RIPK2, SPN	410	50	13588	3.31415	1	0.789059	67.3154
GOTERM_BP_FAT	GO:0007159~leukocyte adhesion	3	0.0538987	0.0647868	ICAM1, ITGA5, ITGAM	410	14	13588	7.10174	1	0.794441	68.3532
GOTERM_BP_FAT	GO:0006825~copper ion transport	3	0.0538987	0.0647868	MMGT2, MMGT1, CP	410	14	13588	7.10174	1	0.794441	68.3532
GOTERM_BP_FAT	GO:0032648~regulation of interferon-beta production	3	0.0538987	0.0647868	TICAM1, TLR7, TLR9	410	14	13588	7.10174	1	0.794441	68.3532
GOTERM_BP_FAT	GO:0002218~activation of innate immune response	3	0.0538987	0.0647868	MYD88, TICAM1, RIPK2	410	14	13588	7.10174	1	0.794441	68.3532
GOTERM_BP_FAT	GO:0043954~cellular component maintenance	3	0.0538987	0.0647868	BBS4, BBS2, CLN8	410	14	13588	7.10174	1	0.794441	68.3532
GOTERM_BP_FAT	GO:0006917~induction of apoptosis	10	0.179662	0.065639	CASP6, CASP4, APOE, TICAM1, FAS, CASP2, LTA, SPN, RAB27A, IFI204	410	167	13588	1.98452	1	0.794988	68.8449
GOTERM_BP_FAT	GO:0012502~induction of programmed cell death	10	0.179662	0.065639	CASP6, CASP4, APOE, TICAM1, FAS, CASP2, LTA, SPN, RAB27A, IFI204	410	167	13588	1.98452	1	0.794988	68.8449
GOTERM_BP_FAT	GO:0032649~regulation of interferon-gamma production	4	0.0718649	0.0706017	RIPK2, TLR7, TLR9, RAET1A	410	32	13588	4.14268	1	0.815318	71.5684
GOTERM_BP_FAT	GO:0032675~regulation of interleukin-6 production	4	0.0718649	0.0706017	MYD88, TICAM1, RIPK2, TLR7	410	32	13588	4.14268	1	0.815318	71.5684
GOTERM_BP_FAT	GO:0070665~positive regulation of leukocyte proliferation	5	0.0898311	0.0707745	ICOSL, MYD88, TICAM1, RIPK2, SPN	410	52	13588	3.18668	1	0.812494	71.6591
GOTERM_BP_FAT	GO:0010629~negative regulation of gene expression	19	0.341358	0.0714786	CEBPA, EGR1, NCBP2, SBNO2, PKIG, KLF11, SUV39H1, IRF2BP2, CBX2, PDCD4, DGCR8, TIMELESS, CLP1, RSL1, PRMT6, PER3, RARB, SKIL, HDAC9	410	410	13588	1.53582	1	0.812132	72.0257
GOTERM_BP_FAT	GO:0045429~positive regulation of nitric oxide biosynthetic process	3	0.0538987	0.0733067	TICAM1, SOD2, RAET1A	410	15	13588	6.62829	1	0.816797	72.9569
GOTERM_BP_FAT	GO:0046131~pyrimidine ribonucleoside metabolic process	3	0.0538987	0.0733067	NME4, NME3, NME6	410	15	13588	6.62829	1	0.816797	72.9569
GOTERM_BP_FAT	GO:0009126~purine nucleoside monophosphate metabolic process	3	0.0538987	0.0733067	IMPDH1, IMPDH2, PFAS	410	15	13588	6.62829	1	0.816797	72.9569
GOTERM_BP_FAT	GO:0009167~purine ribonucleoside monophosphate metabolic process	3	0.0538987	0.0733067	IMPDH1, IMPDH2, PFAS	410	15	13588	6.62829	1	0.816797	72.9569
GOTERM_BP_FAT	GO:0032479~regulation of type I interferon production	3	0.0538987	0.0733067	TICAM1, TLR7, TLR9	410	15	13588	6.62829	1	0.816797	72.9569
GOTERM_BP_FAT	GO:0051348~negative regulation of transferase activity	5	0.0898311	0.0748221	SPRY2, DUSP19, PKIG, CLN8, PDCD4	410	53	13588	3.12655	1	0.819924	73.7065
GOTERM_BP_FAT	GO:0006310~DNA recombination	6	0.107797	0.075288	RECQL, ICOSL, MSH3, SMC6, MND1, RAD54B	410	75	13588	2.65132	1	0.818504	73.933
GOTERM_BP_FAT	GO:0043123~positive regulation of I-kappaB kinase/NF-kappaB cascade	4	0.0718649	0.0760011	MYD88, TICAM1, RIPK2, LTA	410	33	13588	4.01715	1	0.818156	74.2761
GOTERM_BP_FAT	GO:0030097~hemopoiesis	13	0.233561	0.0762789	EGR1, CEBPA, SGPL1, MYO1E, KLF11, HS1BP3, SOD2, HOXB3, BCL2A1D, VEGFA, FAS, HDAC9, SPN	410	251	13588	1.71649	1	0.815977	74.4087
GOTERM_BP_FAT	GO:0051338~regulation of transferase activity	11	0.197628	0.0775092	DGKA, ALS2, SPRY2, DUSP19, MAP3K5, PKIG, MET, AGAP2, CLN8, PDCD4, CEACAM1	410	199	13588	1.83194	1	0.817831	74.9879
GOTERM_BP_FAT	GO:0055002~striated muscle cell development	5	0.0898311	0.0789841	ALS2, DNER, AFG3L2, LRP4, SNTA1	410	54	13588	3.06865	1	0.820631	75.666
GOTERM_BP_FAT	GO:0019226~transmission of nerve impulse	12	0.215595	0.0791116	ALS2, AMIGO1, EGR2, MYO6, P2RX3, HEXB, STX4A, MYLK2, AFG3L2, GJC3, CLN8, EIF2B4	410	226	13588	1.75972	1	0.817913	75.7238
GOTERM_BP_FAT	GO:0010557~positive regulation of macromolecule biosynthetic process	23	0.413223	0.079893	MEF2C, CEBPA, EGR1, KLF6, ICOSL, BRF1, EGR2, MAML2, TLR7, RFXANK, TLR9, MYD88, ZSCAN21, CSRNP1, TICAM1, VEGFA, USP21, RARB, MAML3, PHF5A, FAM129A, ETV5, SPN	410	530	13588	1.43821	1	0.817878	76.0752
GOTERM_BP_FAT	GO:0009147~pyrimidine nucleoside triphosphate metabolic process	3	0.0538987	0.0821615	NME4, NME3, NME6	410	16	13588	6.21402	1	0.823718	77.0685
GOTERM_BP_FAT	GO:0051056~regulation of small GTPase mediated signal transduction	12	0.215595	0.0829485	ALS2, SPRY2, SMAP2, ABR, RASGRP3, ACAP3, TIAM2, TIAM1, ARHGEF18, SIPA1, AGAP2, FARP2	410	228	13588	1.74429	1	0.823658	77.4039
GOTERM_BP_FAT	GO:0065003~macromolecular complex assembly	16	0.28746	0.0854576	ALS2, TDRD3, BRF1, TSR1, SURF6, 1110034A24RIK, LNX2, ANXA5, WAS, TSPYL2, CLP1, PTBP2, LAMC1, FAS, TUBA1A, LRP4	410	338	13588	1.56883	1	0.830064	78.4426
GOTERM_BP_FAT	GO:0002252~immune effector process	8	0.14373	0.0860937	ICAM1, ICOSL, MYD88, MSH3, TICAM1, FAS, TLR7, RAB27A	410	126	13588	2.10422	1	0.829404	78.6987
GOTERM_BP_FAT	GO:0006177~GMP biosynthetic process	2	0.0359324	0.0876157	IMPDH1, IMPDH2	410	3	13588	22.0943	1	0.831958	79.3
GOTERM_BP_FAT	GO:0009156~ribonucleoside monophosphate biosynthetic process	3	0.0538987	0.0913233	IMPDH1, IMPDH2, PFAS	410	17	13588	5.84849	1	0.84192	80.6984
GOTERM_BP_FAT	GO:0031344~regulation of cell projection organization	5	0.0898311	0.0921412	AMIGO1, BBS4, PLXNA3, TIAM1, CIT	410	57	13588	2.90715	1	0.841832	80.9946
GOTERM_BP_FAT	GO:0031349~positive regulation of defense response	5	0.0898311	0.0921412	MYD88, CADM1, TICAM1, RIPK2, RAET1A	410	57	13588	2.90715	1	0.841832	80.9946
GOTERM_BP_FAT	GO:0006672~ceramide metabolic process	4	0.0718649	0.0932355	SGPL1, HEXB, PPAP2A, CLN8	410	36	13588	3.68238	1	0.842657	81.3843
GOTERM_BP_FAT	GO:0006325~chromatin organization	15	0.269493	0.0933929	L3MBTL2, SUV39H1, WHSC1, CBX2, HLTF, CBX6, TSPYL2, KDM2B, BAZ1B, PRMT6, USP21, JMJD1C, HDAC9, HDAC8, SUV420H1	410	315	13588	1.57816	1	0.840407	81.4397
GOTERM_BP_FAT	GO:0046578~regulation of Ras protein signal transduction	10	0.179662	0.0966321	ALS2, SPRY2, SMAP2, ABR, ACAP3, TIAM2, TIAM1, ARHGEF18, AGAP2, FARP2	410	181	13588	1.83102	1	0.848071	82.5464
GOTERM_BP_FAT	GO:0006397~mRNA processing	13	0.233561	0.0970169	NCBP2, TDRD3, PRPF4B, CLP1, RBM4, PPIL3, LSM3, PHF5A, PTBP2, NAA38, THOC3, LUC7L3, SLBP	410	262	13588	1.64442	1	0.846603	82.6737
GOTERM_BP_FAT	GO:0000377~RNA splicing, via transesterification reactions with bulged adenosine as nucleophile	4	0.0718649	0.0993081	TDRD3, LSM3, PTBP2, PHF5A	410	37	13588	3.58286	1	0.850994	83.4136
GOTERM_BP_FAT	GO:0000398~nuclear mRNA splicing, via spliceosome	4	0.0718649	0.0993081	TDRD3, LSM3, PTBP2, PHF5A	410	37	13588	3.58286	1	0.850994	83.4136
GOTERM_BP_FAT	GO:0000375~RNA splicing, via transesterification reactions	4	0.0718649	0.0993081	TDRD3, LSM3, PTBP2, PHF5A	410	37	13588	3.58286	1	0.850994	83.4136
GOTERM_CC_FAT	GO:0000775~chromosome, centromeric region	12	0.215595	0.00018317	ITGB3BP, BAZ1B, SUV39H1, JRKL, KNTC1, TIGD3, ZWILCH, SMC1A, MLF1IP, SS18L1, SUV420H1, CENPH	335	111	12504	4.03518	0.0543398	0.0543398	0.245109
GOTERM_CC_FAT	GO:0005694~chromosome	23	0.413223	0.000525201	ITGB3BP, PRPF4B, MSH5, JRKL, KNTC1, SUV39H1, SMC6, CBX2, MLF1IP, SMC2, CBX6, CENPH, ATRX, RFC4, BAZ1B, RIF1, TIGD3, ALKBH1, SMC1A, ZWILCH, SS18L1, TERT, SUV420H1	335	378	12504	2.27112	0.148051	0.076989	0.701309
GOTERM_CC_FAT	GO:0044427~chromosomal part	20	0.359324	0.000925761	ITGB3BP, MSH5, JRKL, KNTC1, SUV39H1, CBX2, MLF1IP, CBX6, CENPH, ATRX, RFC4, BAZ1B, RIF1, TIGD3, ALKBH1, SMC1A, ZWILCH, SS18L1, TERT, SUV420H1	335	318	12504	2.34751	0.246094	0.0898652	1.23312
GOTERM_CC_FAT	GO:0043228~non-membrane-bounded organelle	73	1.31153	0.00139073	ITGB3BP, ALS2, PRPF4B, KIF24, CROCC, SURF6, RBM4, KNTC1, CBX2, CBX6, TTLL3, ACTR3, SPRY2, PBXIP1, ANK2, RRP1B, DLG4, TIGD3, DHX33, TUBA1A, RHOF, TERT, SS18L1, RDM1, OXR1, NUDT16, MYO6, MPP1, KIF5A, FLNB, WAS, FARP2, PITPNM2, KDM2B, RFC4, BAZ1B, RIF1, PLEKHH3, HSPB7, UBC, MDM2, MAPRE2, FHOD1, SUV420H1, BBS4, MRPS14, KLC3, ITGAM, AVIL, ZWILCH, TSR1, MYO1E, MSH5, SUV39H1, JRKL, SMC6, KIF18B, MYOZ1, …	335	1919	12504	1.41988	0.345883	0.100681	1.84715
GOTERM_CC_FAT	GO:0043232~intracellular non-membrane-bounded organelle	73	1.31153	0.00139073	ITGB3BP, ALS2, PRPF4B, KIF24, CROCC, SURF6, RBM4, KNTC1, CBX2, CBX6, TTLL3, ACTR3, SPRY2, PBXIP1, ANK2, RRP1B, DLG4, TIGD3, DHX33, TUBA1A, RHOF, TERT, SS18L1, RDM1, OXR1, NUDT16, MYO6, MPP1, KIF5A, FLNB, WAS, FARP2, PITPNM2, KDM2B, RFC4, BAZ1B, RIF1, PLEKHH3, HSPB7, UBC, MDM2, MAPRE2, FHOD1, SUV420H1, BBS4, MRPS14, KLC3, ITGAM, AVIL, ZWILCH, TSR1, MYO1E, MSH5, SUV39H1, JRKL, SMC6, KIF18B, MYOZ1, …	335	1919	12504	1.41988	0.345883	0.100681	1.84715
GOTERM_CC_FAT	GO:0044441~cilium part	6	0.107797	0.00449217	BBS4, BBS2, CROCC, KIF5A, KLC3, TTLL3	335	41	12504	5.46225	0.746704	0.240154	5.85328
GOTERM_CC_FAT	GO:0000779~condensed chromosome, centromeric region	6	0.107797	0.0217477	KNTC1, ZWILCH, MLF1IP, SS18L1, SUV420H1, CENPH	335	60	12504	3.73254	0.998777	0.672972	25.5143
GOTERM_CC_FAT	GO:0000793~condensed chromosome	8	0.14373	0.0244685	BAZ1B, MSH5, KNTC1, ZWILCH, MLF1IP, SS18L1, SUV420H1, CENPH	335	107	12504	2.79068	0.999477	0.660196	28.2422
GOTERM_CC_FAT	GO:0035253~ciliary rootlet	3	0.0538987	0.027782	CROCC, KIF5A, KLC3	335	10	12504	11.1976	0.999815	0.658423	31.4396
GOTERM_CC_FAT	GO:0042995~cell projection	24	0.431189	0.0342379	ALS2, BBS4, MYO6, CADM1, MPP1, PDGFA, KIF5A, CROCC, BAIAP2, MET, MYOZ1, KLC3, CBX6, PRKCC, TTLL3, ACTR3, BBS2, TIAM2, P2RX3, DNER, BACE1, CIT, SPN, RAB27A	335	575	12504	1.55793	0.999976	0.692909	37.2939
GOTERM_CC_FAT	GO:0005625~soluble fraction	7	0.125764	0.049231	BLVRA, SAT1, PITPNM2, PCX, STX2, PKIG, RHOB	335	99	12504	2.63917	1	0.785569	49.1515
GOTERM_CC_FAT	GO:0030136~clathrin-coated vesicle	7	0.125764	0.0598423	DAB2, DOC2A, CADM1, NECAP1, LRRK2, SLC40A1, WIPI1	335	104	12504	2.51228	1	0.819312	56.25
GOTERM_CC_FAT	GO:0048471~perinuclear region of cytoplasm	10	0.179662	0.0683821	MYO6, RASGRP3, TAOK2, SELM, SRFBP1, KIF5A, STX4A, NANOS1, GOLGA1, APEX1	335	189	12504	1.97489	1	0.834755	61.2842
GOTERM_CC_FAT	GO:0031252~cell leading edge	7	0.125764	0.079443	ACTR3, ALS2, CDC42BPG, MYO6, TIAM2, BAIAP2, CIT	335	112	12504	2.33284	1	0.856592	67.0088
GOTERM_CC_FAT	GO:0000776~kinetochore	5	0.0898311	0.0836008	KNTC1, ZWILCH, SMC1A, MLF1IP, CENPH	335	62	12504	3.01011	1	0.850725	68.9501
GOTERM_MF_FAT	GO:0000166~nucleotide binding	93	1.67086	0.000263766	RBPMS2, NCBP2, SLC27A1, KIF24, PRPF4B, RBM4, PASK, SLFN5, 2310057M21RIK, ACTR3, TOR3A, MAP3K5, CLP1, RAB23, RHOB, DHX33, RBM47, PTBP2, RHOD, DOCK10, SIK1, TUBA1A, AGAP2, RHOF, ARL5B, RDM1, RAB27A, PIK3CG, SGK1, MYO6, KIF5A, SRP54A, BC006779, SARS, SRP54B, PFKP, PRKCH, MYLK2, HLTF, PRKCC, NME6, NME4, RECQL, TRNAU1AP, RFC4, NME3, BAZ1B, RIPK2, OAS1A, LRRK2, LRRK1, MAP4K2, OAS3, ADRBK1, OAS2, PFAS, …	398	2183	13288	1.42235	0.144361	0.144361	0.388053
GOTERM_MF_FAT	GO:0032555~purine ribonucleotide binding	79	1.41933	0.000352425	KIF24, PRPF4B, PASK, SLFN5, 2310057M21RIK, ACTR3, TOR3A, MAP3K5, CLP1, RAB23, RHOB, DHX33, RHOD, DOCK10, SIK1, TUBA1A, AGAP2, RHOF, ARL5B, RAB27A, PIK3CG, SGK1, MYO6, KIF5A, SRP54A, BC006779, SARS, SRP54B, PFKP, PRKCH, MYLK2, HLTF, PRKCC, NME6, NME4, RECQL, RFC4, NME3, BAZ1B, RIPK2, OAS1A, LRRK2, LRRK1, OAS3, MAP4K2, ADRBK1, OAS2, PFAS, RRAGC, DGKA, KTI12, SNRK, PARS2, ABCD4, DHX58, RHEBL1, TAOK2…	398	1796	13288	1.46858	0.188053	0.0989189	0.518173
GOTERM_MF_FAT	GO:0032553~ribonucleotide binding	79	1.41933	0.000352425	KIF24, PRPF4B, PASK, SLFN5, 2310057M21RIK, ACTR3, TOR3A, MAP3K5, CLP1, RAB23, RHOB, DHX33, RHOD, DOCK10, SIK1, TUBA1A, AGAP2, RHOF, ARL5B, RAB27A, PIK3CG, SGK1, MYO6, KIF5A, SRP54A, BC006779, SARS, SRP54B, PFKP, PRKCH, MYLK2, HLTF, PRKCC, NME6, NME4, RECQL, RFC4, NME3, BAZ1B, RIPK2, OAS1A, LRRK2, LRRK1, OAS3, MAP4K2, ADRBK1, OAS2, PFAS, RRAGC, DGKA, KTI12, SNRK, PARS2, ABCD4, DHX58, RHEBL1, TAOK2…	398	1796	13288	1.46858	0.188053	0.0989189	0.518173
GOTERM_MF_FAT	GO:0001883~purine nucleoside binding	70	1.25764	0.000402861	PRPF4B, KIF24, PASK, SLFN5, 2310057M21RIK, ACTR3, TOR3A, MAP3K5, CLP1, RHOB, DHX33, SIK1, AGAP2, PIK3CG, SGK1, MYO6, KIF5A, BC006779, SARS, PFKP, PRKCH, MYLK2, HLTF, PRKCC, NME6, NME4, RECQL, RFC4, NME3, BAZ1B, RIPK2, OAS1A, LRRK2, LRRK1, OAS3, MAP4K2, ADRBK1, OAS2, PFAS, RRAGC, DGKA, KTI12, SNRK, IVD, PARS2, ABCD4, ERO1L, DHX58, TAOK2, MSH3, MYO1E, MSH5, MET, SMC6, KIF18B, AARSD1, AFG3L2, KIF3C,…	398	1548	13288	1.50975	0.211907	0.0763108	0.592125
GOTERM_MF_FAT	GO:0005524~ATP binding	66	1.18577	0.000455915	PRPF4B, KIF24, PASK, SLFN5, 2310057M21RIK, ACTR3, TOR3A, MAP3K5, CLP1, DHX33, SIK1, AGAP2, PIK3CG, SGK1, MYO6, KIF5A, BC006779, SARS, PFKP, MYLK2, PRKCH, HLTF, PRKCC, NME6, NME4, RECQL, RFC4, NME3, BAZ1B, RIPK2, OAS1A, LRRK2, LRRK1, OAS3, MAP4K2, ADRBK1, OAS2, PFAS, DGKA, KTI12, SNRK, PARS2, ABCD4, DHX58, TAOK2, MSH3, MYO1E, MSH5, MET, SMC6, KIF18B, AARSD1, AFG3L2, KIF3C, SMC2, EPHA2, MMAA, KHK, …	398	1443	13288	1.52705	0.236244	0.0651571	0.669859
GOTERM_MF_FAT	GO:0017076~purine nucleotide binding	81	1.45526	0.000469265	KIF24, PRPF4B, PASK, SLFN5, 2310057M21RIK, ACTR3, TOR3A, MAP3K5, CLP1, RAB23, RHOB, DHX33, RHOD, DOCK10, SIK1, TUBA1A, AGAP2, RHOF, ARL5B, RAB27A, PIK3CG, SGK1, MYO6, KIF5A, SRP54A, BC006779, SARS, SRP54B, PFKP, PRKCH, MYLK2, HLTF, PRKCC, NME6, NME4, RECQL, RFC4, NME3, BAZ1B, RIPK2, OAS1A, LRRK2, LRRK1, OAS3, MAP4K2, ADRBK1, OAS2, PFAS, RRAGC, DGKA, KTI12, SNRK, IVD, PARS2, ABCD4, ERO1L, DHX58, R…	398	1871	13288	1.4454	0.242249	0.0539692	0.68941
GOTERM_MF_FAT	GO:0001882~nucleoside binding	70	1.25764	0.000475908	PRPF4B, KIF24, PASK, SLFN5, 2310057M21RIK, ACTR3, TOR3A, MAP3K5, CLP1, RHOB, DHX33, SIK1, AGAP2, PIK3CG, SGK1, MYO6, KIF5A, BC006779, SARS, PFKP, PRKCH, MYLK2, HLTF, PRKCC, NME6, NME4, RECQL, RFC4, NME3, BAZ1B, RIPK2, OAS1A, LRRK2, LRRK1, OAS3, MAP4K2, ADRBK1, OAS2, PFAS, RRAGC, DGKA, KTI12, SNRK, IVD, PARS2, ABCD4, ERO1L, DHX58, TAOK2, MSH3, MYO1E, MSH5, MET, SMC6, KIF18B, AARSD1, AFG3L2, KIF3C,…	398	1558	13288	1.50005	0.24522	0.0458058	0.699137
GOTERM_MF_FAT	GO:0008270~zinc ion binding	89	1.59899	0.000491935	GTF3A, SEPX1, GDA, PLEKHM1, RBM4, LNX2, DPH3, SMAP2, BRPF3, RNF219, ERAP1, RARB, RNF149, MAN2B1, 2010111I01RIK, AGAP2, EGR1, ZDHHC1, ZBTB20, BRF1, EGR2, CAR13, ZFP362, ZFP30, ZFP628, ZFP467, PRKCH, LENG9, HLTF, ZFP26, ZBTB24, PRKCC, ZDHHC14, KDM2B, BAZ1B, ACAP3, UBC, MDM2, JMJD1C, ZFP229, TRIM39, ZFP69, ADAMTSL5, NANOS1, ZFP712, TRIM13, ZFP619, DIDO1, ZFP111, TRIM11, DGKA, ZFP566, RASGRP3, ZSCAN2…	398	2105	13288	1.41161	0.252339	0.0406925	0.722604
GOTERM_MF_FAT	GO:0032559~adenyl ribonucleotide binding	66	1.18577	0.000624966	PRPF4B, KIF24, PASK, SLFN5, 2310057M21RIK, ACTR3, TOR3A, MAP3K5, CLP1, DHX33, SIK1, AGAP2, PIK3CG, SGK1, MYO6, KIF5A, BC006779, SARS, PFKP, MYLK2, PRKCH, HLTF, PRKCC, NME6, NME4, RECQL, RFC4, NME3, BAZ1B, RIPK2, OAS1A, LRRK2, LRRK1, OAS3, MAP4K2, ADRBK1, OAS2, PFAS, DGKA, KTI12, SNRK, PARS2, ABCD4, DHX58, TAOK2, MSH3, MYO1E, MSH5, MET, SMC6, KIF18B, AARSD1, AFG3L2, KIF3C, SMC2, EPHA2, MMAA, KHK, …	398	1460	13288	1.50927	0.3089	0.0451336	0.917174
GOTERM_MF_FAT	GO:0046914~transition metal ion binding	105	1.88645	0.000738188	GDA, PLEKHM1, RBM4, LNX2, BRPF3, RNF219, CLP1, ERAP1, RNF149, RARB, 2010111I01RIK, NUDT16, NUDT15, ZFP467, ZFP628, TCN2, KDM2B, ACAP3, BAZ1B, SLC40A1, RFESD, LRRK1, TRIM39, ADAMTSL5, ZFP619, DIDO1, ZFP566, RSL1, RNFT2, DHX58, COL18A1, SCD1, ZBTB49, KLF6, PTGR1, KLF11, ZFP775, SUV39H1, WHSC1, CSRP1, AFG3L2, ZFP606, ZFP607, ZFP608, CDC42BPG, ZFP146, TRAFD1, GM6710, GTF3A, SEPX1, DPH3, SMAP2, DGCR8,…	398	2608	13288	1.34418	0.35366	0.0473353	1.08249
GOTERM_MF_FAT	GO:0030554~adenyl nucleotide binding	68	1.2217	0.000856091	PRPF4B, KIF24, PASK, SLFN5, 2310057M21RIK, ACTR3, TOR3A, MAP3K5, CLP1, DHX33, SIK1, AGAP2, PIK3CG, SGK1, MYO6, KIF5A, BC006779, SARS, PFKP, MYLK2, PRKCH, HLTF, PRKCC, NME6, NME4, RECQL, RFC4, NME3, BAZ1B, RIPK2, OAS1A, LRRK2, LRRK1, OAS3, MAP4K2, ADRBK1, OAS2, PFAS, DGKA, KTI12, SNRK, IVD, PARS2, ABCD4, ERO1L, DHX58, TAOK2, MSH3, MYO1E, MSH5, MET, SMC6, KIF18B, AARSD1, AFG3L2, KIF3C, SMC2, EPHA2,…	398	1535	13288	1.47903	0.397198	0.049357	1.25437
GOTERM_MF_FAT	GO:0043169~cation binding	146	2.62307	0.000882473	GDA, GLB1L, PLEKHM1, RBM4, LNX2, EDIL3, CD209C, CBX6, MAP3K5, 2610021K21RIK, BRPF3, CLP1, RNF219, SLC25A23, B3GALNT1, ERAP1, RNF149, RARB, 2010111I01RIK, NUDT16, POLH, NUDT15, ZFP628, ZFP467, TCN2, NME6, NME4, PGM2, PITPNM2, KDM2B, DOC2A, NME3, ACAP3, BAZ1B, SLC40A1, RFESD, LRRK1, TRIM39, ADAMTSL5, MST1, ZFP619, DIDO1, ITGAM, ZFP566, RSL1, RNFT2, ENTPD5, DHX58, COL18A1, SCD1, ZBTB49, KLF6, PTGR1,…	398	3885	13288	1.2547	0.406532	0.0463264	1.2928
GOTERM_MF_FAT	GO:0046872~metal ion binding	144	2.58714	0.00121746	GDA, PLEKHM1, RBM4, LNX2, EDIL3, CD209C, CBX6, MAP3K5, 2610021K21RIK, BRPF3, CLP1, RNF219, SLC25A23, B3GALNT1, ERAP1, RNF149, RARB, 2010111I01RIK, NUDT16, POLH, NUDT15, ZFP628, ZFP467, TCN2, NME6, NME4, PGM2, PITPNM2, KDM2B, DOC2A, NME3, ACAP3, BAZ1B, SLC40A1, RFESD, LRRK1, TRIM39, ADAMTSL5, MST1, ZFP619, DIDO1, ITGAM, ZFP566, RSL1, RNFT2, ENTPD5, DHX58, COL18A1, SCD1, ZBTB49, KLF6, PTGR1, TAOK2,…	398	3850	13288	1.24876	0.513227	0.0582322	1.77945
GOTERM_MF_FAT	GO:0043167~ion binding	146	2.62307	0.00153941	GDA, GLB1L, PLEKHM1, RBM4, LNX2, EDIL3, CD209C, CBX6, MAP3K5, 2610021K21RIK, BRPF3, CLP1, RNF219, SLC25A23, B3GALNT1, ERAP1, RNF149, RARB, 2010111I01RIK, NUDT16, POLH, NUDT15, ZFP628, ZFP467, TCN2, NME6, NME4, PGM2, PITPNM2, KDM2B, DOC2A, NME3, ACAP3, BAZ1B, SLC40A1, RFESD, LRRK1, TRIM39, ADAMTSL5, MST1, ZFP619, DIDO1, ITGAM, ZFP566, RSL1, RNFT2, ENTPD5, DHX58, COL18A1, SCD1, ZBTB49, KLF6, PTGR1,…	398	3934	13288	1.23907	0.597675	0.0676417	2.24506
GOTERM_MF_FAT	GO:0005543~phospholipid binding	11	0.197628	0.00298194	DGKA, PITPNM2, DOC2A, SNX15, TIAM1, SNX8, SNX32, SNX24, ANXA5, SNX30, HS1BP3	398	119	13288	3.08619	0.828806	0.118445	4.30609
GOTERM_MF_FAT	GO:0030695~GTPase regulator activity	21	0.377291	0.00601404	ALS2, ABR, ARHGEF18, SIPA1, MAP4K2, RGS16, WAS, FARP2, SMAP2, CDC42BPG, PRR5, RASGRP3, ACAP3, TIAM2, RINL, TIAM1, DOCK10, LRRK2, CIT, AGAP2, EIF2B4	398	361	13288	1.94218	0.971704	0.211536	8.5069
GOTERM_MF_FAT	GO:0003723~RNA binding	33	0.592885	0.00624694	NCBP2, TDRD3, GTF3A, SURF6, RBM4, NANOS1, OAS3, OAS2, TLR7, NAA38, PDCD4, TLR9, CTU1, DGCR8, METTL3, RBM47, LSM3, PTBP2, LUC7L3, TERT, DHX58, RDM1, NUDT16, SRP54A, RBM12B, SRP54B, BC006779, SLBP, TRNAU1AP, KDM2B, OAS1A, AKAP1, MCTS2, THOC3	398	672	13288	1.63954	0.975363	0.206634	8.82237
GOTERM_MF_FAT	GO:0005083~small GTPase regulator activity	15	0.269493	0.00714263	ALS2, ABR, ARHGEF18, MAP4K2, WAS, FARP2, SMAP2, CDC42BPG, RASGRP3, TIAM2, ACAP3, TIAM1, CIT, DOCK10, AGAP2	398	223	13288	2.24576	0.985541	0.220578	10.0261
GOTERM_MF_FAT	GO:0060589~nucleoside-triphosphatase regulator activity	21	0.377291	0.00718879	ALS2, ABR, ARHGEF18, SIPA1, MAP4K2, RGS16, WAS, FARP2, SMAP2, CDC42BPG, PRR5, RASGRP3, ACAP3, TIAM2, RINL, TIAM1, DOCK10, LRRK2, CIT, AGAP2, EIF2B4	398	367	13288	1.91042	0.985933	0.210917	10.0878
GOTERM_MF_FAT	GO:0008289~lipid binding	20	0.359324	0.00775106	SNX15, PLEKHM1, SNX8, PRKCH, ANXA5, HS1BP3, PRKCC, DGKA, CDC42BPG, PITPNM2, CD36, DOC2A, STARD6, APOE, TIAM1, ALOX5AP, SNX32, SNX24, SNX30, CIT	398	345	13288	1.93547	0.989935	0.214974	10.8354
GOTERM_MF_FAT	GO:0000287~magnesium ion binding	22	0.395257	0.0112308	NUDT16, MMGT2, MMGT1, TAOK2, POLH, NUDT15, PFKP, NME6, PGM2, NME4, MAP3K5, CDC42BPG, NME3, SNRK, CLP1, B3GALNT1, ENTPD5, SIK1, LRRK1, APEX1, ERCC4, ZC3H12D	398	409	13288	1.79587	0.998738	0.283766	15.3347
GOTERM_MF_FAT	GO:0005088~Ras guanyl-nucleotide exchange factor activity	8	0.14373	0.0119469	ALS2, ABR, RASGRP3, TIAM2, TIAM1, ARHGEF18, DOCK10, FARP2	398	83	13288	3.21802	0.999177	0.286978	16.2339
GOTERM_MF_FAT	GO:0016667~oxidoreductase activity, acting on sulfur group of donors	5	0.0898311	0.0161984	SEPX1, SUOX, PCYOX1, ERO1L, GLRX2	398	33	13288	5.05863	0.999936	0.355133	21.3921
GOTERM_MF_FAT	GO:0005089~Rho guanyl-nucleotide exchange factor activity	7	0.125764	0.0191901	ALS2, ABR, TIAM2, TIAM1, ARHGEF18, DOCK10, FARP2	398	71	13288	3.29167	0.999989	0.392191	24.8426
GOTERM_MF_FAT	GO:0019992~diacylglycerol binding	6	0.107797	0.0311133	DGKA, CDC42BPG, PLEKHM1, PRKCH, CIT, PRKCC	398	59	13288	3.39528	1	0.540831	37.2401
GOTERM_MF_FAT	GO:0004550~nucleoside diphosphate kinase activity	3	0.0538987	0.0341877	NME4, NME3, NME6	398	10	13288	10.0161	1	0.560596	40.1122
GOTERM_MF_FAT	GO:0008047~enzyme activator activity	14	0.251527	0.0365581	ALS2, ABR, SIPA1, RGS16, SMAP2, PRR5, MAP3K5, TIAM2, RINL, ACAP3, APOE, ALOX5AP, LRRK2, AGAP2	398	249	13288	1.87718	1	0.571114	42.2424
GOTERM_MF_FAT	GO:0003774~motor activity	9	0.161696	0.055004	BBS4, MYO6, KIF24, KIF5A, MYO1E, KIF18B, KLC3, KIF3C, DNM1	398	138	13288	2.17741	1	0.71014	56.562
GOTERM_MF_FAT	GO:0003938~IMP dehydrogenase activity	2	0.0359324	0.0588627	IMPDH1, IMPDH2	398	2	13288	33.3869	1	0.722099	59.1042
GOTERM_MF_FAT	GO:0015095~magnesium ion transmembrane transporter activity	2	0.0359324	0.0588627	MMGT2, MMGT1	398	2	13288	33.3869	1	0.722099	59.1042
GOTERM_MF_FAT	GO:0005096~GTPase activator activity	11	0.197628	0.0626155	ALS2, PRR5, SMAP2, ABR, ACAP3, RINL, TIAM2, SIPA1, RGS16, LRRK2, AGAP2	398	192	13288	1.91279	1	0.732266	61.4429
GOTERM_MF_FAT	GO:0003777~microtubule motor activity	6	0.107797	0.0669793	BBS4, KIF24, KIF5A, KIF18B, KLC3, KIF3C	398	73	13288	2.74413	1	0.744813	64.0054
GOTERM_MF_FAT	GO:0035091~phosphoinositide binding	6	0.107797	0.0734268	SNX15, SNX8, SNX32, SNX24, SNX30, HS1BP3	398	75	13288	2.67095	1	0.766343	67.5025
GOTERM_MF_FAT	GO:0005085~guanyl-nucleotide exchange factor activity	9	0.161696	0.0737701	ALS2, ABR, RASGRP3, TIAM2, TIAM1, ARHGEF18, DOCK10, EIF2B4, FARP2	398	147	13288	2.0441	1	0.75715	67.6795
GOTERM_MF_FAT	GO:0042054~histone methyltransferase activity	4	0.0718649	0.0801674	PRMT6, SUV39H1, WHSC1, SUV420H1	398	34	13288	3.92787	1	0.776098	70.818
GOTERM_MF_FAT	GO:0015087~cobalt ion transmembrane transporter activity	2	0.0359324	0.0869849	MMGT2, MMGT1	398	3	13288	22.258	1	0.794404	73.8485
GOTERM_MF_FAT	GO:0019205~nucleobase, nucleoside, nucleotide kinase activity	4	0.0718649	0.0916534	NME4, NME3, CLP1, NME6	398	36	13288	3.70966	1	0.802736	75.7516
KEGG_PATHWAY	mmu05211:Renal cell carcinoma	8	0.14373	0.00602215	PIK3CG, VEGFC, PDGFA, MET, VEGFA, RAP1B, PIK3R5, PIK3R3	181	70	5738	3.62305	0.600737	0.600737	6.97456
KEGG_PATHWAY	mmu04960:Aldosterone-regulated sodium reabsorption	6	0.107797	0.00954148	PIK3CG, SGK1, PIK3R5, PIK3R3, SLC9A3R2, PRKCC	181	42	5738	4.52881	0.767128	0.517432	10.8411
KEGG_PATHWAY	mmu04620:Toll-like receptor signaling pathway	9	0.161696	0.0120866	PIK3CG, MYD88, TICAM1, PIK3R5, PIK3R3, TLR7, CD14, TLR9, CXCL10	181	99	5738	2.88197	0.842503	0.459962	13.5449
KEGG_PATHWAY	mmu05214:Glioma	7	0.125764	0.0145695	PIK3CG, E2F2, PDGFA, MDM2, PIK3R5, PIK3R3, PRKCC	181	64	5738	3.46737	0.892564	0.427484	16.1102
KEGG_PATHWAY	mmu04510:Focal adhesion	13	0.233561	0.0211853	PIK3CG, VEGFC, PDGFA, ITGA5, MET, VEGFA, MYLK2, RAP1B, PIK3R5, LAMC1, PIK3R3, FLNB, PRKCC	181	198	5738	2.08142	0.96141	0.478452	22.6084
KEGG_PATHWAY	mmu05218:Melanoma	7	0.125764	0.0232761	PIK3CG, E2F2, PDGFA, MET, MDM2, PIK3R5, PIK3R3	181	71	5738	3.12552	0.972118	0.449336	24.564
KEGG_PATHWAY	mmu05223:Non-small cell lung cancer	6	0.107797	0.0262799	PIK3CG, E2F2, PIK3R5, RARB, PIK3R3, PRKCC	181	54	5738	3.52241	0.982542	0.439138	27.2943
KEGG_PATHWAY	mmu04150:mTOR signaling pathway	6	0.107797	0.0262799	PIK3CG, VEGFC, VEGFA, PIK3R5, PIK3R3, DDIT4	181	54	5738	3.52241	0.982542	0.439138	27.2943
KEGG_PATHWAY	mmu04670:Leukocyte transendothelial migration	9	0.161696	0.0327564	PIK3CG, ICAM1, F11R, SIPA1, RAP1B, PIK3R5, PIK3R3, PRKCC, ITGAM	181	119	5738	2.3976	0.993669	0.468894	32.8759
KEGG_PATHWAY	mmu00310:Lysine degradation	5	0.0898311	0.0384636	ALDH7A1, SUV39H1, WHSC1, ACAT2, SUV420H1	181	41	5738	3.86606	0.997425	0.484404	37.466
KEGG_PATHWAY	mmu03420:Nucleotide excision repair	5	0.0898311	0.0446854	RFC4, POLE3, DDB2, ERCC4, RPA3	181	43	5738	3.68624	0.99904	0.500856	42.1408
KEGG_PATHWAY	mmu05200:Pathways in cancer	17	0.305426	0.0456246	CEBPA, PIK3CG, E2F2, MSH3, PDGFA, MET, NFKB2, FZD7, PRKCC, VEGFC, VEGFA, MDM2, PIK3R5, FAS, RARB, LAMC1, PIK3R3	181	323	5738	1.66851	0.999173	0.475487	42.818
KEGG_PATHWAY	mmu04210:Apoptosis	7	0.125764	0.0547212	PIK3CG, CASP6, MYD88, DFFB, PIK3R5, FAS, PIK3R3	181	87	5738	2.55071	0.999807	0.509741	49.011
KEGG_PATHWAY	mmu00280:Valine, leucine and isoleucine degradation	5	0.0898311	0.0550122	ALDH7A1, IVD, BCKDHB, HMGCS1, ACAT2	181	46	5738	3.44583	0.999816	0.483969	49.1986
KEGG_PATHWAY	mmu00230:Purine metabolism	10	0.179662	0.0576564	NME4, GDA, NME3, POLE3, PDE4A, ENTPD5, IMPDH1, IMPDH2, PFAS, NME6	181	157	5738	2.01921	0.99988	0.475209	50.8741
KEGG_PATHWAY	mmu00603:Glycosphingolipid biosynthesis	3	0.0538987	0.0695535	ST3GAL1, B3GALNT1, HEXB	181	14	5738	6.79321	0.999983	0.518341	57.8045
KEGG_PATHWAY	mmu05212:Pancreatic cancer	6	0.107797	0.0745833	PIK3CG, E2F2, VEGFC, VEGFA, PIK3R5, PIK3R3	181	72	5738	2.6418	0.999992	0.521144	60.4551
KEGG_PATHWAY	mmu04810:Regulation of actin cytoskeleton	12	0.215595	0.0781194	PIK3CG, TIAM2, PDGFA, ITGA5, TIAM1, BAIAP2, MYLK2, PIK3R5, PIK3R3, WAS, CD14, ITGAM	181	217	5738	1.75309	0.999996	0.516774	62.2262
KEGG_PATHWAY	mmu04666:Fc gamma R-mediated phagocytosis	7	0.125764	0.0865656	PIK3CG, PIK3R5, PPAP2A, PIK3R3, WAS, PRKCC, DNM1	181	98	5738	2.2644	0.999999	0.534476	66.1665
KEGG_PATHWAY	mmu00511:Other glycan degradation	3	0.0538987	0.0880832	HEXB, ENGASE, MAN2B1	181	16	5738	5.94406	0.999999	0.521765	66.8332

## Sheet: Annotation Group E
Functional annotation of differentially expressed genes in Group E.
Category	Term	Count	%	PValue	Genes	List Total	Pop Hits	Pop Total	Fold Enrichment	Bonferroni	Benjamini	FDR
GOTERM_BP_FAT	Cell cycle	33	0.682664	2.51116e-05	EID1, JUB, E2F3, NEK2, POLA1, SPC25, CCNE1, MCM7, SAC3D1, CDKN2C, TUBB5, SKA1, ING1, KHDRBS1, TXNIP, PDS5B, PDPN, AK1, SGOL1, CDC20, CDKN3, UBE2C, SMC4, 2610039C10RIK, CCNB2, CDKN1B, MAPK12, CCND3, SPAG5, ERN1, CHTF18, NUP43, CDK20	325	611	13588	2.25811	0.0406843	0.0406843	0.0422086
GOTERM_BP_FAT	Nuclear division	13	0.268928	0.00202816	PDS5B, NEK2, SGOL1, CDC20, UBE2C, SMC4, 2610039C10RIK, SPC25, CCNB2, SPAG5, SAC3D1, SKA1, NUP43	325	190	13588	2.86063	0.965195	0.813438	3.35556
GOTERM_BP_FAT	Mitosis	13	0.268928	0.00202816	PDS5B, NEK2, SGOL1, CDC20, UBE2C, SMC4, 2610039C10RIK, SPC25, CCNB2, SPAG5, SAC3D1, SKA1, NUP43	325	190	13588	2.86063	0.965195	0.813438	3.35556
GOTERM_BP_FAT	M phase of mitotic cell cycle	13	0.268928	0.0024118	PDS5B, NEK2, SGOL1, CDC20, UBE2C, SMC4, 2610039C10RIK, SPC25, CCNB2, SPAG5, SAC3D1, SKA1, NUP43	325	194	13588	2.80165	0.981573	0.735869	3.97826
GOTERM_BP_FAT	Organelle fission	13	0.268928	0.00273709	PDS5B, NEK2, SGOL1, CDC20, UBE2C, SMC4, 2610039C10RIK, SPC25, CCNB2, SPAG5, SAC3D1, SKA1, NUP43	325	197	13588	2.75898	0.989255	0.678043	4.50328
GOTERM_BP_FAT	Transcription	61	1.26189	0.00289346	ENY2, OTTMUSG00000016609, E2F3, EIF2C2, JDP2, ZFP41, ZFP40, TAF1D, ASCC1, CBX3, CTNNB1, ZFP784, ZFP472, MCM7, TFB2M, CREB3L1, KHDRBS1, BRF2, ARID5B, RXRA, ZHX2, GTF2IRD2, MED10, SUV420H2, BTG2, 0610009B22RIK, HIPK2, ERN1, LCOR, C1D, EID1, ZFP212, TH1L, ZFP398, NFIX, TADA1, ZFP763, ZFP759, REL, JUND, POU2F2, GTF3C5, MYCBP, SUPT4H1, MAF, TXNIP, ZFP54, SMAD6, RYBP, KLF16, ZFP748, HDAC5, ZFP808, GM14…	325	1772	13588	1.43926	0.99171	0.616549	4.7547
GOTERM_BP_FAT	Cell division	16	0.330989	0.00307976	PDS5B, NEK2, SGOL1, CDC20, UBE2C, 2610039C10RIK, SMC4, CCNE1, SPC25, CCNB2, CCND3, SPAG5, SAC3D1, SKA1, CDK20, NUP43	325	281	13588	2.3806	0.993914	0.572712	5.05344
GOTERM_BP_FAT	Negative regulation of cellular biosynthetic process	21	0.434423	0.00345922	KHDRBS1, TXNIP, PALM, EID1, JDP2, EIF2C2, TH1L, RYBP, ZHX2, CBX3, TGFB1, CTNNB1, HDAC5, HDAC1, DYNLL1, HIPK2, LCOR, DNMT3B, SRP9, KDM6B, C1D	325	430	13588	2.04185	0.996758	0.559031	5.65919
GOTERM_BP_FAT	Negative regulation of biosynthetic process	21	0.434423	0.00384693	KHDRBS1, TXNIP, PALM, EID1, JDP2, EIF2C2, TH1L, RYBP, ZHX2, CBX3, TGFB1, CTNNB1, HDAC5, HDAC1, DYNLL1, HIPK2, LCOR, DNMT3B, SRP9, KDM6B, C1D	325	434	13588	2.02303	0.998297	0.54927	6.27435
GOTERM_BP_FAT	Chromosome segregation	7	0.144808	0.00411806	SPC25, PDS5B, NEK2, SGOL1, SKA1, NUP43, SMC4	325	64	13588	4.57288	0.998914	0.531571	6.7023
GOTERM_BP_FAT	GO:0045449~regulation of transcription	72	1.48945	0.00524799	ENY2, OTTMUSG00000016609, E2F3, EIF2C2, JDP2, ZFP41, ZFP40, TAF1D, ASCC1, CBX3, TCFAP4, TGFB1, CTNNB1, ZBTB38, ZFP784, FOS, ZFP472, MCM7, NLRC3, TFB2M, CREB3L1, CAT, KHDRBS1, BRF2, ARID5B, RXRA, ZHX2, GTF2IRD2, MED10, SUV420H2, BTG2, 0610009B22RIK, HIPK2, ERN1, LCOR, KDM6B, C1D, EID1, ZFP212, TH1L, ZFP398, TADA1, NFIX, ZFP763, ZFP759, REL, JUND, POU2F2, MYCBP, SUPT4H1, CHD5, ING1, DNMT3B, MAF, TX…	325	2227	13588	1.35171	0.999834	0.581175	8.46604
GOTERM_BP_FAT	GO:0000278~mitotic cell cycle	14	0.289615	0.00580761	PDS5B, NEK2, SGOL1, POLA1, CDC20, UBE2C, 2610039C10RIK, SMC4, SPC25, CCNB2, SPAG5, SAC3D1, SKA1, NUP43	325	244	13588	2.39889	0.999935	0.583471	9.32791
GOTERM_BP_FAT	GO:0022402~cell cycle process	19	0.393049	0.00634489	PDS5B, NEK2, AK1, SGOL1, POLA1, CDC20, UBE2C, CDKN3, 2610039C10RIK, SMC4, SPC25, CDKN1B, CCNB2, SAC3D1, SPAG5, TUBB5, ERN1, SKA1, NUP43	325	393	13588	2.02131	0.999973	0.584106	10.1482
GOTERM_BP_FAT	GO:0043065~positive regulation of apoptosis	14	0.289615	0.00662652	SIVA1, LST1, PTPRV, TGFBR1, HIPK2, TGM2, ERN1, 2810002N01RIK, NLRP1A, BAD, DCUN1D3, TGFB1, TEX261, GCH1	325	248	13588	2.3602	0.999983	0.57083	10.5754
GOTERM_BP_FAT	GO:0043068~positive regulation of programmed cell death	14	0.289615	0.00710459	SIVA1, LST1, PTPRV, TGFBR1, HIPK2, TGM2, ERN1, 2810002N01RIK, NLRP1A, BAD, DCUN1D3, TGFB1, TEX261, GCH1	325	250	13588	2.34132	0.999992	0.569304	11.2961
GOTERM_BP_FAT	GO:0010942~positive regulation of cell death	14	0.289615	0.00754292	SIVA1, LST1, PTPRV, TGFBR1, HIPK2, TGM2, ERN1, 2810002N01RIK, NLRP1A, BAD, DCUN1D3, TGFB1, TEX261, GCH1	325	252	13588	2.32274	0.999996	0.566076	11.9522
GOTERM_BP_FAT	GO:0051172~negative regulation of nitrogen compound metabolic process	19	0.393049	0.00773972	KHDRBS1, TXNIP, PALM, EID1, JDP2, TH1L, RYBP, ZHX2, CBX3, TGFB1, CTNNB1, HDAC5, HDAC1, DYNLL1, HIPK2, LCOR, DNMT3B, KDM6B, C1D	325	401	13588	1.98099	0.999997	0.552109	12.2453
GOTERM_BP_FAT	GO:0030278~regulation of ossification	6	0.124121	0.00841303	HDAC5, PTGER4, JUND, SMURF1, TGFB1, CTNNB1	325	53	13588	4.73312	0.999999	0.560449	13.241
GOTERM_BP_FAT	GO:0007178~transmembrane receptor protein serine/threonine kinase signaling pathway	7	0.144808	0.0107053	ACVR2B, SMAD6, TGFBR1, HIPK2, BMPR2, TGFB1, BMPR1A	325	78	13588	3.75211	1	0.628051	16.5518
GOTERM_BP_FAT	GO:0010558~negative regulation of macromolecule biosynthetic process	19	0.393049	0.0115698	KHDRBS1, TXNIP, EID1, JDP2, EIF2C2, TH1L, RYBP, ZHX2, CBX3, TGFB1, CTNNB1, HDAC5, HDAC1, HIPK2, LCOR, DNMT3B, SRP9, KDM6B, C1D	325	418	13588	1.90042	1	0.636893	17.7694
GOTERM_BP_FAT	GO:0016265~death	22	0.45511	0.012967	SIVA1, LST1, TNFRSF12A, MMD, RYBP, NLRP1A, BAD, FEM1B, TGFB1, PDCD1, CRADD, CTNNB1, G2E3, HIPK2, SH3KBP1, SLC18A2, ERN1, SPR, BCL7C, CLN5, AATK, C1D	325	519	13588	1.77226	1	0.660195	19.7018
GOTERM_BP_FAT	GO:0034470~ncRNA processing	10	0.206868	0.0135071	EIF2C2, EXOSC6, LSM6, PUSL1, TRDMT1, QTRTD1, PUS10, TFB2M, DUS4L, C1D	325	158	13588	2.64615	1	0.657368	20.4374
GOTERM_BP_FAT	GO:0045934~negative regulation of nucleobase, nucleoside, nucleotide and nucleic acid metabolic process	18	0.372362	0.014579	KHDRBS1, TXNIP, EID1, PALM, JDP2, TH1L, RYBP, ZHX2, CBX3, TGFB1, CTNNB1, HDAC5, HDAC1, HIPK2, LCOR, DNMT3B, KDM6B, C1D	325	397	13588	1.89563	1	0.668505	21.8783
GOTERM_BP_FAT	GO:0016481~negative regulation of transcription	17	0.351676	0.0171884	KHDRBS1, TXNIP, EID1, JDP2, TH1L, RYBP, ZHX2, CBX3, TGFB1, CTNNB1, HDAC5, HDAC1, HIPK2, LCOR, DNMT3B, KDM6B, C1D	325	372	13588	1.91064	1	0.712581	25.2842
GOTERM_BP_FAT	GO:0006396~RNA processing	19	0.393049	0.0174747	EIF2C2, EXOSC6, REFBP2, LSM6, PUSL1, PUS10, SKIV2L2, PRPF18, RNMTL1, TRDMT1, QTRTD1, ERN1, LSM5, TFB2M, THOC7, GEMIN8, DUS4L, SNRPE, C1D	325	437	13588	1.81779	1	0.703273	25.6493
GOTERM_BP_FAT	GO:0000279~M phase	14	0.289615	0.0184201	PDS5B, NEK2, SGOL1, CDC20, UBE2C, 2610039C10RIK, SMC4, SPC25, CCNB2, SPAG5, SAC3D1, TUBB5, SKA1, NUP43	325	283	13588	2.0683	1	0.707719	26.843
GOTERM_BP_FAT	GO:0006917~induction of apoptosis	10	0.206868	0.0187474	LST1, PTPRV, TGFBR1, HIPK2, TGM2, ERN1, 2810002N01RIK, NLRP1A, BAD, GCH1	325	167	13588	2.50355	1	0.699992	27.252
GOTERM_BP_FAT	GO:0012502~induction of programmed cell death	10	0.206868	0.0187474	LST1, PTPRV, TGFBR1, HIPK2, TGM2, ERN1, 2810002N01RIK, NLRP1A, BAD, GCH1	325	167	13588	2.50355	1	0.699992	27.252
GOTERM_BP_FAT	GO:0010629~negative regulation of gene expression	18	0.372362	0.0195448	KHDRBS1, TXNIP, EID1, JDP2, EIF2C2, TH1L, RYBP, ZHX2, CBX3, TGFB1, CTNNB1, HDAC5, HDAC1, HIPK2, LCOR, DNMT3B, KDM6B, C1D	325	410	13588	1.83553	1	0.701551	28.2395
GOTERM_BP_FAT	GO:0001501~skeletal system development	14	0.289615	0.01957	PDLIM7, LGALS3, NDST1, RYK, ARID5B, GNA11, TGFBR1, TGFB1, CTNNB1, HDAC5, ACVR2B, JUND, GPNMB, BMPR1A	325	285	13588	2.05379	1	0.688853	28.2704
GOTERM_BP_FAT	GO:0006270~DNA replication initiation	3	0.0620604	0.0224765	CCNE1, MCM7, POLA1	325	10	13588	12.5428	1	0.72653	31.7629
GOTERM_BP_FAT	GO:0000122~negative regulation of transcription from RNA polymerase II promoter	12	0.248242	0.0228802	HDAC5, TXNIP, EID1, JDP2, HDAC1, HIPK2, RYBP, ZHX2, LCOR, KDM6B, TGFB1, CTNNB1	325	231	13588	2.17191	1	0.72088	32.235
GOTERM_BP_FAT	GO:0008033~tRNA processing	6	0.124121	0.0256371	LSM6, PUSL1, TRDMT1, QTRTD1, PUS10, DUS4L	325	70	13588	3.58365	1	0.749852	35.3786
GOTERM_BP_FAT	GO:0022403~cell cycle phase	15	0.310302	0.0257281	PDS5B, NEK2, SGOL1, POLA1, CDC20, UBE2C, 2610039C10RIK, SMC4, SPC25, CCNB2, SPAG5, SAC3D1, TUBB5, SKA1, NUP43	325	328	13588	1.91201	1	0.74004	35.48
GOTERM_BP_FAT	GO:0051181~cofactor transport	3	0.0620604	0.0270441	PDPN, SLC22A4, SLC46A1	325	11	13588	11.4025	1	0.746946	36.9297
GOTERM_BP_FAT	GO:0006260~DNA replication	9	0.186181	0.0292857	CCNE1, MCM7, REV1, RRM1, POLA1, CHTF18, NFIX, TTN, NFIA	325	152	13588	2.47555	1	0.764476	39.3286
GOTERM_BP_FAT	GO:0009952~anterior/posterior pattern formation	9	0.186181	0.0302883	ACVR2B, KIF3A, BTG2, TGFBR1, HIPK2, BMPR2, TTN, BMPR1A, CTNNB1	325	153	13588	2.45937	1	0.76624	40.3735
GOTERM_BP_FAT	GO:0007492~endoderm development	4	0.0827472	0.0310539	HDAC1, TGFB1, BMPR1A, CTNNB1	325	29	13588	5.76679	1	0.765284	41.16
GOTERM_BP_FAT	GO:0006355~regulation of transcription, DNA-dependent	47	0.97228	0.0313911	ENY2, EID1, ZFP212, OTTMUSG00000016609, E2F3, JDP2, ZFP40, ZFP398, CBX3, NFIX, ZFP763, ZFP759, TGFB1, CTNNB1, ZBTB38, FOS, ZFP472, REL, JUND, POU2F2, TFB2M, CREB3L1, DNMT3B, TXNIP, MAF, ZFP54, BRF2, SMAD6, RXRA, ZHX2, KLF16, RYBP, BMYC, MED10, ZFP748, RPS6KA5, HDAC5, ZFP808, GM14326, HDAC1, 0610009B22RIK, HIPK2, RBAK, ZFP677, USP49, LCOR, NFIA, KDM6B	325	1465	13588	1.34132	1	0.759675	41.5033
GOTERM_BP_FAT	GO:0045892~negative regulation of transcription, DNA-dependent	14	0.289615	0.0334983	TXNIP, EID1, JDP2, ZHX2, RYBP, CBX3, TGFB1, CTNNB1, HDAC5, HDAC1, HIPK2, LCOR, DNMT3B, KDM6B	325	308	13588	1.90042	1	0.773053	43.6063
GOTERM_BP_FAT	GO:0008219~cell death	20	0.413736	0.0347141	SIVA1, LST1, TNFRSF12A, MMD, RYBP, NLRP1A, BAD, FEM1B, TGFB1, PDCD1, CRADD, CTNNB1, G2E3, HIPK2, ERN1, SH3KBP1, BCL7C, CLN5, AATK, C1D	325	507	13588	1.64928	1	0.776512	44.7872
GOTERM_BP_FAT	GO:0051253~negative regulation of RNA metabolic process	14	0.289615	0.0351775	TXNIP, EID1, JDP2, ZHX2, RYBP, CBX3, TGFB1, CTNNB1, HDAC5, HDAC1, HIPK2, LCOR, DNMT3B, KDM6B	325	310	13588	1.88816	1	0.772542	45.2311
GOTERM_BP_FAT	GO:0060742~epithelial cell differentiation involved in prostate gland development	3	0.0620604	0.0371735	RXRA, FEM1B, CTNNB1	325	13	13588	9.64828	1	0.783078	47.1051
GOTERM_BP_FAT	GO:0051252~regulation of RNA metabolic process	47	0.97228	0.0390596	ENY2, EID1, ZFP212, OTTMUSG00000016609, E2F3, JDP2, ZFP40, ZFP398, CBX3, NFIX, ZFP763, ZFP759, TGFB1, CTNNB1, ZBTB38, FOS, ZFP472, REL, JUND, POU2F2, TFB2M, CREB3L1, DNMT3B, TXNIP, MAF, ZFP54, BRF2, SMAD6, RXRA, ZHX2, KLF16, RYBP, BMYC, MED10, ZFP748, RPS6KA5, HDAC5, ZFP808, GM14326, HDAC1, 0610009B22RIK, HIPK2, RBAK, ZFP677, USP49, LCOR, NFIA, KDM6B	325	1488	13588	1.32059	1	0.791757	48.8203
GOTERM_BP_FAT	GO:0009611~response to wounding	15	0.310302	0.0392317	HDAC5, JUB, NDST1, LY86, CD81, SAA3, F9, ALOX5, SYT7, DTNBP1, CCL7, TGFB1, KDM6B, PTAFR, PLAUR	325	347	13588	1.80732	1	0.785501	48.9743
GOTERM_BP_FAT	GO:0006793~phosphorus metabolic process	30	0.620604	0.0403273	NEK2, BMPR2, TTN, TGFB1, TRIB1, MTM1, CCNE1, SBK1, ATP5K, AATK, PTPN18, RYK, TGFBR1, CDKN3, PTPRN, RPS6KA5, MTMR11, HUNK, ACVR2B, MAPK12, PTP4A3, PTPRV, UQCRH, HIPK2, CD81, ERN1, CAMK1, TXK, CDK20, BMPR1A	325	866	13588	1.44836	1	0.78719	49.9437
GOTERM_BP_FAT	GO:0006796~phosphate metabolic process	30	0.620604	0.0403273	NEK2, BMPR2, TTN, TGFB1, TRIB1, MTM1, CCNE1, SBK1, ATP5K, AATK, PTPN18, RYK, TGFBR1, CDKN3, PTPRN, RPS6KA5, MTMR11, HUNK, ACVR2B, MAPK12, PTP4A3, PTPRV, UQCRH, HIPK2, CD81, ERN1, CAMK1, TXK, CDK20, BMPR1A	325	866	13588	1.44836	1	0.78719	49.9437
GOTERM_BP_FAT	GO:0008361~regulation of cell size	7	0.144808	0.0444564	TNFRSF12A, CD81, BC048355, IL7R, DCUN1D3, TGFB1, CAPRIN2	325	108	13588	2.70986	1	0.812027	53.4439
GOTERM_BP_FAT	GO:0006261~DNA-dependent DNA replication	4	0.0827472	0.0466491	CCNE1, MCM7, REV1, POLA1	325	34	13588	4.91873	1	0.820526	55.2077
GOTERM_BP_FAT	GO:0014916~regulation of lung blood pressure	2	0.0413736	0.0471223	BMPR2, GCH1	325	2	13588	41.8092	1	0.817069	55.58
GOTERM_BP_FAT	GO:0060021~palate development	4	0.0827472	0.0501525	ACVR2B, ARID5B, TGFBR1, BMPR1A	325	35	13588	4.7782	1	0.830179	57.896
GOTERM_BP_FAT	GO:0035023~regulation of Rho protein signal transduction	6	0.124121	0.0545253	PLEKHG5, TTN, E130306D19RIK, SPATA13, FGD3, ALS2CL	325	86	13588	2.91692	1	0.849318	61.0387
GOTERM_BP_FAT	GO:0030307~positive regulation of cell growth	3	0.0620604	0.0545844	TNFRSF12A, CD81, BC048355	325	16	13588	7.83923	1	0.843829	61.0797
GOTERM_BP_FAT	GO:0042110~T cell activation	7	0.144808	0.0590892	CD86, NLRC3, CCND3, IL7R, H2-DMA, TGFB1, CTNNB1	325	116	13588	2.52297	1	0.86128	64.0827
GOTERM_BP_FAT	GO:0010605~negative regulation of macromolecule metabolic process	19	0.393049	0.0603625	KHDRBS1, TXNIP, EID1, JDP2, EIF2C2, TH1L, RYBP, ZHX2, CBX3, TGFB1, CTNNB1, HDAC5, HDAC1, HIPK2, LCOR, DNMT3B, SRP9, KDM6B, C1D	325	506	13588	1.56991	1	0.861984	64.8912
GOTERM_BP_FAT	GO:0001655~urogenital system development	8	0.165494	0.0605226	ACVR2B, KIF3A, ARID5B, RXRA, TGFBR1, ADAMTS1, FEM1B, CTNNB1	325	146	13588	2.29092	1	0.857489	64.9916
GOTERM_BP_FAT	GO:0051180~vitamin transport	3	0.0620604	0.0609122	PDPN, SLC22A4, SLC46A1	325	17	13588	7.3781	1	0.854118	65.2349
GOTERM_BP_FAT	GO:0006730~one-carbon metabolic process	7	0.144808	0.0610981	SUV420H2, BTG2, TRDMT1, TFB2M, CAR5B, DNMT3B, KDM6B	325	117	13588	2.50141	1	0.849819	65.3504
GOTERM_BP_FAT	GO:0000070~mitotic sister chromatid segregation	3	0.0620604	0.0674759	PDS5B, NEK2, SMC4	325	18	13588	6.96821	1	0.872975	69.1018
GOTERM_BP_FAT	GO:0046578~regulation of Ras protein signal transduction	9	0.186181	0.0684405	PLEKHG5, RABGAP1L, TTN, E130306D19RIK, TBC1D20, SPATA13, FGD3, ALS2CL, IQSEC2	325	181	13588	2.07891	1	0.872189	69.6348
GOTERM_BP_FAT	GO:0001558~regulation of cell growth	6	0.124121	0.068807	TNFRSF12A, CD81, BC048355, DCUN1D3, TGFB1, CAPRIN2	325	92	13588	2.72669	1	0.869052	69.835
GOTERM_BP_FAT	GO:0050882~voluntary musculoskeletal movement	2	0.0413736	0.0698466	HIPK2, SPR	325	3	13588	27.8728	1	0.86864	70.3962
GOTERM_BP_FAT	GO:0015884~folic acid transport	2	0.0413736	0.0698466	PDPN, SLC46A1	325	3	13588	27.8728	1	0.86864	70.3962
GOTERM_BP_FAT	GO:0042981~regulation of apoptosis	20	0.413736	0.0713309	SIVA1, LST1, TGFBR1, 2810002N01RIK, NLRP1A, BAD, TGFB1, CRADD, GCH1, NRP, G2E3, CDKN1B, BTG2, PTPRV, HIPK2, TGM2, ERN1, DCUN1D3, TEX261, ANGPTL4	325	553	13588	1.51209	1	0.869973	71.1804
GOTERM_BP_FAT	GO:0001775~cell activation	11	0.227555	0.0714752	HDAC5, CD86, LST1, NLRC3, CCND3, POU2F2, MYO1F, IL7R, H2-DMA, TGFB1, CTNNB1	325	246	13588	1.86952	1	0.866116	71.2556
GOTERM_BP_FAT	GO:0000819~sister chromatid segregation	3	0.0620604	0.0742608	PDS5B, NEK2, SMC4	325	19	13588	6.60146	1	0.872355	72.6715
GOTERM_BP_FAT	GO:0045793~positive regulation of cell size	3	0.0620604	0.0742608	TNFRSF12A, CD81, BC048355	325	19	13588	6.60146	1	0.872355	72.6715
GOTERM_BP_FAT	GO:0043067~regulation of programmed cell death	20	0.413736	0.0778731	SIVA1, LST1, TGFBR1, 2810002N01RIK, NLRP1A, BAD, TGFB1, CRADD, GCH1, NRP, G2E3, CDKN1B, BTG2, PTPRV, HIPK2, TGM2, ERN1, DCUN1D3, TEX261, ANGPTL4	325	560	13588	1.49319	1	0.880981	74.41
GOTERM_BP_FAT	GO:0043388~positive regulation of DNA binding	4	0.0827472	0.0780423	NLRC3, HIPK2, CAT, TGFB1	325	42	13588	3.98183	1	0.877538	74.4888
GOTERM_BP_FAT	GO:0009451~RNA modification	4	0.0827472	0.0780423	RPUSD2, PUSL1, QTRTD1, TFB2M	325	42	13588	3.98183	1	0.877538	74.4888
GOTERM_BP_FAT	GO:0045321~leukocyte activation	10	0.206868	0.0793525	HDAC5, CD86, NLRC3, CCND3, POU2F2, MYO1F, IL7R, H2-DMA, TGFB1, CTNNB1	325	219	13588	1.9091	1	0.878013	75.0915
GOTERM_BP_FAT	GO:0010941~regulation of cell death	20	0.413736	0.0814416	SIVA1, LST1, TGFBR1, 2810002N01RIK, NLRP1A, BAD, TGFB1, CRADD, GCH1, NRP, G2E3, CDKN1B, BTG2, PTPRV, HIPK2, TGM2, ERN1, DCUN1D3, TEX261, ANGPTL4	325	563	13588	1.48523	1	0.881031	76.0249
GOTERM_BP_FAT	GO:0022604~regulation of cell morphogenesis	6	0.124121	0.0821409	PALM, METRN, LST1, PDPN, TNFRSF12A, ITGA7	325	97	13588	2.58614	1	0.879478	76.3299
GOTERM_BP_FAT	GO:0070661~leukocyte proliferation	4	0.0827472	0.0824807	CD86, CCND3, IL7R, TGFB1	325	43	13588	3.88923	1	0.876783	76.4768
GOTERM_BP_FAT	GO:0032943~mononuclear cell proliferation	4	0.0827472	0.0824807	CD86, CCND3, IL7R, TGFB1	325	43	13588	3.88923	1	0.876783	76.4768
GOTERM_BP_FAT	GO:0055085~transmembrane transport	17	0.351676	0.0847667	SLC45A3, SLC9A9, PDPN, SLC12A5, SLC24A5, TIMM22, SLC2A6, SLC22A4, SLC18A2, SPNS1, SLC46A3, CLCN6, CACNA1D, NUP43, ATP5K, SLC46A1, CACNA1B	325	460	13588	1.54512	1	0.880359	77.4429
GOTERM_BP_FAT	GO:0030031~cell projection assembly	5	0.103434	0.0857585	NCK2, JUB, KIF3A, TSGA10, FGD3	325	70	13588	2.98637	1	0.879794	77.8504
GOTERM_BP_FAT	GO:0007507~heart development	10	0.206868	0.0867466	HDAC5, ACVR2B, KIF3A, RXRA, TGFBR1, GNA11, ADAMTS1, TTN, BMPR1A, CTNNB1	325	223	13588	1.87485	1	0.879234	78.2494
GOTERM_BP_FAT	GO:0046649~lymphocyte activation	9	0.186181	0.0871623	HDAC5, CD86, NLRC3, CCND3, POU2F2, IL7R, H2-DMA, TGFB1, CTNNB1	325	191	13588	1.97007	1	0.87693	78.4153
GOTERM_BP_FAT	GO:0043414~biopolymer methylation	5	0.103434	0.0892629	SUV420H2, BTG2, TRDMT1, TFB2M, DNMT3B	325	71	13588	2.94431	1	0.879788	79.2353
GOTERM_BP_FAT	GO:0040007~growth	9	0.186181	0.0907976	NRP, ACVR2B, CCNB2, ARID5B, RXRA, IL7R, TGFB1, BMPR1A, PLAUR	325	193	13588	1.94965	1	0.880874	79.8158
GOTERM_BP_FAT	GO:0032535~regulation of cellular component size	8	0.165494	0.090844	TNFRSF12A, CD81, TMSB4X, BC048355, IL7R, DCUN1D3, TGFB1, CAPRIN2	325	161	13588	2.07748	1	0.877584	79.8331
GOTERM_BP_FAT	GO:0006915~apoptosis	17	0.351676	0.0909524	SIVA1, LST1, TNFRSF12A, RYBP, NLRP1A, BAD, FEM1B, CRADD, PDCD1, CTNNB1, G2E3, HIPK2, ERN1, SH3KBP1, BCL7C, AATK, C1D	325	465	13588	1.52851	1	0.87448	79.8735
GOTERM_BP_FAT	GO:0051099~positive regulation of binding	4	0.0827472	0.0916734	NLRC3, HIPK2, CAT, TGFB1	325	45	13588	3.71638	1	0.87323	80.1402
GOTERM_BP_FAT	GO:0048538~thymus development	3	0.0620604	0.0958034	CCNB2, TGFBR1, CTNNB1	325	22	13588	5.70126	1	0.881819	81.6049
GOTERM_BP_FAT	GO:0051336~regulation of hydrolase activity	9	0.186181	0.0974186	JUB, GNA11, TGM2, ERN1, RABGAP1L, NLRP1A, BAD, TBC1D20, ANGPTL4	325	196	13588	1.91981	1	0.883042	82.1496
GOTERM_BP_FAT	GO:0006605~protein targeting	7	0.144808	0.0986666	ARL6IP1, TXNIP, NUTF2, SYNGR1, KPNA2, TGFB1, SRP9	325	133	13588	2.20049	1	0.88325	82.56
GOTERM_CC_FAT	GO:0000775~chromosome, centromeric region	12	0.248242	6.28661e-05	SUV420H2, SPC25, CENPA, NEK2, SPAG5, CENPP, SGOL1, CBX3, SKA1, DNMT3B, NUP43, 2610039C10RIK	297	111	12504	4.55146	0.0189921	0.0189921	0.0841871
GOTERM_CC_FAT	GO:0000779~condensed chromosome, centromeric region	8	0.165494	0.000511836	SUV420H2, SPC25, CENPA, SPAG5, SGOL1, CBX3, SKA1, NUP43	297	60	12504	5.61347	0.144569	0.0751049	0.68352
GOTERM_CC_FAT	GO:0044427~chromosomal part	18	0.372362	0.00150002	H1F0, NEK2, SGOL1, CENPP, POLA1, CBX3, 2610039C10RIK, SUV420H2, SPC25, NRP, HDAC1, CENPA, SPAG5, HIST3H2A, SKA1, NUP43, DNMT3B, CHD5	297	318	12504	2.38308	0.367357	0.141541	1.99095
GOTERM_CC_FAT	GO:0005739~mitochondrion	49	1.01365	0.0016817	D2HGDH, CMC1, PSTK, ACOT2, HLCS, CAR5B, ACSF2, SLC22A4, TFB2M, SPR, CAT, ATP5K, 1190003J15RIK, MRPL51, NUDT19, NUDT13, GTPBP8, CECR5, RNMTL1, TIMM22, UQCRH, SLC25A35, A230051G13RIK, ABCD1, RSAD1, CHCHD7, PDSS1, MRPL20, NPHP3, HSPA2, QTRTD1, TGM2, ACSL4, SLC25A42, FAHD2A, ATP5J2, IMMT, AK1, AMACR, 2810002N01RIK, BAD, MACROD1, CAPRIN2, OCIAD2, CHCHD10, MAPK12, FOXRED1, SMCR7L, SPNS1	297	1322	12504	1.56048	0.401512	0.120443	2.22958
GOTERM_CC_FAT	GO:0000793~condensed chromosome	9	0.186181	0.00385944	SUV420H2, SPC25, CENPA, NEK2, SPAG5, SGOL1, CBX3, SKA1, NUP43	297	107	12504	3.54121	0.692538	0.210125	5.04848
GOTERM_CC_FAT	GO:0005694~chromosome	19	0.393049	0.00390716	H1F0, NEK2, SGOL1, CENPP, POLA1, CBX3, 2610039C10RIK, SMC4, SUV420H2, SPC25, NRP, HDAC1, CENPA, SPAG5, HIST3H2A, SKA1, NUP43, DNMT3B, CHD5	297	378	12504	2.11619	0.696998	0.180452	5.1094
GOTERM_CC_FAT	GO:0042579~microbody	8	0.165494	0.0116956	FAR2, NPHP3, 1190003J15RIK, NUDT19, ABCD1, AMACR, CAT, ACSL4	297	104	12504	3.23854	0.972351	0.401062	14.5814
GOTERM_CC_FAT	GO:0005777~peroxisome	8	0.165494	0.0116956	FAR2, NPHP3, 1190003J15RIK, NUDT19, ABCD1, AMACR, CAT, ACSL4	297	104	12504	3.23854	0.972351	0.401062	14.5814
GOTERM_CC_FAT	GO:0031965~nuclear membrane	5	0.103434	0.0120636	LMNB1, TSGA10, ERN1, ALOX5, LBR	297	38	12504	5.53961	0.97532	0.370432	15.0065
GOTERM_CC_FAT	GO:0034399~nuclear periphery	5	0.103434	0.0283214	LMNB1, POLA1, PSPC1, ALOX5, LBR	297	49	12504	4.29602	0.999844	0.622292	31.9474
GOTERM_CC_FAT	GO:0005635~nuclear envelope	9	0.186181	0.0291195	LMNB1, POLA1, TSGA10, ERN1, CBX3, ALOX5, KPNA2, LBR, NUP43	297	153	12504	2.47653	0.999878	0.593971	32.6924
GOTERM_CC_FAT	GO:0000777~condensed chromosome kinetochore	5	0.103434	0.0364011	SPC25, CENPA, SPAG5, SKA1, NUP43	297	53	12504	3.97179	0.999988	0.642325	39.1496
GOTERM_CC_FAT	GO:0000785~chromatin	9	0.186181	0.0425761	H1F0, NRP, HDAC1, CENPA, POLA1, CBX3, HIST3H2A, DNMT3B, CHD5	297	165	12504	2.29642	0.999998	0.669072	44.1711
GOTERM_CC_FAT	GO:0005654~nucleoplasm	22	0.45511	0.0470803	ENY2, E2F3, BRF2, SMAD6, RYBP, POLA1, ASCC1, PRPF18, MED10, CTNNB1, HDAC5, FOS, HDAC1, TOE1, CDKN2AIP, HIPK2, PSPC1, CIRBP, HIVEP2, GEMIN8, USP49, C1D	297	599	12504	1.54628	1	0.677427	47.5889
GOTERM_CC_FAT	GO:0005637~nuclear inner membrane	3	0.0620604	0.047872	LMNB1, ERN1, LBR	297	15	12504	8.4202	1	0.65655	48.1692
GOTERM_CC_FAT	GO:0043228~non-membrane-bounded organelle	57	1.17915	0.0529653	GYPC, JUB, PDLIM7, HIP1R, CBX3, SKIV2L2, RPL22L1, TTN, CTNNB1, G2E3, DYNLL1, TUBB5, HIST3H2A, TUBA1B, IFNGR1, TUBA1C, H1F0, MRPL51, IFT80, EXOSC6, SGOL1, DCTN2, SUV420H2, NRP, ANKRD26, PLEKHH2, SPAG5, MTAP1A, SH3KBP1, TCHP, TMSB4X, NUP43, KPNA2, MYH7B, C1D, LMNB1, NEK2, POLA1, MRPL20, SPC25, TOE1, CENPA, SAC3D1, SKA1, DNMT3B, CHD5, FGD3, PSTPIP2, KIF3A, CENPP, MYO1F, BMYC, SMC4, 2610039C10RIK, HD…	297	1919	12504	1.25053	1	0.669296	51.7629
GOTERM_CC_FAT	GO:0043232~intracellular non-membrane-bounded organelle	57	1.17915	0.0529653	GYPC, JUB, PDLIM7, HIP1R, CBX3, SKIV2L2, RPL22L1, TTN, CTNNB1, G2E3, DYNLL1, TUBB5, HIST3H2A, TUBA1B, IFNGR1, TUBA1C, H1F0, MRPL51, IFT80, EXOSC6, SGOL1, DCTN2, SUV420H2, NRP, ANKRD26, PLEKHH2, SPAG5, MTAP1A, SH3KBP1, TCHP, TMSB4X, NUP43, KPNA2, MYH7B, C1D, LMNB1, NEK2, POLA1, MRPL20, SPC25, TOE1, CENPA, SAC3D1, SKA1, DNMT3B, CHD5, FGD3, PSTPIP2, KIF3A, CENPP, MYO1F, BMYC, SMC4, 2610039C10RIK, HD…	297	1919	12504	1.25053	1	0.669296	51.7629
GOTERM_CC_FAT	GO:0031967~organelle envelope	20	0.413736	0.0548442	ATP5J2, LMNB1, IMMT, POLA1, CBX3, BAD, TIMM22, OCIAD2, UQCRH, SLC25A35, TSGA10, ERN1, ALOX5, SLC25A42, SPNS1, ACSL4, LBR, NUP43, KPNA2, ATP5K	297	540	12504	1.5593	1	0.65878	53.0293
GOTERM_CC_FAT	GO:0031975~envelope	20	0.413736	0.056826	ATP5J2, LMNB1, IMMT, POLA1, CBX3, BAD, TIMM22, OCIAD2, UQCRH, SLC25A35, TSGA10, ERN1, ALOX5, SLC25A42, SPNS1, ACSL4, LBR, NUP43, KPNA2, ATP5K	297	542	12504	1.55354	1	0.649936	54.3317
GOTERM_CC_FAT	GO:0000776~kinetochore	5	0.103434	0.0589554	SPC25, CENPA, SPAG5, SKA1, NUP43	297	62	12504	3.39524	1	0.642859	55.6939
GOTERM_CC_FAT	GO:0000228~nuclear chromosome	7	0.144808	0.067573	SUV420H2, NRP, NEK2, SGOL1, POLA1, CBX3, DNMT3B	297	121	12504	2.4356	1	0.674734	60.8313
GOTERM_CC_FAT	GO:0031090~organelle membrane	27	0.558544	0.0693505	ARL6IP1, LMNB1, HIP1R, ABCD1, ALG6, PIGF, CAT, SLC25A42, ACSL4, LBR, ATP5K, PGAP3, ATP5J2, IMMT, FUT10, BAD, TIMM22, OCIAD2, NCK2, UQCRH, SLC25A35, ERN1, TSGA10, ALOX5, SPNS1, H2-DMA, CLN5	297	809	12504	1.4051	1	0.665813	61.8198
GOTERM_CC_FAT	GO:0043233~organelle lumen	35	0.724038	0.0911798	ENY2, E2F3, LMNB1, ASCC1, ACOT2, POLA1, SKIV2L2, CTNNB1, MRPL20, FOS, G2E3, TOE1, GEMIN8, LBR, MRPL51, EXOSC6, BRF2, SMAD6, ERP29, RYBP, PRPF18, MED10, HDAC5, HDAC1, CDKN2AIP, HIPK2, PSPC1, CIRBP, HIVEP2, TMSB4X, USP49, ALOX5, CLN5, MYH7B, C1D	297	1136	12504	1.29713	1	0.750574	72.2194
GOTERM_CC_FAT	GO:0044454~nuclear chromosome part	6	0.124121	0.0974714	SUV420H2, NRP, SGOL1, POLA1, CBX3, DNMT3B	297	103	12504	2.45249	1	0.758717	74.6881
GOTERM_MF_FAT	GO:0017076~purine nucleotide binding	66	1.36533	0.00081803	D2HGDH, PSTK, UBE2G1, GNA11, SLFN9, PPIP5K2, SKIV2L2, HLCS, TTN, ACSF2, MCM7, NLRC3, TUBB5, SLC22A4, TUBA1B, TUBA1C, GTPBP8, UBE2C, RP2H, HUNK, ACVR2B, HIPK2, RRM1, ERN1, CAMK1, TXK, MYH7B, ARL4A, GPN1, NEK2, ABCD1, TDRD9, BMPR2, NLRP1A, TRIB1, GCH1, NPHP3, SBK1, HSPA2, TGM2, ACSL4, CHD5, AATK, IRGM2, KIF3A, RYK, TGFBR1, AK1, DOCK9, TREX1, MYO1F, ATP11C, SMC4, RPS6KA5, DDX55, MAPK12, ARF2, RAB22A…	316	1871	13288	1.48335	0.331991	0.331991	1.16925
GOTERM_MF_FAT	GO:0032553~ribonucleotide binding	62	1.28258	0.00211104	PSTK, UBE2G1, GNA11, SLFN9, PPIP5K2, SKIV2L2, HLCS, TTN, ACSF2, MCM7, NLRC3, TUBB5, SLC22A4, TUBA1B, TUBA1C, GTPBP8, UBE2C, RP2H, HUNK, ACVR2B, HIPK2, RRM1, ERN1, CAMK1, TXK, MYH7B, ARL4A, GPN1, NEK2, ABCD1, TDRD9, BMPR2, NLRP1A, TRIB1, GCH1, SBK1, HSPA2, TGM2, ACSL4, CHD5, AATK, IRGM2, KIF3A, RYK, AK1, TGFBR1, DOCK9, MYO1F, ATP11C, SMC4, RPS6KA5, DDX55, MAPK12, ARF2, RAB22A, CHTF18, CLCN6, H2-DM…	316	1796	13288	1.45164	0.647196	0.406027	2.99151
GOTERM_MF_FAT	GO:0032555~purine ribonucleotide binding	62	1.28258	0.00211104	PSTK, UBE2G1, GNA11, SLFN9, PPIP5K2, SKIV2L2, HLCS, TTN, ACSF2, MCM7, NLRC3, TUBB5, SLC22A4, TUBA1B, TUBA1C, GTPBP8, UBE2C, RP2H, HUNK, ACVR2B, HIPK2, RRM1, ERN1, CAMK1, TXK, MYH7B, ARL4A, GPN1, NEK2, ABCD1, TDRD9, BMPR2, NLRP1A, TRIB1, GCH1, SBK1, HSPA2, TGM2, ACSL4, CHD5, AATK, IRGM2, KIF3A, RYK, AK1, TGFBR1, DOCK9, MYO1F, ATP11C, SMC4, RPS6KA5, DDX55, MAPK12, ARF2, RAB22A, CHTF18, CLCN6, H2-DM…	316	1796	13288	1.45164	0.647196	0.406027	2.99151
GOTERM_MF_FAT	GO:0000166~nucleotide binding	72	1.48945	0.0026917	D2HGDH, CPEB2, PSTK, CPEB3, UBE2G1, GNA11, SLFN9, PPIP5K2, SKIV2L2, HLCS, TTN, ACSF2, MCM7, NLRC3, TUBB5, SLC22A4, TUBA1B, TUBA1C, GTPBP8, UBE2C, RP2H, HUNK, ACVR2B, HIPK2, RRM1, ERN1, CAMK1, TXK, MYH7B, ARL4A, GPN1, NEK2, ABCD1, TDRD9, POLA1, BMPR2, NLRP1A, TRIB1, GCH1, NPHP3, SBK1, HSPA2, TGM2, ACSL4, CHD5, AATK, IRGM2, KIF3A, RYK, TGFBR1, REFBP2, AK1, DOCK9, MYO1F, TREX1, ATP11C, SMC4, RPS6KA5…	316	2183	13288	1.38692	0.735204	0.357849	3.79962
GOTERM_MF_FAT	GO:0004675~transmembrane receptor protein serine/threonine kinase activity	4	0.0827472	0.00395551	ACVR2B, TGFBR1, BMPR2, BMPR1A	316	14	13288	12.0145	0.858284	0.386444	5.53689
GOTERM_MF_FAT	GO:0005024~transforming growth factor beta receptor activity	4	0.0827472	0.00395551	ACVR2B, TGFBR1, BMPR2, BMPR1A	316	14	13288	12.0145	0.858284	0.386444	5.53689
GOTERM_MF_FAT	GO:0001882~nucleoside binding	54	1.11709	0.00414809	D2HGDH, PSTK, UBE2G1, SLFN9, PPIP5K2, SKIV2L2, HLCS, TTN, ACSF2, NLRC3, MCM7, SLC22A4, UBE2C, RP2H, HUNK, ACVR2B, RRM1, HIPK2, ERN1, CAMK1, TXK, MYH7B, GPN1, NEK2, ABCD1, TDRD9, POLA1, BMPR2, NLRP1A, TRIB1, NPHP3, SBK1, HSPA2, ACSL4, CHD5, AATK, KIF3A, RYK, AK1, TGFBR1, TREX1, MYO1F, ATP11C, SMC4, RPS6KA5, DDX55, MAPK12, CHTF18, H2-DMA, DUS4L, CLCN6, CDK20, BMPR1A, CACNA1B	316	1558	13288	1.45747	0.87117	0.336252	5.79904
GOTERM_MF_FAT	GO:0030554~adenyl nucleotide binding	53	1.0964	0.00492157	D2HGDH, PSTK, UBE2G1, SLFN9, PPIP5K2, SKIV2L2, HLCS, TTN, ACSF2, NLRC3, MCM7, SLC22A4, UBE2C, RP2H, HUNK, ACVR2B, RRM1, HIPK2, ERN1, CAMK1, TXK, MYH7B, GPN1, NEK2, ABCD1, TDRD9, BMPR2, NLRP1A, TRIB1, NPHP3, SBK1, HSPA2, ACSL4, CHD5, AATK, KIF3A, RYK, AK1, TGFBR1, TREX1, MYO1F, ATP11C, SMC4, RPS6KA5, DDX55, MAPK12, CHTF18, H2-DMA, DUS4L, CLCN6, CDK20, BMPR1A, CACNA1B	316	1535	13288	1.45191	0.912168	0.333282	6.84513
GOTERM_MF_FAT	GO:0001883~purine nucleoside binding	53	1.0964	0.00581405	D2HGDH, PSTK, UBE2G1, SLFN9, PPIP5K2, SKIV2L2, HLCS, TTN, ACSF2, NLRC3, MCM7, SLC22A4, UBE2C, RP2H, HUNK, ACVR2B, RRM1, HIPK2, ERN1, CAMK1, TXK, MYH7B, GPN1, NEK2, ABCD1, TDRD9, BMPR2, NLRP1A, TRIB1, NPHP3, SBK1, HSPA2, ACSL4, CHD5, AATK, KIF3A, RYK, AK1, TGFBR1, TREX1, MYO1F, ATP11C, SMC4, RPS6KA5, DDX55, MAPK12, CHTF18, H2-DMA, DUS4L, CLCN6, CDK20, BMPR1A, CACNA1B	316	1548	13288	1.43972	0.943566	0.336794	8.03872
GOTERM_MF_FAT	GO:0005089~Rho guanyl-nucleotide exchange factor activity	7	0.144808	0.00666009	PLEKHG5, DOCK9, TTN, E130306D19RIK, SPATA13, FGD3, ALS2CL	316	71	13288	4.14584	0.96291	0.337544	9.15706
GOTERM_MF_FAT	GO:0046982~protein heterodimerization activity	9	0.186181	0.00811892	FOS, LSM6, TGFBR1, LSM5, POLA1, SGTB, PDSS1, MYH7B, SMC4	316	121	13288	3.12773	0.982028	0.360169	11.0557
GOTERM_MF_FAT	GO:0000287~magnesium ion binding	19	0.393049	0.00873078	REV1, NUDT19, PSTK, NEK2, NUDT14, TGFBR1, BMPR2, TREX1, ERI2, ATP11C, TTN, RPS6KA5, ACVR2B, MAPK12, ERN1, ENO3, ACSL4, FAHD2A, BMPR1A	316	409	13288	1.95345	0.986742	0.350997	11.841
GOTERM_MF_FAT	GO:0005524~ATP binding	49	1.01365	0.00961048	PSTK, UBE2G1, SLFN9, PPIP5K2, HLCS, SKIV2L2, TTN, ACSF2, NLRC3, MCM7, SLC22A4, UBE2C, RP2H, HUNK, ACVR2B, RRM1, HIPK2, ERN1, CAMK1, TXK, MYH7B, GPN1, NEK2, ABCD1, TDRD9, BMPR2, NLRP1A, TRIB1, HSPA2, SBK1, ACSL4, CHD5, AATK, KIF3A, RYK, AK1, TGFBR1, MYO1F, ATP11C, SMC4, RPS6KA5, DDX55, MAPK12, CHTF18, H2-DMA, CLCN6, CDK20, BMPR1A, CACNA1B	316	1443	13288	1.42791	0.991442	0.351315	12.9588
GOTERM_MF_FAT	GO:0003723~RNA binding	27	0.558544	0.00973824	EIF2C2, PSTK, CPEB2, CPEB3, PUSL1, LSM6, ASCC1, TTN, OBFC2A, MRPL20, DNAJC17, TRDMT1, LSM5, KHDRBS1, EXOSC6, RPUSD2, RBM43, REFBP2, RNMTL1, DDX55, CDKN2AIP, PSPC1, THOC7, CIRBP, SNRPE, SRP9, C1D	316	672	13288	1.68953	0.991969	0.331046	13.12
GOTERM_MF_FAT	GO:0003712~transcription cofactor activity	11	0.227555	0.0107477	ENY2, HDAC5, EID1, HDAC1, HIPK2, RYBP, ASCC1, TFB2M, MYCBP, CTNNB1, C1D	316	180	13288	2.56976	0.995143	0.336213	14.3843
GOTERM_MF_FAT	GO:0032559~adenyl ribonucleotide binding	49	1.01365	0.0118026	PSTK, UBE2G1, SLFN9, PPIP5K2, HLCS, SKIV2L2, TTN, ACSF2, NLRC3, MCM7, SLC22A4, UBE2C, RP2H, HUNK, ACVR2B, RRM1, HIPK2, ERN1, CAMK1, TXK, MYH7B, GPN1, NEK2, ABCD1, TDRD9, BMPR2, NLRP1A, TRIB1, HSPA2, SBK1, ACSL4, CHD5, AATK, KIF3A, RYK, AK1, TGFBR1, MYO1F, ATP11C, SMC4, RPS6KA5, DDX55, MAPK12, CHTF18, H2-DMA, CLCN6, CDK20, BMPR1A, CACNA1B	316	1460	13288	1.41129	0.99713	0.341698	15.687
GOTERM_MF_FAT	GO:0005088~Ras guanyl-nucleotide exchange factor activity	7	0.144808	0.0138845	PLEKHG5, DOCK9, TTN, E130306D19RIK, SPATA13, FGD3, ALS2CL	316	83	13288	3.54644	0.998985	0.368423	18.2043
GOTERM_MF_FAT	GO:0046983~protein dimerization activity	16	0.330989	0.0157974	JDP2, TGFBR1, LSM6, C630004H02RIK, POLA1, TREX1, PDSS1, SGTB, SMC4, FOS, PVRL1, JUND, LSM5, CREB3L1, PRKRIR, MYH7B	316	340	13288	1.97885	0.99961	0.387767	20.4552
GOTERM_MF_FAT	GO:0008134~transcription factor binding	14	0.289615	0.0198817	ENY2, EID1, RYBP, ASCC1, CTNNB1, HDAC5, DIP2A, HDAC1, 0610009B22RIK, HIPK2, TFB2M, MYCBP, LCOR, C1D	316	288	13288	2.04413	0.99995	0.441431	25.07
GOTERM_MF_FAT	GO:0046872~metal ion binding	109	2.25486	0.0218583	SLC9A9, OTTMUSG00000016609, JUB, EIF2C2, CMC1, PDLIM7, PSTK, SYT7, CAR5B, TTN, TRIM46, ZFP784, ZFP472, G2E3, NUDT19, NUDT13, NUDT14, RXRA, ZHX2, F9, ADAMTS1, PLA2G2E, ZNHIT3, SIVA1, NEK2, BMPR2, ZFP763, ZFP759, TTYH2, QTRTD1, FAHD2A, DNMT3B, PGGT1B, FGD3, AGBL3, TGFBR1, RYBP, KLF16, TREX1, ATP11C, S100A13, ZFP748, GM14326, ZFP808, TRIM59, ITGA7, HIVEP2, ZFP341, PRKRIR, CACNA1D, CACNA1B, ZFP41, ZF…	316	3850	13288	1.19052	0.999981	0.454097	27.2127
GOTERM_MF_FAT	GO:0005085~guanyl-nucleotide exchange factor activity	9	0.186181	0.0238604	TAGAP, PLEKHG5, DOCK9, TTN, E130306D19RIK, SPATA13, FGD3, ALS2CL, IQSEC2	316	147	13288	2.57453	0.999993	0.465605	29.3248
GOTERM_MF_FAT	GO:0051184~cofactor transporter activity	3	0.0620604	0.0267503	PDPN, SLC22A4, SLC46A1	316	11	13288	11.4684	0.999998	0.487459	32.2731
GOTERM_MF_FAT	GO:0003714~transcription corepressor activity	6	0.124121	0.0279084	HDAC5, EID1, HDAC1, HIPK2, RYBP, C1D	316	72	13288	3.50422	0.999999	0.485469	33.4222
GOTERM_MF_FAT	GO:0043169~cation binding	109	2.25486	0.0280127	SLC9A9, OTTMUSG00000016609, JUB, EIF2C2, CMC1, PDLIM7, PSTK, SYT7, CAR5B, TTN, TRIM46, ZFP784, ZFP472, G2E3, NUDT19, NUDT13, NUDT14, RXRA, ZHX2, F9, ADAMTS1, PLA2G2E, ZNHIT3, SIVA1, NEK2, BMPR2, ZFP763, ZFP759, TTYH2, QTRTD1, FAHD2A, DNMT3B, PGGT1B, FGD3, AGBL3, TGFBR1, RYBP, KLF16, TREX1, ATP11C, S100A13, ZFP748, GM14326, ZFP808, TRIM59, ITGA7, HIVEP2, ZFP341, PRKRIR, CACNA1D, CACNA1B, ZFP41, ZF…	316	3885	13288	1.1798	0.999999	0.470964	33.5248
GOTERM_MF_FAT	GO:0043167~ion binding	110	2.27555	0.0297291	SLC9A9, OTTMUSG00000016609, JUB, EIF2C2, CMC1, PDLIM7, PSTK, SYT7, CAR5B, TTN, TRIM46, ZFP784, ZFP472, G2E3, NUDT19, NUDT13, NUDT14, RXRA, ZHX2, F9, ADAMTS1, PLA2G2E, ZNHIT3, SIVA1, NEK2, BMPR2, ZFP763, ZFP759, TTYH2, QTRTD1, FAHD2A, DNMT3B, PGGT1B, FGD3, AGBL3, TGFBR1, RYBP, KLF16, TREX1, ATP11C, S100A13, ZFP748, GM14326, ZFP808, TRIM59, ITGA7, HIVEP2, CLCN6, ZFP341, PRKRIR, CACNA1D, CACNA1B, ZF…	316	3934	13288	1.17579	1	0.476334	35.1921
GOTERM_MF_FAT	GO:0043566~structure-specific DNA binding	6	0.124121	0.0341763	FOS, MCM7, REFBP2, TREX1, OBFC2A, CTNNB1	316	76	13288	3.31979	1	0.510473	39.3328
GOTERM_MF_FAT	GO:0003697~single-stranded DNA binding	4	0.0827472	0.0426433	MCM7, REFBP2, TREX1, OBFC2A	316	33	13288	5.09705	1	0.576577	46.5442
GOTERM_MF_FAT	GO:0008270~zinc ion binding	62	1.28258	0.0516427	OTTMUSG00000016609, JUB, PDLIM7, ZFP41, ZFP40, ZBTB39, ANPEP, CAR5B, ZFYVE21, RNF183, ZBTB38, TRIM46, ZFP784, ZFP472, G2E3, HIST3H2A, BRF2, RXRA, MMP19, ZHX2, RNF170, ADAMTS1, ZNHIT3, SIVA1, ZFP212, BC025920, LIMS2, ZFP398, POLA1, ERI2, ZFP763, ZFP759, TRAIP, GCH1, ZDHHC24, PRDM15, TOE1, QTRTD1, ADAMTS10, CCS, ZFP217, SUPT4H1, CHD5, DNMT3B, ING1, PGGT1B, FGD3, ZFP54, AGBL3, RYBP, KLF16, ZFP748, Q…	316	2105	13288	1.23855	1	0.634107	53.3292
GOTERM_MF_FAT	GO:0016755~transferase activity, transferring amino-acyl groups	3	0.0620604	0.0602834	QPCT, TGM2, MYH7B	316	17	13288	7.4207	1	0.678676	59.082
GOTERM_MF_FAT	GO:0030528~transcription regulator activity	38	0.786098	0.0628566	ENY2, EID1, E2F3, JDP2, ASCC1, CBX3, TCFAP4, NFIX, TGFB1, CTNNB1, ZBTB38, FOS, REL, JUND, POU2F2, CREB3L1, TFB2M, MYCBP, SUPT4H1, ING1, KHDRBS1, MAF, BRF2, SMAD6, RXRA, ZHX2, KLF16, RYBP, BMYC, MED10, HDAC5, HDAC1, HIPK2, HIVEP2, USP49, LCOR, NFIA, C1D	316	1206	13288	1.32498	1	0.681151	60.6631
GOTERM_MF_FAT	GO:0046914~transition metal ion binding	74	1.53082	0.064772	JUB, OTTMUSG00000016609, CMC1, PDLIM7, ZFP41, ZFP40, ZBTB39, ANPEP, CAR5B, ZFYVE21, RNF183, ZBTB38, TRIM46, ZFP784, ZFP472, G2E3, HIST3H2A, CAT, LOXL3, NUDT19, BRF2, RXRA, MMP19, ZHX2, RNF170, ACVR2B, ADAMTS1, KDM6B, ZNHIT3, SIVA1, ZFP212, BC025920, LIMS2, ZFP398, POLA1, BMPR2, RSAD1, ERI2, ZFP763, ZFP759, TRAIP, GCH1, ZDHHC24, PRDM15, CYB561D1, TOE1, QTRTD1, ADAMTS10, CCS, SUPT4H1, ZFP217, CHD5,…	316	2608	13288	1.19315	1	0.67967	61.8029
GOTERM_MF_FAT	GO:0051183~vitamin transporter activity	3	0.0620604	0.0667854	PDPN, SLC22A4, SLC46A1	316	18	13288	7.00844	1	0.678859	62.9679
GOTERM_MF_FAT	GO:0004674~protein serine/threonine kinase activity	16	0.330989	0.077644	NEK2, TGFBR1, BMPR2, TTN, RPS6KA5, HUNK, ACVR2B, MAPK12, CCND3, SBK1, HIPK2, ERN1, CAMK1, CDK20, BMPR1A, AATK	316	421	13288	1.59812	1	0.72345	68.7013
GOTERM_MF_FAT	GO:0005525~GTP binding	14	0.289615	0.0794191	GPN1, IRGM2, GNA11, GTPBP8, DOCK9, GCH1, ARF2, RAB22A, TUBB5, TGM2, TUBA1B, TUBA1C, DNM2, ARL4A	316	354	13288	1.66302	1	0.720533	69.5559
GOTERM_MF_FAT	GO:0008173~RNA methyltransferase activity	3	0.0620604	0.0804357	TRDMT1, TFB2M, RNMTL1	316	20	13288	6.30759	1	0.714281	70.0355
GOTERM_MF_FAT	GO:0005083~small GTPase regulator activity	10	0.206868	0.0833753	PLEKHG5, DOCK9, RABGAP1L, TTN, E130306D19RIK, TBC1D20, SPATA13, FGD3, ALS2CL, IQSEC2	316	223	13288	1.88568	1	0.717006	71.3831
GOTERM_MF_FAT	GO:0003924~GTPase activity	7	0.144808	0.0839962	IRGM2, GNA11, TUBB5, TUBA1B, TUBA1C, DNM2, ARL4A	316	128	13288	2.29964	1	0.7094	71.6605
GOTERM_MF_FAT	GO:0004725~protein tyrosine phosphatase activity	6	0.124121	0.0919621	MTM1, PTPN18, PTP4A3, PTPRV, CDKN3, PTPRN	316	101	13288	2.49806	1	0.733156	75.0037
GOTERM_MF_FAT	GO:0019001~guanyl nucleotide binding	14	0.289615	0.0920182	GPN1, IRGM2, GNA11, GTPBP8, DOCK9, GCH1, ARF2, RAB22A, TUBB5, TGM2, TUBA1B, TUBA1C, DNM2, ARL4A	316	363	13288	1.62179	1	0.723684	75.0259
GOTERM_MF_FAT	GO:0032561~guanyl ribonucleotide binding	14	0.289615	0.0920182	GPN1, IRGM2, GNA11, GTPBP8, DOCK9, GCH1, ARF2, RAB22A, TUBB5, TGM2, TUBA1B, TUBA1C, DNM2, ARL4A	316	363	13288	1.62179	1	0.723684	75.0259
KEGG_PATHWAY	mmu04110:Cell cycle	10	0.206868	0.00210087	CCNE1, E2F3, CCNB2, MCM7, CDKN1B, HDAC1, CCND3, CDKN2C, CDC20, TGFB1	129	128	5738	3.47505	0.227929	0.227929	2.39582
KEGG_PATHWAY	mmu04350:TGF-beta signaling pathway	8	0.165494	0.00310185	ACVR2B, SMAD6, TGFBR1, BMPR2, SMURF1, THBS3, TGFB1, BMPR1A	129	87	5738	4.09017	0.317587	0.173917	3.51878
KEGG_PATHWAY	mmu03018:RNA degradation	6	0.124121	0.010469	EXOSC6, LSM6, LSM5, ENO3, SKIV2L2, C1D	129	60	5738	4.44806	0.725959	0.350461	11.4277
KEGG_PATHWAY	mmu04060:Cytokine-cytokine receptor interaction	12	0.248242	0.0197562	ACVR2B, TNFRSF12A, CSF2RB2, CXCL16, TGFBR1, TNFRSF13B, BMPR2, IL7R, IFNGR1, CCL7, TGFB1, BMPR1A	129	244	5738	2.18757	0.91408	0.458593	20.5531
KEGG_PATHWAY	mmu05220:Chronic myeloid leukemia	6	0.124121	0.026751	E2F3, CDKN1B, HDAC1, TGFBR1, BAD, TGFB1	129	76	5738	3.51163	0.964392	0.486773	26.8499
KEGG_PATHWAY	mmu04010:MAPK signaling pathway	12	0.248242	0.0336844	RPS6KA5, FOS, MAPK12, HSPA2, JMJD7, TGFBR1, JUND, FGF13, PLA2G2E, CACNA1D, TGFB1, CACNA1B	129	265	5738	2.01422	0.985221	0.504619	32.6383
KEGG_PATHWAY	mmu05215:Prostate cancer	6	0.124121	0.0498902	CCNE1, E2F3, CDKN1B, CREB3L1, BAD, CTNNB1	129	90	5738	2.96537	0.998154	0.593132	44.5734
