# Supplementary material for: The Transcriptional Foundations of Sp110-mediated Macrophage (RAW264.7) Resistance to Mycobacterium tuberculosis H37Ra
Source: Sci Rep. 2016 Feb 25;6:22041. doi: 10.1038/srep22041 (PMC4766572; doi:10.1038/srep22041)
Supplement: Supplementary Table S8 [file srep22041-s9.xls]

## Sheet: DEmiR1
Differentially expressed miRNAs of uninfected RAW-Sp110 versus uninfected RAW-Control cells (p<0.05, Fold Change>1.5)
miR-name	RAW-Control (UI)-total-reads	RAW-Sp110 (UI)-total-reads	RAW-Control (UI)-expressed	RAW-Sp110 (UI)-expressed	RAW-Control (UI)-std	RAW-Sp110 (UI)-std	fold-change(log2 RAW-Sp110 (UI)/RAW-Control (UI))	p-value	style
mmu-let-7e-5p	5606376	3602634	117997	40197	21046.9	11157.7	-0.915574	0	Down
mmu-miR-101a-3p	5606376	3602634	2222	839	396.334	232.885	-0.7671	4.59471e-42	Down
mmu-miR-1249-3p	5606376	3602634	121	47	21.5826	13.046	-0.726261	0.00277014	Down
mmu-miR-125a-3p	5606376	3602634	86	28	15.3397	7.7721	-0.980894	0.00119131	Down
mmu-miR-125a-5p	5606376	3602634	1255	328	223.852	91.0445	-1.2979	2.49648e-55	Down
mmu-miR-132-5p	5606376	3602634	36	12	6.4213	3.3309	-0.946953	0.0460233	Down
mmu-miR-152-3p	5606376	3602634	555	222	98.9944	61.6216	-0.683911	8.40779e-10	Down
mmu-miR-16-1-3p	5606376	3602634	372	134	66.353	37.195	-0.835053	2.52098e-09	Down
mmu-miR-182-5p	5606376	3602634	1207	447	215.291	124.076	-0.795062	5.57101e-25	Down
mmu-miR-183-5p	5606376	3602634	263	77	46.9109	21.3733	-1.13411	1.23517e-10	Down
mmu-miR-186-3p	5606376	3602634	39	13	6.9564	3.6085	-0.946942	0.0373125	Down
mmu-miR-1964-3p	5606376	3602634	81	32	14.4478	8.8824	-0.701828	0.0181649	Down
mmu-miR-199a-3p	5606376	3602634	989	266	176.406	73.8349	-1.25653	6.50681e-42	Down
mmu-miR-199b-3p	5606376	3602634	989	266	176.406	73.8349	-1.25653	6.50681e-42	Down
mmu-miR-210-3p	5606376	3602634	645	191	115.048	53.0168	-1.11771	1.71032e-23	Down
mmu-miR-21a-3p	5606376	3602634	827	260	147.511	72.1694	-1.03136	2.74742e-26	Down
mmu-miR-23a-5p	5606376	3602634	485	163	86.5086	45.2447	-0.935095	6.9723e-14	Down
mmu-miR-27b-5p	5606376	3602634	467	198	83.298	54.9598	-0.599905	5.3899e-07	Down
mmu-miR-28a-3p	5606376	3602634	79	27	14.0911	7.4945	-0.91088	0.00353334	Down
mmu-miR-324-5p	5606376	3602634	58	21	10.3454	5.8291	-0.827644	0.0219743	Down
mmu-miR-331-3p	5606376	3602634	129	37	23.0095	10.2703	-1.16375	4.69871e-06	Down
mmu-miR-339-5p	5606376	3602634	85	34	15.1613	9.4375	-0.683917	0.0179143	Down
mmu-miR-351-3p	5606376	3602634	71	27	12.6642	7.4945	-0.756852	0.0184466	Down
mmu-miR-362-3p	5606376	3602634	102	42	18.1936	11.6581	-0.642098	0.0139104	Down
mmu-miR-484	5606376	3602634	183	63	32.6414	17.4872	-0.900404	9.08209e-06	Down
mmu-miR-5114	5606376	3602634	165	53	29.4308	14.7115	-1.00038	4.34459e-06	Down
mmu-miR-652-3p	5606376	3602634	73	29	13.0209	8.0497	-0.693822	0.0267105	Down
mmu-miR-700-5p	5606376	3602634	35	11	6.2429	3.0533	-1.03185	0.0348369	Down
mmu-miR-8106	5606376	3602634	153	59	27.2904	16.3769	-0.736731	0.000637756	Down
mmu-miR-99a-3p	5606376	3602634	167	68	29.7875	18.8751	-0.658223	0.00121509	Down
mmu-miR-99b-5p	5606376	3602634	3253	909	580.232	252.315	-1.2014	5.3972e-125	Down
mmu-miR-142-5p	5606376	3602634	4404	4970	785.534	1379.55	0.812448	8.85623e-163	Up
mmu-miR-155-5p	5606376	3602634	26	33	4.6376	9.16	0.981969	0.00884017	Up
mmu-miR-181a-5p	5606376	3602634	8770	8681	1564.29	2409.63	0.623301	1.23148e-177	Up
mmu-miR-1945	5606376	3602634	11	16	1.9621	4.4412	1.17855	0.0339219	Up
mmu-miR-200c-3p	5606376	3602634	36	45	6.4213	12.4909	0.95994	0.00273344	Up
mmu-miR-342-3p	5606376	3602634	101	183	18.0152	50.7962	1.49551	7.62605e-18	Up
mmu-miR-342-5p	5606376	3602634	18	38	3.2106	10.5478	1.71603	1.44645e-05	Up
mmu-miR-3470a	5606376	3602634	12	25	2.1404	6.9394	1.69693	0.00048849	Up
mmu-miR-3473b	5606376	3602634	208	290	37.1006	80.4967	1.11749	7.68006e-18	Up
mmu-miR-451a	5606376	3602634	36	63	6.4213	17.4872	1.44536	8.66778e-07	Up
mmu-miR-5128	5606376	3602634	48	49	8.5617	13.6012	0.667765	0.0221924	Up
mmu-miR-532-5p	5606376	3602634	79	183	14.0911	50.7962	1.84994	8.98946e-24	Up
mmu-miR-690	5606376	3602634	89	102	15.8748	28.3126	0.834706	6.43315e-05	Up
mmu-miR-6983-5p	5606376	3602634	22	26	3.9241	7.2169	0.879017	0.0338627	Up
mmu-miR-7a-1-3p	5606376	3602634	31	33	5.5294	9.16	0.728225	0.0422519	Up

## Sheet: DEmiR2
Differentially expressed miRNAs of Mtb-infected RAW-Control versus uninfected RAW-Control cells (p<0.05, Fold Change>1.5)
miR-name	RAW-Control (UI)-total-reads	RAW-Control (I)-total-reads	RAW-Control (UI)-expressed	RAW-Control (I)-expressed	RAW-Control (UI)-std	RAW-Control (I)-std	fold-change(log2 RAW-Control (I)/RAW-Control (UI))	p-value	style
mmu-miR-16-1-3p	5606376	4930635	372	193	66.353	39.143	-0.761407	1.23498e-09	Down
mmu-miR-181a-1-3p	5606376	4930635	40	20	7.1347	4.0563	-0.814688	0.0372537	Down
mmu-miR-184-3p	5606376	4930635	39	13	6.9564	2.6366	-1.39966	0.00144455	Down
mmu-miR-1949	5606376	4930635	29	13	5.1727	2.6366	-0.972239	0.0406582	Down
mmu-miR-19a-3p	5606376	4930635	51	24	9.0968	4.8675	-0.902178	0.010072	Down
mmu-miR-19a-5p	5606376	4930635	32	11	5.7078	2.2309	-1.35531	0.00501037	Down
mmu-miR-23a-5p	5606376	4930635	485	256	86.5086	51.9203	-0.736545	1.55232e-11	Down
mmu-miR-25-5p	5606376	4930635	3629	1967	647.299	398.934	-0.69828	1.59343e-69	Down
mmu-miR-351-3p	5606376	4930635	71	39	12.6642	7.9097	-0.679061	0.0170979	Down
mmu-miR-92a-1-5p	5606376	4930635	442	231	78.8388	46.8499	-0.75086	5.95785e-11	Down
mmu-miR-99a-3p	5606376	4930635	167	92	29.7875	18.6589	-0.674843	0.000256325	Down
mmu-miR-1249-3p	5606376	4930635	121	179	21.5826	36.3036	0.750244	8.0078e-06	Up
mmu-miR-132-3p	5606376	4930635	44	67	7.8482	13.5885	0.791952	0.00425454	Up
mmu-miR-155-5p	5606376	4930635	26	50	4.6376	10.1407	1.12871	0.000912009	Up
mmu-miR-183-5p	5606376	4930635	263	408	46.9109	82.748	0.818801	3.4632e-13	Up
mmu-miR-1934-5p	5606376	4930635	20	39	3.5674	7.9097	1.14875	0.00301188	Up
mmu-miR-193a-5p	5606376	4930635	71	103	12.6642	20.8898	0.722043	0.00106215	Up
mmu-miR-1956	5606376	4930635	25	39	4.4592	7.9097	0.826838	0.0238737	Up
mmu-miR-195a-5p	5606376	4930635	19	44	3.389	8.9238	1.3968	0.000240047	Up
mmu-miR-1983	5606376	4930635	137	210	24.4365	42.5909	0.801508	3.02027e-07	Up
mmu-miR-210-5p	5606376	4930635	13	25	2.3188	5.0703	1.12869	0.0196061	Up
mmu-miR-212-3p	5606376	4930635	58	113	10.3454	22.9179	1.14749	4.06334e-07	Up
mmu-miR-212-5p	5606376	4930635	207	315	36.9222	63.8863	0.791018	5.50576e-10	Up
mmu-miR-222-5p	5606376	4930635	130	207	23.1879	41.9824	0.856412	7.32385e-08	Up
mmu-miR-22-5p	5606376	4930635	92	125	16.4099	25.3517	0.627516	0.00144072	Up
mmu-miR-23b-3p	5606376	4930635	1074	1534	191.568	311.116	0.699599	8.73056e-35	Up
mmu-miR-23b-5p	5606376	4930635	1398	2849	249.359	577.816	1.21239	2.4478e-156	Up
mmu-miR-27b-5p	5606376	4930635	467	735	83.298	149.068	0.839617	1.87898e-23	Up
mmu-miR-29a-3p	5606376	4930635	50097	66165	8935.72	13419.2	0.586639	0	Up
mmu-miR-29c-3p	5606376	4930635	914	1227	163.029	248.852	0.610164	1.9712e-22	Up
mmu-miR-3068-5p	5606376	4930635	11	21	1.9621	4.2591	1.11815	0.0340755	Up
mmu-miR-30c-1-3p	5606376	4930635	14	26	2.4972	5.2732	1.07837	0.0217274	Up
mmu-miR-324-5p	5606376	4930635	58	140	10.3454	28.3939	1.45659	1.0956e-11	Up
mmu-miR-326-3p	5606376	4930635	17	29	3.0323	5.8816	0.955796	0.0279842	Up
mmu-miR-328-3p	5606376	4930635	23	40	4.1025	8.1125	0.983643	0.00809232	Up
mmu-miR-331-3p	5606376	4930635	129	250	23.0095	50.7034	1.13985	6.20155e-14	Up
mmu-miR-339-5p	5606376	4930635	85	114	15.1613	23.1208	0.608798	0.00306163	Up
mmu-miR-345-5p	5606376	4930635	95	126	16.945	25.5545	0.592718	0.00236629	Up
mmu-miR-3470a	5606376	4930635	12	30	2.1404	6.0844	1.50723	0.00137417	Up
mmu-miR-3473b	5606376	4930635	208	474	37.1006	96.1337	1.3736	4.92625e-33	Up
mmu-miR-34b-5p	5606376	4930635	16	28	2.8539	5.6788	0.992651	0.0259253	Up
mmu-miR-34c-5p	5606376	4930635	869	1403	155.002	284.548	0.876382	2.08687e-46	Up
mmu-miR-361-5p	5606376	4930635	39	66	6.9564	13.3857	0.94428	0.000985443	Up
mmu-miR-362-5p	5606376	4930635	17	30	3.0323	6.0844	1.0047	0.0198203	Up
mmu-miR-484	5606376	4930635	183	256	32.6414	51.9203	0.669596	1.34502e-06	Up
mmu-miR-497-5p	5606376	4930635	33	66	5.8862	13.3857	1.18528	7.27682e-05	Up
mmu-miR-500-3p	5606376	4930635	30	45	5.3511	9.1266	0.770242	0.0223363	Up
mmu-miR-5128	5606376	4930635	48	67	8.5617	13.5885	0.666417	0.0139419	Up
mmu-miR-582-3p	5606376	4930635	29	42	5.1727	8.5182	0.719631	0.0375152	Up
mmu-miR-6399	5606376	4930635	14	24	2.4972	4.8675	0.96287	0.0445924	Up
mmu-miR-6955-5p	5606376	4930635	16	28	2.8539	5.6788	0.992651	0.0259253	Up
mmu-miR-702-5p	5606376	4930635	43	57	7.6698	11.5604	0.59193	0.041317	Up

## Sheet: DEmiR3
Differentially expressed miRNAs of Mtb-infected RAW-Sp110 versus uninfected RAW-Sp110 cells (p<0.05, Fold Change>1.5)
miR-name	RAW-Sp110 (UI)-total-reads	RAW-Sp110 (I)-total-reads	RAW-Sp110 (UI)-expressed	RAW-Sp110 (I)-expressed	RAW-Sp110 (UI)-std	RAW-Sp110 (I)-std	fold-change(log2 RAW-Sp110 (I)/RAW-Sp110 (UI))	p-value	style
mmu-miR-106b-5p	3602634	5559721	740	720	205.405	129.503	-0.665489	1.54258e-18	Down
mmu-miR-122-5p	3602634	5559721	20	15	5.5515	2.698	-1.04099	0.0323973	Down
mmu-miR-142-5p	3602634	5559721	4970	4322	1379.55	777.377	-0.827507	2.22193e-167	Down
mmu-miR-181b-5p	3602634	5559721	5678	5772	1576.07	1038.18	-0.602272	1.31303e-109	Down
mmu-miR-183-3p	3602634	5559721	56	48	15.5442	8.6335	-0.848359	0.00268134	Down
mmu-miR-18a-5p	3602634	5559721	146	150	40.5259	26.9798	-0.586965	0.000475241	Down
mmu-miR-1946b	3602634	5559721	69	51	19.1527	9.1731	-1.06207	5.76441e-05	Down
mmu-miR-1949	3602634	5559721	17	12	4.7188	2.1584	-1.12846	0.0351447	Down
mmu-miR-200c-3p	3602634	5559721	45	45	12.4909	8.0939	-0.62597	0.03872	Down
mmu-miR-25-5p	3602634	5559721	2490	1749	691.161	314.584	-1.13558	2.58441e-143	Down
mmu-miR-26a-5p	3602634	5559721	604	493	167.655	88.6735	-0.918921	6.86319e-26	Down
mmu-miR-322-5p	3602634	5559721	54	52	14.989	9.353	-0.680403	0.014913	Down
mmu-miR-328-5p	3602634	5559721	19	11	5.2739	1.9785	-1.41446	0.00798477	Down
mmu-miR-3473b	3602634	5559721	290	281	80.4967	50.5421	-0.671444	2.88569e-08	Down
mmu-miR-34a-5p	3602634	5559721	57	51	15.8218	9.1731	-0.786432	0.00454823	Down
mmu-miR-374b-5p	3602634	5559721	309	282	85.7706	50.722	-0.757872	1.85014e-10	Down
mmu-miR-5114	3602634	5559721	53	52	14.7115	9.353	-0.653443	0.0199352	Down
mmu-miR-674-5p	3602634	5559721	5593	4640	1552.48	834.574	-0.895458	3.42321e-215	Down
mmu-miR-690	3602634	5559721	102	46	28.3126	8.2738	-1.77482	3.59202e-13	Down
mmu-miR-6983-5p	3602634	5559721	26	18	7.2169	3.2376	-1.15645	0.00800185	Down
mmu-miR-92a-1-5p	3602634	5559721	203	175	56.3477	31.4764	-0.840086	1.58522e-08	Down
mmu-miR-132-5p	3602634	5559721	12	58	3.3309	10.4322	1.64706	7.87426e-05	Up
mmu-miR-146b-5p	3602634	5559721	19427	47137	5392.44	8478.3	0.652836	0	Up
mmu-miR-155-5p	3602634	5559721	33	88	9.16	15.8281	0.789069	0.00617857	Up
mmu-miR-181a-1-3p	3602634	5559721	18	48	4.9963	8.6335	0.789085	0.0458514	Up
mmu-miR-210-3p	3602634	5559721	191	575	53.0168	103.422	0.964029	4.93875e-17	Up
mmu-miR-21a-3p	3602634	5559721	260	675	72.1694	121.409	0.750416	1.84465e-13	Up
mmu-miR-222-5p	3602634	5559721	60	155	16.6545	27.8791	0.743272	0.000512664	Up
mmu-miR-27b-5p	3602634	5559721	198	562	54.9598	101.084	0.879109	1.58417e-14	Up
mmu-miR-324-5p	3602634	5559721	21	94	5.8291	16.9073	1.5363	1.44009e-06	Up
mmu-miR-331-3p	3602634	5559721	37	190	10.2703	34.1744	1.73444	5.98321e-14	Up
mmu-miR-339-5p	3602634	5559721	34	86	9.4375	15.4684	0.712847	0.0132341	Up
mmu-miR-34b-5p	3602634	5559721	11	41	3.0533	7.3745	1.27218	0.00650693	Up
mmu-miR-34c-5p	3602634	5559721	577	1808	160.161	325.196	1.02179	5.16607e-55	Up
mmu-miR-484	3602634	5559721	63	166	17.4872	29.8576	0.771799	0.000202209	Up

## Sheet: DEmiR4
Differentially expressed miRNAs of Mtb-infected RAW-Sp110 versus uninfected RAW-Control cells (p<0.05, Fold Change>1.5)
miR-name	RAW-Control (UI)-total-reads	RAW-Sp110 (I)-reads	RAW-Control (UI)-expressed	RAW-Sp110 (I)-expressed	RAW-Control (UI)-std	RAW-Sp110 (I)-std	fold-change(log2 RAW-Sp110 (I)/RAW-Control (UI))	p-value	style
mmu-let-7e-5p	5606376	5559721	117997	61551	21046.9	11070.9	-0.92684	0	Down
mmu-miR-106b-3p	5606376	5559721	470	295	83.8331	53.0602	-0.65989	4.51259e-10	Down
mmu-miR-10a-3p	5606376	5559721	33	17	5.8862	3.0577	-0.94489	0.0260201	Down
mmu-miR-1198-5p	5606376	5559721	120	73	21.4042	13.1302	-0.705005	0.000862842	Down
mmu-miR-1249-3p	5606376	5559721	121	64	21.5826	11.5114	-0.906805	3.25602e-05	Down
mmu-miR-125a-3p	5606376	5559721	86	28	15.3397	5.0362	-1.60686	4.08532e-08	Down
mmu-miR-125a-5p	5606376	5559721	1255	404	223.852	72.6655	-1.6232	5.36209e-100	Down
mmu-miR-1306-3p	5606376	5559721	115	74	20.5124	13.31	-0.623986	0.00341783	Down
mmu-miR-139-3p	5606376	5559721	1882	1142	335.689	205.406	-0.708648	2.50433e-40	Down
mmu-miR-139-5p	5606376	5559721	579	376	103.275	67.6293	-0.610775	1.03831e-10	Down
mmu-miR-151-3p	5606376	5559721	918	555	163.742	99.8252	-0.713949	9.30864e-21	Down
mmu-miR-152-3p	5606376	5559721	555	289	98.9944	51.981	-0.929363	8.41493e-20	Down
mmu-miR-16-1-3p	5606376	5559721	372	166	66.353	29.8576	-1.15206	6.11405e-19	Down
mmu-miR-182-5p	5606376	5559721	1207	710	215.291	127.704	-0.753479	2.87334e-29	Down
mmu-miR-183-3p	5606376	5559721	76	48	13.556	8.6335	-0.650914	0.0136348	Down
mmu-miR-183-5p	5606376	5559721	263	142	46.9109	25.5408	-0.877119	2.42839e-09	Down
mmu-miR-1839-5p	5606376	5559721	10306	6708	1838.26	1206.54	-0.607474	2.92977e-162	Down
mmu-miR-185-3p	5606376	5559721	43	20	7.6698	3.5973	-1.09227	0.00410036	Down
mmu-miR-1946a	5606376	5559721	39	12	6.9564	2.1584	-1.68838	0.000143751	Down
mmu-miR-1946b	5606376	5559721	115	51	20.5124	9.1731	-1.16102	7.02871e-07	Down
mmu-miR-1949	5606376	5559721	29	12	5.1727	2.1584	-1.26096	0.00856908	Down
mmu-miR-1981-5p	5606376	5559721	1219	739	217.431	132.92	-0.709996	8.57615e-27	Down
mmu-miR-199a-3p	5606376	5559721	989	615	176.406	110.617	-0.673328	3.21944e-20	Down
mmu-miR-199b-3p	5606376	5559721	989	615	176.406	110.617	-0.673328	3.21944e-20	Down
mmu-miR-19a-3p	5606376	5559721	51	28	9.0968	5.0362	-0.853024	0.0107806	Down
mmu-miR-19a-5p	5606376	5559721	32	14	5.7078	2.5181	-1.1806	0.00863788	Down
mmu-miR-219a-1-3p	5606376	5559721	163	91	29.074	16.3677	-0.828878	7.75555e-06	Down
mmu-miR-23a-5p	5606376	5559721	485	170	86.5086	30.5771	-1.50039	1.38572e-35	Down
mmu-miR-25-5p	5606376	5559721	3629	1749	647.299	314.584	-1.04099	1.41295e-144	Down
mmu-miR-28a-3p	5606376	5559721	79	51	14.0911	9.1731	-0.619303	0.0161052	Down
mmu-miR-3079-5p	5606376	5559721	32	12	5.7078	2.1584	-1.40297	0.00269397	Down
mmu-miR-30b-3p	5606376	5559721	137	79	24.4365	14.2093	-0.782202	9.6763e-05	Down
mmu-miR-30c-2-3p	5606376	5559721	191	91	34.0684	16.3677	-1.05758	2.88883e-09	Down
mmu-miR-322-5p	5606376	5559721	83	52	14.8046	9.353	-0.662544	0.00880093	Down
mmu-miR-328-5p	5606376	5559721	26	11	4.6376	1.9785	-1.22897	0.0148722	Down
mmu-miR-34a-5p	5606376	5559721	78	51	13.9127	9.1731	-0.600921	0.0199335	Down
mmu-miR-351-3p	5606376	5559721	71	29	12.6642	5.2161	-1.27971	2.68845e-05	Down
mmu-miR-351-5p	5606376	5559721	32	12	5.7078	2.1584	-1.40297	0.00269397	Down
mmu-miR-362-3p	5606376	5559721	102	67	18.1936	12.051	-0.594278	0.00833214	Down
mmu-miR-503-5p	5606376	5559721	1533	966	273.439	173.75	-0.654207	5.044e-29	Down
mmu-miR-5114	5606376	5559721	165	52	29.4308	9.353	-1.65383	7.22339e-15	Down
mmu-miR-690	5606376	5559721	89	46	15.8748	8.2738	-0.940116	0.00024411	Down
mmu-miR-702-5p	5606376	5559721	43	25	7.6698	4.4966	-0.770354	0.0321777	Down
mmu-miR-7687-5p	5606376	5559721	45	25	8.0266	4.4966	-0.835954	0.0186862	Down
mmu-miR-872-3p	5606376	5559721	144	89	25.685	16.008	-0.682133	0.000389103	Down
mmu-miR-92a-1-5p	5606376	5559721	442	175	78.8388	31.4764	-1.32464	2.88952e-27	Down
mmu-miR-99a-3p	5606376	5559721	167	104	29.7875	18.706	-0.671206	0.000164888	Down
mmu-miR-99b-5p	5606376	5559721	3253	1334	580.232	239.94	-1.27396	1.41232e-178	Down
mmu-miR-132-3p	5606376	5559721	44	70	7.8482	12.5906	0.681913	0.013214	Up
mmu-miR-132-5p	5606376	5559721	36	58	6.4213	10.4322	0.700106	0.0211076	Up
mmu-miR-146a-5p	5606376	5559721	1613	3089	287.708	555.603	0.94945	3.60449e-107	Up
mmu-miR-155-5p	5606376	5559721	26	88	4.6376	15.8281	1.77104	2.25956e-09	Up
mmu-miR-195a-5p	5606376	5559721	19	47	3.389	8.4537	1.31872	0.000459673	Up
mmu-miR-324-5p	5606376	5559721	58	94	10.3454	16.9073	0.708657	0.00293909	Up
mmu-miR-342-3p	5606376	5559721	101	244	18.0152	43.8871	1.28458	3.29485e-15	Up
mmu-miR-342-5p	5606376	5559721	18	53	3.2106	9.5329	1.57007	2.20047e-05	Up
mmu-miR-3470a	5606376	5559721	12	30	2.1404	5.396	1.33401	0.00496646	Up
mmu-miR-34b-5p	5606376	5559721	16	41	2.8539	7.3745	1.36961	0.000769343	Up
mmu-miR-34c-5p	5606376	5559721	869	1808	155.002	325.196	1.06902	7.68548e-77	Up
mmu-miR-497-5p	5606376	5559721	33	53	5.8862	9.5329	0.695579	0.0284771	Up
mmu-miR-532-5p	5606376	5559721	79	299	14.0911	53.7797	1.93228	7.87046e-32	Up
mmu-miR-98-3p	5606376	5559721	17	31	3.0323	5.5758	0.878766	0.0413859	Up
