# Supplementary material for: The Transcriptional Foundations of Sp110-mediated Macrophage (RAW264.7) Resistance to Mycobacterium tuberculosis H37Ra
Source: Sci Rep. 2016 Feb 25;6:22041. doi: 10.1038/srep22041 (PMC4766572; doi:10.1038/srep22041)
Supplement: Supplementary Table S9 [file srep22041-s10.xls]

## Sheet: Common
Common differentially expressed miRNAs of DEmiR1 and DEmiR4
miR-name
mmu-let-7e-5p
mmu-miR-1249-3p
mmu-miR-125a-3p
mmu-miR-125a-5p
mmu-miR-132-5p
mmu-miR-152-3p
mmu-miR-155-5p
mmu-miR-16-1-3p
mmu-miR-182-5p
mmu-miR-183-5p
mmu-miR-199a-3p
mmu-miR-199b-3p
mmu-miR-23a-5p
mmu-miR-28a-3p
mmu-miR-324-5p
mmu-miR-342-3p
mmu-miR-342-5p
mmu-miR-3470a
mmu-miR-351-3p
mmu-miR-362-3p
mmu-miR-5114
mmu-miR-532-5p
mmu-miR-690
mmu-miR-99a-3p
mmu-miR-99b-5p

## Sheet: specific in DEmiR1
Differentially expressed miRNAs specific in DEmiR1
miR-name	fold-change(log2 RAW-Sp110 (UI)/RAW-Control (UI))
mmu-miR-101a-3p	-0.7671
mmu-miR-142-5p	0.812448
mmu-miR-181a-5p	0.623301
mmu-miR-186-3p	-0.946942
mmu-miR-1945	1.17855
mmu-miR-1964-3p	-0.701828
mmu-miR-200c-3p	0.95994
mmu-miR-210-3p	-1.11771
mmu-miR-21a-3p	-1.03136
mmu-miR-27b-5p	-0.599905
mmu-miR-331-3p	-1.16375
mmu-miR-339-5p	-0.683917
mmu-miR-3473b	1.11749
mmu-miR-451a	1.44536
mmu-miR-484	-0.900404
mmu-miR-5128	0.667765
mmu-miR-652-3p	-0.693822
mmu-miR-6983-5p	0.879017
mmu-miR-700-5p	-1.03185
mmu-miR-7a-1-3p	0.728225
mmu-miR-8106	-0.736731

## Sheet: specific in DEmiR4
Differentially expressed miRNAs specific in DEmiR4
miR-name	fold-change(log2 RAW-Sp110 (I)/RAW-Control (UI))
mmu-miR-106b-3p	-0.65989
mmu-miR-10a-3p	-0.94489
mmu-miR-1198-5p	-0.705005
mmu-miR-1306-3p	-0.623986
mmu-miR-132-3p	0.681913
mmu-miR-139-3p	-0.708648
mmu-miR-139-5p	-0.610775
mmu-miR-146a-5p	0.94945
mmu-miR-151-3p	-0.713949
mmu-miR-183-3p	-0.650914
mmu-miR-1839-5p	-0.607474
mmu-miR-185-3p	-1.09227
mmu-miR-1946a	-1.68838
mmu-miR-1946b	-1.16102
mmu-miR-1949	-1.26096
mmu-miR-195a-5p	1.31872
mmu-miR-1981-5p	-0.709996
mmu-miR-19a-3p	-0.853024
mmu-miR-19a-5p	-1.1806
mmu-miR-219a-1-3p	-0.828878
mmu-miR-25-5p	-1.04099
mmu-miR-3079-5p	-1.40297
mmu-miR-30b-3p	-0.782202
mmu-miR-30c-2-3p	-1.05758
mmu-miR-322-5p	-0.662544
mmu-miR-328-5p	-1.22897
mmu-miR-34a-5p	-0.600921
mmu-miR-34b-5p	1.36961
mmu-miR-34c-5p	1.06902
mmu-miR-351-5p	-1.40297
mmu-miR-497-5p	0.695579
mmu-miR-503-5p	-0.654207
mmu-miR-702-5p	-0.770354
mmu-miR-7687-5p	-0.835954
mmu-miR-872-3p	-0.682133
mmu-miR-92a-1-5p	-1.32464
mmu-miR-98-3p	0.878766
